# Supplementary material for: MicroRNA Predictors of Longevity in Caenorhabditis elegans
Source: PLoS Genet. 2011 Sep 29;7(9):e1002306. doi: 10.1371/journal.pgen.1002306 (PMC3183074; doi:10.1371/journal.pgen.1002306)
Supplement: Table S3 — Raw timecourse data for datasets. (CSV) [file pgen.1002306.s009.csv]

worm	timepoint	age	area	volume	length	surface_area	fluor_pc_0	gfp_bp_head_95th	gfp_bp_head_max	gfp_bp_head_mean	gfp_bp_head_median	gfp_bp_head_min	gfp_bp_head_sum	gfp_bp_tail_95th	gfp_bp_tail_max	gfp_bp_tail_mean	gfp_bp_tail_median	gfp_bp_tail_min	gfp_bp_tail_sum	gfp_bp_total_95th	gfp_bp_total_max	gfp_bp_total_mean	gfp_bp_total_median	gfp_bp_total_min	gfp_bp_total_sum	motion_remaining_age	texture_remaining_age	tritc_head_95th	tritc_head_max	tritc_head_mean	tritc_head_median	tritc_head_min	tritc_head_sum	tritc_tail_95th	tritc_tail_max	tritc_tail_mean	tritc_tail_median	tritc_tail_min	tritc_tail_sum	tritc_total_95th	tritc_total_max	tritc_total_mean	tritc_total_median	tritc_total_min	tritc_total_sum
2010-10-10 mir-246::GFP-1 1-1	00d-21h	0.875317939983	7868.9263731	128545.461236	404.366370226	24850.4870399		0.0408749	0.0447636	0.0382584260013	0.038275	0.0325099	44.112	0.0432628	0.0470317	0.0401180996838	0.040193	0.0333763	40.2786	0.043623	0.0471579	0.0400316136165	0.0400804	0.0325099	299.477	0.0	0.0
2010-10-10 mir-246::GFP-1 1-1	01d-22h	1.9360569432	23084.8580155	690327.234894	651.900040099	72818.1053092		0.0472411	0.0499999	0.0443916392256	0.044461	0.0383388	165.892	0.0459748	0.0490569	0.0429290417597	0.0429073	0.0376362	125.868	0.0497969	0.0766493	0.0450193673413	0.0446072	0.03715	989.076	0.0	0.0
2010-10-10 mir-246::GFP-1 1-1	02d-21h	2.87602495305	46410.3759536	1851038.7688	1000.53475554	146153.403949		0.0374204	0.0419628	0.0341893477647	0.034182	0.027388	310.952	0.0556534	0.170805	0.0361222023012	0.033895	0.0258965	218.286	0.12318	0.411712	0.0504819277893	0.0366086	0.0258965	2195.51	5.56129673263	6.58546246816
2010-10-10 mir-246::GFP-1 1-1	03d-18h	3.75853627444	45367.0348628	1812674.53016	972.170726401	142887.48816		0.0423975	0.0507929	0.0333477746988	0.0323621	0.0232317	314.736	0.0360334	0.0712116	0.0313441774924	0.0307495	0.0249456	163.084	0.148061	0.58733	0.0531996073616	0.0357644	0.022761	2384.19	6.52725098691	4.51343974306
2010-10-10 mir-246::GFP-1 1-1	04d-18h	4.75896688981	36631.2824622	1452066.54521	811.85625704	115482.384674		0.0378225	0.0496903	0.030833071226	0.0303119	0.0227694	305.432	0.0424074	0.110521	0.033550138651	0.0315738	0.0254299	77.5344	0.153679	0.312825	0.0519633195731	0.0363941	0.0227694	1798.19	5.6360023185	3.43116506346
2010-10-10 mir-246::GFP-1 1-1	05d-18h	5.76651193949	38997.8113729	1545121.59179	862.038704174	122824.975622		0.0527612	0.0858126	0.0297675652804	0.0265095	0.0138662	232.544	0.0403943	0.0583551	0.0307324512006	0.0294473	0.0227834	88.909	0.131942	0.411825	0.0475587392864	0.034614	0.0138662	1771.14	1.37566731413	4.10843220776
2010-10-10 mir-246::GFP-1 1-4	00d-21h	0.876352350234	8870.48459901	147174.2917	445.911394909	27995.48261		0.0420851	0.0466253	0.0391911916782	0.0392565	0.0336157	52.9473	0.0428356	0.046861	0.0399365261809	0.0399665	0.03347	46.6459	0.0428758	0.046861	0.0397670473242	0.0397514	0.0330842	336.111	0.0	0.0
2010-10-10 mir-246::GFP-1 1-4	01d-22h	1.93700815565	30918.2383589	981732.268343	828.732164964	97394.211803		0.0566608	0.0606587	0.0532759862002	0.0533804	0.045431	235.906	0.112533	0.267271	0.0614956727352	0.0518364	0.0431429	237.927	0.157086	0.382621	0.0705882365628	0.0549032	0.0431429	2077.55	0.0	0.0
2010-10-10 mir-246::GFP-1 1-4	02d-21h	2.8771280813	36645.3258633	1161961.75844	1023.25408062	115427.57887		0.0382871	0.0725909	0.0329465568978	0.0325245	0.0254839	311.971	0.0386695	0.0631295	0.0346085906568	0.0343632	0.0270626	130.024	0.110811	0.3144	0.0491808741789	0.0367363	0.0254839	1785.66	7.24233911146	5.9174596798
2010-10-10 mir-246::GFP-1 1-4	03d-18h	3.75972448486	56426.9516677	2390446.76285	1126.88107679	177752.987048		0.0315561	0.0457025	0.0279861298233	0.0279418	0.0194298	286.634	0.0354119	0.0800296	0.0316698299555	0.0309683	0.0236539	242.464	0.130398	0.3384	0.0494236218812	0.0327667	0.0194298	2635.07	5.04006059972	6.20851596535
2010-10-10 mir-246::GFP-1 1-4	04d-18h	4.76022107402	52304.5808119	2183412.99462	1100.57690357	164708.326714		0.0470628	0.0602037	0.03931758491	0.0384717	0.0305322	495.441	0.0614711	0.0981074	0.044614301409	0.0426706	0.0342278	162.396	0.147836	0.364932	0.0631322286978	0.0441399	0.0305322	3193.29	6.05273063413	6.01972360685
2010-10-10 mir-246::GFP-1 1-4	05d-18h	5.76688880873	57021.6134273	2490508.98329	1096.34393883	179766.010097		0.0351354	0.0495236	0.0308263261736	0.0307643	0.0226766	386.593	0.0355966	0.0781486	0.031049545434	0.0308004	0.0226367	308.477	0.132542	0.638114	0.0498706992935	0.0333128	0.0226367	2730.32	6.00728369364	6.58055457215
2010-10-10 mir-246::GFP-1 1-4	06d-20h	6.83523949263	56113.7771048	2457494.91379	1084.31420915	176908.765581		0.033768	0.0465298	0.0292727530048	0.0290117	0.0217015	388.449	0.0365898	0.0587251	0.0320582803958	0.0318255	0.0241678	206.712	0.164681	0.849289	0.0565064164997	0.0343709	0.0217015	3045.92	4.14189923369	4.02525415265
2010-10-10 mir-246::GFP-1 1-4	07d-20h	7.87108479082	57965.8226695	2512769.47196	1156.49743558	182499.444803		0.0337088	0.0386461	0.027652625758	0.0272497	0.0189661	218.843	0.0334543	0.0388046	0.0295251181585	0.029561	0.0223607	201.037	0.170878	0.527429	0.0553848284303	0.0330477	0.0189661	3055.47	3.68553917828	4.31942434191
2010-10-10 mir-246::GFP-1 1-4	08d-17h	8.71799306376	57761.0013511	2483734.88205	1161.71458491	181877.668975		0.0440489	0.0531417	0.0387189600483	0.0383852	0.0304047	344.095	0.0468058	0.0519625	0.0419846528884	0.0418703	0.0323019	253.461	0.195245	0.723294	0.0675026088449	0.0457063	0.0304047	3710.62	6.09349817388	5.86133553533
2010-10-10 mir-246::GFP-1 1-4	09d-19h	9.81283881219	46973.7140009	2006891.65279	957.059193113	148021.531581		0.0298408	0.092341	0.0268959989841	0.026827	0.0211322	194.243	0.0466191	0.0845537	0.0373361522862	0.036304	0.0268563	177.309	0.146733	0.893889	0.0552608447594	0.0370457	0.0211322	2471.21	5.52501072132	5.48090545167
2010-10-10 mir-246::GFP-1 1-4	10d-19h	10.8305740203	42354.6398648	1807045.75918	866.64332702	133519.797549		0.0431685	0.0555074	0.0330331810257	0.0330512	0.0127578	207.647	0.0499069	0.0709042	0.0353181416917	0.0348186	0.0136091	155.294	0.140727	1.23507	0.0587023753519	0.0410072	0.0127578	2366.94	4.99982933776	0.0
2010-10-10 mir-246::GFP-1 1-4	11d-19h	11.8233213253	48834.2582529	2107284.8809	994.500383752	153857.198759		0.0581114	0.0747003	0.0498483697931	0.0497114	0.0350074	331.99	0.0741687	0.123006	0.0541541245939	0.0521738	0.0349988	290.699	0.18287	0.544125	0.0756921882901	0.058941	0.0349655	3517.64	0.624552879151	0.0
2010-10-10 mir-246::GFP-1 1-6	00d-21h	0.877014677196	7384.05385723	120794.526135	378.984894712	23328.3333857		0.0348025	0.0372345	0.0323951552275	0.0323545	0.0266394	35.1163	0.035434	0.0376234	0.0330286319284	0.0330478	0.0285397	31.146	0.0356283	0.0393743	0.033010783834	0.0330034	0.0266394	231.736	0.0	0.0
2010-10-10 mir-246::GFP-1 1-6	01d-22h	1.93749081687	26525.409308	847549.293639	713.344567368	83609.258165		0.0412565	0.0448967	0.0384119394663	0.038377	0.0331829	144.967	0.0413635	0.0455372	0.0380562360558	0.0380446	0.0316456	119.535	0.0541336	0.160255	0.0410886950873	0.0392789	0.0305151	1037.53	0.0	0.0
2010-10-10 mir-246::GFP-1 1-6	03d-18h	3.76017305536	48238.1741756	1928434.17909	1038.64878383	151979.239969		0.0484606	0.0616863	0.0432626144897	0.0434057	0.033029	461.05	0.0538184	0.108559	0.0395575072504	0.0376435	0.0313454	183.072	0.106799	0.328725	0.0538951729327	0.0443323	0.0313454	2500.68	6.07027174561	6.43763812345
2010-10-10 mir-246::GFP-1 1-6	04d-18h	4.76069659377	49059.9429085	1978455.83504	1053.23948296	154663.961596		0.0316938	0.0673929	0.0286036690146	0.0285584	0.0223041	261.323	0.0516862	0.0902736	0.0329577263571	0.0309468	0.0250412	129.919	0.102859	0.347126	0.0438303039767	0.0319005	0.0223041	2044.9	6.81170488104	7.18109788778
2010-10-10 mir-246::GFP-1 1-6	05d-18h	5.76723552688	47832.7962964	1918956.04339	1062.03064559	151597.658916		0.0524188	0.0914544	0.0372248127009	0.0352217	0.026718	510.576	0.0610088	0.0958995	0.035975620115	0.0333951	0.0270755	120.59	0.132107	0.475192	0.0541981369018	0.0384511	0.026718	2482.87	6.19466547338	5.65772936357
2010-10-10 mir-246::GFP-1 1-6	06d-20h	6.83565682894	47670.6468311	2039782.56823	983.446170905	150344.475688		0.0385117	0.0466629	0.0311464195505	0.0307329	0.0219904	280.941	0.0387709	0.170755	0.031999670057	0.0306251	0.0228544	84.0631	0.148869	0.7016	0.0527031527818	0.036313	0.0219904	2389.82	6.00231994318	4.82646316636
2010-10-10 mir-246::GFP-1 1-6	07d-20h	7.87174575975	43448.4327477	1855325.28535	890.262466022	136940.469572		0.0329098	0.121137	0.0251344731413	0.0244523	0.0184286	154.351	0.0429832	0.120167	0.0296954021681	0.02707	0.0200427	137.044	0.154458	0.651465	0.0491619895188	0.0316168	0.0184286	2032.85	2.46691174916	3.65660682749
2010-10-10 mir-246::GFP-1 1-6	08d-17h	8.71854078461	37343.0590828	1540847.05092	787.375421323	117785.325134		0.0302536	0.0372814	0.0269306996172	0.0267954	0.0209831	147.661	0.184752	0.361853	0.0716509677969	0.037779	0.0204252	283.38	0.142194	0.585684	0.0517106824578	0.0355878	0.0202057	1837.85	2.80389055577	4.35817001627
2010-10-10 mir-246::GFP-1 1-7	00d-21h	0.877287071607	10272.3343133	169492.801696	520.100517767	32396.5023238		0.0432818	0.0468459	0.039835948834	0.0397499	0.0334895	62.1042	0.042265	0.0451729	0.0396287286155	0.0396476	0.0339175	52.3892	0.0435402	0.0481696	0.0404205978356	0.0403968	0.0334895	394.828	0.0	0.0
2010-10-10 mir-246::GFP-1 1-7	01d-22h	1.93778061548	27930.4540934	854480.90208	770.30723128	88023.293277		0.0421874	0.0480743	0.0374086406121	0.0374301	0.0291884	161.194	0.0436152	0.0619838	0.0393769433893	0.0392216	0.0313504	141.206	0.0928341	0.284456	0.0469747813681	0.040451	0.0275606	1248.78	0.0	0.0
2010-10-10 mir-246::GFP-1 1-7	02d-21h	2.87806668734	32085.4315055	986027.093412	874.974584648	101121.817081		0.0448963	0.347535	0.0355828172069	0.0318966	0.0263687	268.721	0.0724298	0.185771	0.0376029565706	0.0327528	0.0266897	179.592	0.135459	0.355637	0.0540369781159	0.0359523	0.0263687	1734.37	6.60410789752	6.6197858678
2010-10-10 mir-246::GFP-1 1-7	03d-18h	3.76044282901	53696.7222882	2288086.32275	1099.8135155	169073.772769		0.0459243	0.0527843	0.0390060584076	0.038469	0.0289958	399.851	0.0453117	0.101951	0.0393581764895	0.0382253	0.0291262	224.499	0.134012	0.411263	0.0584269407542	0.0426975	0.0289958	3027.51	7.20065511004	6.97020732101
2010-10-10 mir-246::GFP-1 1-7	04d-18h	4.76115046223	55163.1636884	2348948.58734	1129.08558731	173667.210216		0.0361481	0.0413007	0.0320894817332	0.0319752	0.0230896	266.182	0.0362981	0.0480357	0.0321307702297	0.0321184	0.0242823	166.18	0.149837	0.608678	0.0551280543713	0.035035	0.0230896	2891.63	6.53795436762	5.43483594867
2010-10-10 mir-246::GFP-1 1-7	05d-18h	5.76756158236	56400.8925138	2429459.88037	1162.22536968	177708.344483		0.0359399	0.13406	0.0314880891952	0.0315256	0.0233243	405.881	0.172513	0.452304	0.0650410228421	0.0415754	0.0256384	358.636	0.234962	0.582469	0.0698786018174	0.0365924	0.0233243	3759.12	6.96224255283	5.28163302284
2010-10-10 mir-246::GFP-1 1-7	06d-20h	6.83596940681	62526.0367888	2703515.1443	1244.25852473	196872.480468		0.0357286	0.0863282	0.0309644251525	0.030808	0.0229461	397.057	0.127883	0.369871	0.0559353334713	0.0405493	0.0265955	420.298	0.254627	0.840308	0.0746558053342	0.036684	0.0229461	4291.74	5.85612842946	5.58238555883
2010-10-10 mir-246::GFP-1 1-7	07d-20h	7.87206119178	52380.5430769	2232421.59538	1085.85947333	164956.010985		0.0354814	0.0546722	0.0285174201778	0.0277283	0.0193425	196.0	0.048131	0.0628753	0.035659595886	0.0359399	0.0233845	198.981	0.285432	0.590436	0.0733577317562	0.039771	0.0193425	3656.81	2.32715659681	1.96036027739
2010-10-10 mir-246::GFP-1 1-7	08d-17h	8.71902543543	40973.5004815	1753097.73238	845.88737078	129186.194402		0.0482063	0.0732001	0.0360314438724	0.0356029	0.015632	194.246	0.076779	0.118291	0.0438768135057	0.0406828	0.0130191	194.111	0.264979	1.25739	0.0807377700334	0.0478788	0.0130191	3147.24	3.94053829397	3.66062184815
2010-10-10 mir-246::GFP-1 1-7	09d-19h	9.81387269438	43754.3441886	1870044.8396	904.416486081	137896.192445		0.0475985	0.0562446	0.0390120137709	0.0378111	0.0275108	225.099	0.424953	0.883181	0.126135944426	0.0615631	0.0231032	588.676	0.225951	0.883181	0.0746983542382	0.0511688	0.0231032	3110.59	0.539657808137	5.02947454909
2010-10-10 mir-246::GFP-1 1-8	00d-21h	0.877805903982	8702.35310465	142748.284663	443.88694449	27466.5315883		0.0359693	0.0377868	0.0334732751998	0.0334297	0.0282125	42.1763	0.0365989	0.0393687	0.0339951099834	0.0339157	0.0294067	39.0264	0.0373239	0.0417738	0.0343115277093	0.0342174	0.0281683	284.34	0.0	0.0
2010-10-10 mir-246::GFP-1 1-8	01d-22h	1.93802434268	30133.2646478	954459.670885	831.236275316	94922.2208483		0.0423142	0.0470668	0.0390022371613	0.0389705	0.0322877	161.82	0.0475951	0.0794933	0.0403466715765	0.0393921	0.0303364	133.588	0.15928	0.537475	0.0635440436836	0.0442217	0.0303364	1823.08	0.0	0.0
2010-10-10 mir-246::GFP-1 1-8	02d-21h	2.87833826444	54666.9755107	2287970.29301	1116.38671368	172521.872556		0.0417023	0.242884	0.031564492056	0.0296024	0.0191445	344.621	0.036878	0.104881	0.0319338990549	0.0306341	0.0235204	150.983	0.150158	0.732129	0.0567797200983	0.0354133	0.0191445	2880.78	1.81860416637	6.02595023931
2010-10-10 mir-246::GFP-1 1-8	03d-18h	3.76075604038	50806.5389364	2143891.20787	1007.29529231	160603.921837		0.0460003	0.134365	0.0318112944362	0.0296775	0.0220643	446.821	0.0481321	0.0908384	0.0356395585691	0.0347996	0.0231693	98.1513	0.140656	0.502791	0.0515176041083	0.0390205	0.0220643	2389.33	5.97099239015	4.76239193049
2010-10-10 mir-246::GFP-1 1-8	04d-18h	4.76155762561	35322.5481835	1479927.32605	734.764161069	111979.615179		0.0584148	0.137356	0.0434725488876	0.0422743	0.0281844	499.717	0.082786	0.168243	0.0471087611955	0.0409079	0.0280233	87.4339	0.133054	0.84395	0.0607831057684	0.0487354	0.0280233	2020.55	1.5520964303	3.69842125126
2010-10-10 mir-246::GFP-1 1-8	05d-18h	5.76787836916	33740.5862218	1383779.3469	702.02630163	106706.623959		0.0778524	0.12292	0.0555201205626	0.056362	0.0246519	488.355	0.092695	0.160258	0.048058335221	0.0404803	0.0236413	120.482	0.13862	0.892176	0.0689972893196	0.0586239	0.0236413	2163.48	1.10942884592	3.94205734107
2010-10-10 mir-246::GFP-1 2-1	00d-21h	0.880956525626	6000.43015806	99108.1504187	305.201082355	18988.5059723		0.0514207	0.0552216	0.0483474309466	0.0482878	0.0427303	43.7061	0.0537056	0.0568455	0.0505015221339	0.050546	0.0446915	38.6842	0.052893	0.0568455	0.0493293944971	0.0493047	0.0423332	282.115	0.0	0.0
2010-10-10 mir-246::GFP-1 2-1	01d-22h	1.94053021067	26185.8742052	772765.831498	750.006593287	82553.8562473		0.0486301	0.0574056	0.0444998410858	0.0444411	0.0363115	177.955	0.051671	0.0579017	0.0476640322506	0.0476528	0.0398434	162.725	0.0753055	0.263751	0.0519358327259	0.0486647	0.0363115	1294.71	0.0	0.0
2010-10-10 mir-246::GFP-1 2-1	02d-21h	2.88121145876	30685.4424013	910894.962428	906.109719679	96983.2852772		0.059703	0.108358	0.0488118773069	0.047685	0.0382511	301.267	0.0651914	0.0794115	0.0573391826745	0.0565972	0.0471268	96.7312	0.150687	0.458707	0.0745871711474	0.0575124	0.0382511	2183.32	3.16959646833	7.56479666273
2010-10-10 mir-246::GFP-1 2-1	03d-18h	3.76410860551	49705.2606307	2084509.57318	1015.50770043	156601.601609		0.0626733	0.0695956	0.0448926838283	0.0428815	0.0342641	401.79	0.0647317	0.110604	0.0597189771931	0.059242	0.0504727	212.062	0.130938	0.446713	0.0662806225934	0.0549854	0.0342641	3145.74	3.4658181245	3.90281361247
2010-10-10 mir-246::GFP-1 2-1	04d-18h	4.76384039935	48958.2860423	2019748.99478	1021.81812134	154246.168774		0.0597337	0.0810286	0.0506195884337	0.0496552	0.0399482	331.305	0.0585808	0.091763	0.0500989886005	0.049354	0.0399982	321.535	0.156236	0.557666	0.0721595546655	0.0552342	0.0399482	3358.81	6.05212037009	4.92934052913
2010-10-10 mir-246::GFP-1 2-1	05d-18h	5.7696019131	49090.1296573	2032543.36377	1002.14821373	154695.223369		0.0600657	0.0710094	0.0551929939993	0.055039	0.0453925	451.699	0.0628925	0.068509	0.0580833013559	0.0580792	0.0491627	355.354	0.139692	0.525096	0.0717677781944	0.0577685	0.0409133	3320.91	6.37356107501	4.60229454921
2010-10-10 mir-246::GFP-1 2-1	06d-20h	6.83838213423	48219.0580398	2005434.60856	975.063435984	152049.125135		0.0528841	0.0624854	0.0421101995626	0.0409833	0.0321512	445.863	0.0496961	0.112148	0.0434626706415	0.0428249	0.0335995	210.62	0.157574	0.716948	0.0677823524556	0.0494192	0.0321512	3121.11	2.33572533843	5.15326037782
2010-10-10 mir-246::GFP-1 2-1	07d-20h	7.87470860956	50482.6228752	2099773.59086	1030.88357578	159017.328719		0.0459597	0.0584757	0.0418268468186	0.0418232	0.0332247	323.698	0.0663608	0.0712975	0.0612010116021	0.0611302	0.0513614	386.423	0.147841	0.44521	0.068976672249	0.0582596	0.0332247	3314.33	5.63330344131	6.00625149501
2010-10-10 mir-246::GFP-1 2-1	08d-17h	8.72211017446	44606.7980544	1854254.54195	912.310952121	140598.622892		0.0454839	0.055148	0.0398237567907	0.0393859	0.0325358	275.182	0.0549454	0.0680387	0.0439743854426	0.0423764	0.0331065	241.991	0.156346	0.89236	0.0661976736651	0.0492361	0.0325358	2809.3	5.1601380004	5.32450839957
2010-10-10 mir-246::GFP-1 2-1	09d-19h	9.8160253206	34313.8437663	1422288.26897	705.677575033	108324.400608		0.0426181	0.0560155	0.0385097453936	0.0383368	0.0310342	206.797	0.2457	0.662995	0.0932125843286	0.0556863	0.0377724	380.773	0.193825	0.662995	0.0700284604118	0.0495129	0.0310342	2283.49	1.77566903242	4.02053177651
2010-10-10 mir-246::GFP-1 2-1	10d-19h	10.8333338876	29735.8885652	1149864.07822	655.857678368	93954.1654637		0.0619273	0.073512	0.0504679810238	0.0504069	0.0287055	156.905	0.0638241	0.082895	0.0501304471502	0.0503593	0.0222733	190.045	0.172445	1.14676	0.0792039577015	0.0605744	0.0222733	2102.23	0.766871550742	0.0
2010-10-10 mir-246::GFP-1 2-2	00d-21h	0.880572193006	7553.26720969	123745.345043	387.147326172	23859.5366566		0.0523338	0.055307	0.0489742635091	0.0489985	0.042015	55.096	0.0523992	0.0550788	0.0496050595256	0.0496606	0.0438183	48.2161	0.0515673	0.055307	0.0480146890484	0.0479756	0.0408047	345.514	0.0	0.0
2010-10-10 mir-246::GFP-1 2-2	01d-22h	1.94019289528	31099.1798748	986792.704444	832.211595156	97965.1174118		0.0539591	0.0614237	0.0471515005146	0.0478355	0.0352857	219.867	0.0427686	0.089356	0.0391906269898	0.0389932	0.0327613	148.101	0.101263	0.368128	0.0521348328432	0.0448166	0.0323111	1541.37	0.0	0.0
2010-10-10 mir-246::GFP-1 2-2	02d-21h	2.88089661457	55760.188321	2309930.26019	1162.225415	175507.066342		0.0444666	0.0643428	0.038717015534	0.0383678	0.0270348	391.352	0.0494511	0.0915574	0.0353963725144	0.0332886	0.026222	193.831	0.139691	0.572925	0.0615279401411	0.0431357	0.026222	3236.06	5.8653545382	5.38363109927
2010-10-10 mir-246::GFP-1 2-2	03d-18h	3.76371107391	57730.2397485	2450168.26284	1188.49508479	181754.127357		0.0716814	0.169974	0.0469673829405	0.0439236	0.0329895	573.19	0.0598633	0.113711	0.0440567651916	0.0419529	0.0333291	239.14	0.154309	0.701126	0.0710530137579	0.0498051	0.0329895	3910.19	6.87657049044	5.1174280075
2010-10-10 mir-246::GFP-1 2-2	04d-18h	4.76350284857	59575.934253	2544714.80584	1209.40529641	187528.169161		0.0497298	0.155367	0.0418947638105	0.0398335	0.0306467	426.614	0.0556857	0.100731	0.0473596726168	0.0461631	0.0385353	287.568	0.177741	0.515117	0.0736799673547	0.0490149	0.0306467	4151.79	4.67776214049	6.7795722263
2010-10-10 mir-246::GFP-1 2-2	05d-18h	5.76915293055	59370.0773198	2545997.59537	1181.83736429	187016.613494		0.047527	0.0932113	0.0378874061114	0.0371423	0.0269453	463.515	0.0586591	0.0684682	0.0460966734347	0.0440983	0.0351915	361.767	0.225591	0.864028	0.0773036854989	0.0473705	0.0269453	4371.29	5.15937927192	6.16226355534
2010-10-10 mir-246::GFP-1 2-2	06d-20h	6.83783603993	63204.3783772	2936836.21421	1140.51854516	199364.612913		0.0435714	0.206267	0.0367848367186	0.0349632	0.0268825	492.806	0.0505036	0.110232	0.0413174843781	0.0405007	0.0293516	415.943	0.240869	0.59061	0.0760681457795	0.0434439	0.0268825	4635.97	6.17921036774	5.01823579317
2010-10-10 mir-246::GFP-1 2-2	07d-20h	7.87433015606	65668.213589	3040652.64785	1206.44628911	206950.444351		0.0410956	0.059734	0.031278088382	0.0305681	0.0135242	372.115	0.054633	0.06623	0.0419258495984	0.0404877	0.0289752	298.47	0.264362	0.678703	0.0783203578031	0.0442476	0.0135242	4896.04	5.38075258981	4.15927758493
2010-10-10 mir-246::GFP-1 2-2	08d-17h	8.72132017191	64253.9731438	2972712.48738	1178.89649074	202472.148761		0.0435267	0.075923	0.0374605282549	0.0367806	0.0286926	429.185	0.0653737	0.0921498	0.0489772886575	0.0467972	0.0357727	353.126	0.280779	0.894583	0.0899993997314	0.0543612	0.0286926	5502.38	2.98580919269	5.33475402991
2010-10-10 mir-246::GFP-1 2-2	09d-19h	9.81571739334	59663.4805962	2749614.78661	1105.62274808	187998.688761		0.0489093	0.0675043	0.0425880859522	0.0422282	0.0316902	423.453	0.0719145	0.17729	0.054537485772	0.0526913	0.0359712	367.964	0.221677	0.819203	0.081351797449	0.0545214	0.0316902	4617.61	5.283642257	3.94023419621
2010-10-10 mir-246::GFP-1 2-2	10d-19h	10.8329542108	57477.8322564	2760481.97956	1013.35292882	181237.578418		0.0381678	0.0462049	0.0347090097406	0.0346209	0.0267899	333.068	0.0645383	0.185475	0.0491371916621	0.0482224	0.0314767	339.538	0.163767	0.657059	0.0684882289801	0.0507006	0.0267899	3746.58	6.10746796546	0.0
2010-10-10 mir-246::GFP-1 2-2	11d-19h	11.8244140074	54497.1891553	2609624.58501	962.437830202	171848.509181		0.05804	0.120077	0.0422457548976	0.0409964	0.021836	383.211	0.0830157	0.131703	0.052114625112	0.049135	0.0241205	338.954	0.18913	0.816638	0.077306449326	0.056467	0.021836	4010.35	5.77185945472	0.0
2010-10-10 mir-246::GFP-1 2-2	12d-20h	12.8612847812	44214.9476438	2118139.31695	787.941278559	139556.537826		0.0879901	0.110729	0.067257337764	0.0667437	0.0325441	453.382	0.263946	0.461938	0.127427736498	0.103827	0.0342403	674.22	0.274314	0.691545	0.120514110358	0.0964785	0.0288078	5071.72	0.595077406448	0.0
2010-10-10 mir-246::GFP-1 2-4	00d-21h	0.879814377791	9433.56680457	156563.041136	474.608736875	29763.3023017		0.0394161	0.0565575	0.0364193351033	0.0363149	0.031209	52.2253	0.0565125	0.0599656	0.0517622479779	0.0518149	0.0424614	63.6158	0.0530918	0.0599656	0.0427816937163	0.0426122	0.031209	383.666	0.0	0.0
2010-10-10 mir-246::GFP-1 2-4	01d-22h	1.93945135797	27681.541737	881248.11467	749.549759527	87241.3233435		0.046311	0.071259	0.0389160122548	0.0381259	0.0299485	140.954	0.0391064	0.0438558	0.0358227598388	0.0357482	0.0297836	125.308	0.0835928	0.137484	0.0454201412107	0.0394178	0.0297836	1197.18	0.0	0.0
2010-10-10 mir-246::GFP-1 2-4	02d-21h	2.88016805367	34738.9408086	1251687.55272	829.052536626	109634.502813		0.075742	0.0826296	0.0664871441409	0.0678073	0.0498422	562.149	0.0888546	0.151273	0.0582820744126	0.0549422	0.0480369	166.512	0.127057	0.375166	0.0715925961636	0.0609452	0.0436065	2336.35	4.01449107675	7.1026507363
2010-10-10 mir-246::GFP-1 2-4	03d-18h	3.76261766019	41633.2119631	1491094.345	1019.60974129	131258.007378		0.0979788	0.1161	0.0688516958734	0.0621931	0.0430641	638.737	0.0751983	0.144163	0.0613464915029	0.0597575	0.0450216	217.473	0.164515	0.627367	0.0944617131254	0.0860074	0.0430641	3667.19	4.44877719674	7.50040390179
2010-10-10 mir-246::GFP-1 2-4	04d-18h	4.76296222555	42482.5081082	1508433.20422	1010.57707786	133793.051037		0.0845099	0.140165	0.0716628087157	0.070008	0.0532162	731.964	0.0739568	0.103149	0.0658515953699	0.0650492	0.0557528	320.368	0.164373	0.328283	0.0871554201316	0.0754272	0.0532162	3570.58	4.50428871662	6.16607662798
2010-10-10 mir-246::GFP-1 2-4	05d-18h	5.76884329094	38688.2896502	1371838.25373	940.535394269	121931.214677		0.0705803	0.0970218	0.0503709332098	0.0479727	0.0370318	288.021	0.092555	0.116165	0.0656537656431	0.0626803	0.0529647	127.631	0.15278	0.368667	0.0787520247276	0.0666021	0.0370318	2874.21	5.77175076842	6.01549616363
2010-10-10 mir-246::GFP-1 2-4	06d-20h	6.83742503621	42486.6233837	1506437.89953	1018.29716011	133786.399079		0.0753902	0.0995561	0.051073334203	0.0463433	0.0357469	441.223	0.0859386	0.165906	0.0764762830894	0.0750215	0.0644756	319.212	0.223692	0.902253	0.0970891337173	0.0750758	0.0357469	3985.99	6.44410754408	8.56420030965
2010-10-10 mir-246::GFP-1 2-4	07d-20h	7.87390472892	40648.4410666	1440069.1689	973.976492615	128007.071969		0.0565096	0.074155	0.0364625525598	0.0332578	0.0276404	211.118	0.0463216	0.0600749	0.0367612232744	0.0350298	0.0273095	191.489	0.252297	0.723777	0.0782951318276	0.0486623	0.0272897	3027.05	5.53563234395	3.2236301908
2010-10-10 mir-246::GFP-1 2-4	08d-17h	8.72095945365	32238.48775	1143587.46256	768.931866703	101622.710302		0.0408987	0.0568162	0.0375351101617	0.0374458	0.0314315	176.265	0.285904	0.359464	0.124087532505	0.103445	0.0385249	514.839	0.167492	0.359464	0.0793645419219	0.0631809	0.0314315	2435.54	4.89124326634	6.44998704598
2010-10-10 mir-246::GFP-1 2-4	09d-19h	9.81502490817	32621.6736433	1150485.2201	788.966614354	102812.647165		0.0375013	0.0553734	0.0332815796036	0.0329311	0.0275465	147.604	0.284443	0.611854	0.0772347955975	0.0468804	0.0276844	322.61	0.231355	0.611854	0.0827858986413	0.0569576	0.0275465	2570.67	6.22650845702	2.86200158764
2010-10-10 mir-246::GFP-1 2-4	10d-19h	10.8327359345	26623.060767	934215.453172	654.097228441	84011.4852475		0.0589021	0.0701919	0.0413412812092	0.0375967	0.0306639	152.219	0.0688469	0.0799973	0.0451625223037	0.0407274	0.0295792	144.204	0.210298	0.584126	0.0805553715359	0.0592651	0.0278565	2028.22	2.66707599125	0.0
2010-10-10 mir-246::GFP-1 2-4	11d-19h	11.8240583842	19952.3324274	700678.535344	490.182209601	63110.8038233		0.195924	0.2426	0.092309965348	0.0779554	0.0373786	259.576	0.0550598	0.0594239	0.0457461539996	0.0455586	0.0348329	106.634	0.201518	0.552034	0.101797711789	0.0922021	0.0348329	1931.71	0.979980970302	0.0
2010-10-10 mir-246::GFP-1 2-4	12d-20h	12.8608750974	29065.2549301	1018661.59323	711.394641028	91650.1875642		0.0669414	0.0753412	0.051735438289	0.0500107	0.035485	216.565	0.0473326	0.051382	0.0409231191533	0.0405772	0.0326554	138.893	0.0993224	0.335351	0.0596608736806	0.0536343	0.0326554	1650.76	0.503448949185	0.0
2010-10-10 mir-246::GFP-1 2-5	00d-21h	0.879295179369	7336.7315529	119873.833632	376.644498555	23180.1277987		0.035699	0.0390718	0.0319895032426	0.0318398	0.0254696	34.0688	0.0335191	0.0376101	0.0295374898	0.029255	0.02412	28.4741	0.0375053	0.0430507	0.0328057061798	0.0327777	0.02412	229.148	0.0	0.0
2010-10-10 mir-246::GFP-1 2-5	01d-22h	1.93916996898	27809.1403216	836318.527854	782.26496554	87637.4726331		0.0415257	0.0478129	0.0368988676785	0.0366352	0.0296158	156.673	0.0788172	0.368697	0.0498323723821	0.0435518	0.0345695	181.191	0.126108	0.380526	0.0537623692871	0.0422164	0.0296158	1422.12	0.0	0.0
2010-10-10 mir-246::GFP-1 2-5	02d-21h	2.87979692402	34979.027301	1049827.56676	998.727953332	110159.581037		0.0511091	0.0712661	0.0422557590432	0.0416404	0.0313953	231.35	0.0527683	0.102669	0.0454083590809	0.0440347	0.0341209	202.022	0.126623	0.280692	0.0609515057359	0.0477678	0.0313953	2007.86	7.05595655587	6.36273059599
2010-10-10 mir-246::GFP-1 2-5	03d-18h	3.76227822238	50238.5479933	2119633.18392	1021.34572609	158255.475315		0.0485093	0.0681039	0.0389714527328	0.0371487	0.0292628	338.818	0.0467997	0.0793823	0.0404621690605	0.0398965	0.0318738	181.513	0.123691	0.387745	0.0582953582181	0.0460647	0.0292628	2732.01	7.09636872597	6.93912488872
2010-10-10 mir-246::GFP-1 2-5	04d-18h	4.76236309587	55870.5630656	2360885.89829	1181.20666493	175955.7206		0.0476256	0.0623638	0.0377269120612	0.0363626	0.0293113	276.878	0.045795	0.151411	0.0401927423477	0.0384869	0.030089	257.234	0.122864	0.393316	0.0560685070797	0.0422536	0.0293113	2936.7	6.51434369076	6.23215745078
2010-10-10 mir-246::GFP-1 2-5	05d-18h	5.76847310687	54006.8808337	2256335.10256	1099.93515171	170214.070656		0.0518996	0.0749506	0.0412351085591	0.0398931	0.0301695	469.173	0.0496053	0.0578244	0.0419045108878	0.0414072	0.03086	301.88	0.164258	0.470822	0.0646110331791	0.0459824	0.0301695	3360.36	5.9318027439	4.62642595494
2010-10-10 mir-246::GFP-1 2-5	06d-20h	6.83706539117	49937.0130602	2076870.14657	1031.77465632	157366.750878		0.0365301	0.0467445	0.0303646632699	0.0298611	0.021818	345.762	0.0476177	0.338683	0.0395322122813	0.0361459	0.027021	354.802	0.26274	0.599641	0.0714519453214	0.0373337	0.021818	3372.82	5.77406378406	4.71778502773
2010-10-10 mir-246::GFP-1 2-5	07d-20h	7.87334756555	48406.5671923	2082461.38469	971.292193658	152497.117024		0.0455385	0.0681027	0.0314185500503	0.0292938	0.0190531	209.248	0.0512639	0.0669787	0.0388834341689	0.0383105	0.0251319	223.541	0.199851	0.970784	0.0635448675956	0.0376813	0.0190531	2926.75	4.97650662636	3.47861502121
2010-10-10 mir-246::GFP-1 2-5	08d-17h	8.71991535377	49598.9238544	2159549.83362	949.848370617	156388.876206		0.034629	0.0451374	0.0297244737723	0.0296477	0.0137254	208.339	0.0606983	0.0930113	0.0397503837462	0.0365213	0.0257282	315.459	0.158006	0.828982	0.0581521255873	0.0378645	0.0137254	2746.23	2.62175667451	3.67382981803
2010-10-10 mir-246::GFP-1 2-5	09d-19h	9.81467841616	46981.4398853	2002791.00688	936.798809288	148100.195875		0.0430376	0.0562229	0.0345601724021	0.0337139	0.0275555	220.079	0.0733871	0.102021	0.0409346443446	0.0350509	0.0254701	272.011	0.125318	0.724209	0.0565017923375	0.039582	0.0254701	2526.42	3.49486315605	3.18487769021
2010-10-10 mir-246::GFP-1 2-5	10d-19h	10.8319654135	38097.9140864	1619226.58205	760.133333829	120245.459808		0.0401287	0.0525008	0.0332876080366	0.0326823	0.026378	171.065	0.0818601	0.104498	0.0448134583167	0.0367182	0.0252509	244.95	0.131467	0.638693	0.0584841574467	0.0400228	0.0252509	2117.54	4.36053864392	0.0
2010-10-10 mir-246::GFP-1 2-7	00d-21h	0.878555860492	9372.08511235	154687.46313	474.012908002	29569.727747		0.035158	0.0405109	0.0320425899326	0.0319407	0.0264835	45.5325	0.0360836	0.0385791	0.0332908661562	0.0332627	0.027536	40.7147	0.0375547	0.0560734	0.0333966652027	0.033168	0.02629	297.998	0.0	0.0
2010-10-10 mir-246::GFP-1 2-7	01d-22h	1.9385896594	21285.8321376	559338.950266	671.493922507	67147.727459		0.0417895	0.0472833	0.0371745523835	0.0369796	0.0308766	131.189	0.0415361	0.0485999	0.0364416593692	0.0361139	0.0288911	115.192	0.0483455	0.14627	0.0393584076362	0.0381313	0.0288911	795.984	0.0	0.0
2010-10-10 mir-246::GFP-1 2-7	02d-21h	2.87903970175	45310.5103977	1712205.7128	1048.96873974	143067.036527		0.0587784	0.0758553	0.0442105283676	0.0415061	0.0324917	430.522	0.0686942	0.144595	0.05706136035	0.0557229	0.0449103	354.922	0.142515	0.447787	0.0662671701453	0.0540768	0.0324917	2854.86	5.50690283952	5.03893582388
2010-10-10 mir-246::GFP-1 2-7	03d-18h	3.76157891225	48695.8692628	1850901.1078	1081.82671051	153351.207487		0.0552266	0.0746755	0.0429765654773	0.0424339	0.0165679	366.504	0.0797322	0.293449	0.0482155701013	0.044961	0.0182628	321.887	0.133971	0.767766	0.0632974325425	0.0502831	0.0165679	2864.84	5.98989264379	5.29042407019
2010-10-10 mir-246::GFP-1 2-7	04d-18h	4.76199146488	53255.2388228	2296572.97281	1103.74117924	168558.880851		0.330346	0.493196	0.0767304778292	0.0479084	0.0172242	994.504	0.0564119	0.134257	0.0444071117867	0.0441309	0.0145063	240.775	0.17298	1.15865	0.0735699710123	0.0531244	0.0145063	3926.72	6.02272304185	6.49735034887
2010-10-10 mir-246::GFP-1 2-7	05d-18h	5.76812932979	49928.2112161	2113061.31868	1004.59479598	157367.122593		0.0496238	0.0590425	0.0410414286929	0.040382	0.0296056	479.856	0.0506122	0.125283	0.0440161641701	0.0434875	0.033326	256.57	0.14357	0.606339	0.0634927371591	0.0478478	0.0296056	2996.79	6.02085170753	5.46518130501
2010-10-10 mir-246::GFP-1 2-7	06d-20h	6.83667712443	45912.055372	1895272.55437	980.448857814	144731.783672		0.0683839	0.081107	0.0432779618091	0.0389772	0.0309182	405.774	0.0564533	0.0691903	0.0449907635938	0.0434245	0.0304982	258.922	0.121244	0.678834	0.0611470636115	0.0514914	0.0304982	2598.51	4.64097956321	5.50906203284
2010-10-10 mir-246::GFP-1 2-7	07d-20h	7.87296327187	30447.5869628	1262591.71202	647.57395079	96166.0012183		0.0734757	0.0984687	0.0469677404288	0.0423698	0.0341833	185.851	0.142813	0.217408	0.0708274747811	0.0591232	0.0386248	231.181	0.144132	0.503812	0.0719040758827	0.0626253	0.0341833	2074.86	3.55908822954	4.01783589517
2010-10-10 mir-246::GFP-1 2-7	08d-17h	8.71944259896	45235.3228771	1843313.55541	976.957179119	142506.649212		0.190956	0.245318	0.136305220005	0.137589	0.0302414	841.276	0.131531	0.208753	0.071108771258	0.0654318	0.0176069	336.202	0.220602	0.724381	0.124624373741	0.120458	0.0176069	5365.95	0.572077375989	4.74502096651
2010-10-10 mir-246::GFP-2 1-3	00d-21h	0.875925413293	9223.10809081	151546.836754	468.350963416	29102.1195505		0.0490914	0.0556752	0.0416709167951	0.0415026	0.0310227	59.5061	0.0360577	0.0397716	0.0329319127401	0.0328113	0.0256366	39.5183	0.0462889	0.0556752	0.0375656421335	0.0363762	0.0256366	330.164	0.0	0.0
2010-10-10 mir-246::GFP-2 1-3	01d-22h	1.93530762419	35585.3806612	1136731.60675	953.629591304	112038.655932		0.0461791	0.159078	0.0403429137647	0.0399096	0.0311646	206.354	0.109899	0.421963	0.0518278645377	0.0422756	0.0335293	221.72	0.142882	0.577463	0.0683149884165	0.049708	0.0311646	2313.9	0.0	0.0
2010-10-10 mir-246::GFP-2 1-3	02d-20h	2.87558003016	60310.7417278	2450163.36379	1310.80393	189712.835424		0.0518498	0.131982	0.0422292651331	0.0411089	0.0287799	595.559	0.0455073	0.0979408	0.0399940531709	0.0395597	0.0305363	208.449	0.150112	0.585218	0.0667092381988	0.0479688	0.0287799	3806.23	6.0372361047	6.76592147671
2010-10-10 mir-246::GFP-2 1-3	03d-18h	3.75805474048	63115.7060119	2699539.32176	1286.02520967	198608.093069		0.0647829	0.0913717	0.0422111775067	0.039962	0.0266133	471.161	0.0756262	0.118232	0.0452060222948	0.0420336	0.0340318	267.8	0.17276	0.341547	0.0752486040344	0.052499	0.0266133	4528.39	4.21700453961	6.49031467986
2010-10-10 mir-246::GFP-2 1-3	04d-18h	4.75797248152	70223.7213134	3277167.46981	1262.11643971	221276.197928		0.0514198	0.0676153	0.0423425698508	0.0418259	0.0296942	822.081	0.0622254	0.229426	0.044090461583	0.0400757	0.0294744	284.163	0.180496	0.593242	0.0702465680056	0.0474816	0.0294744	4585.34	6.14057034643	6.05206103482
2010-10-10 mir-246::GFP-2 1-3	05d-18h	5.76363113451	66705.5429886	3335061.96125	1131.87204808	210518.32303		0.0531842	0.0793767	0.0421644866148	0.0419643	0.0293154	781.603	0.0891923	0.205881	0.0485858158448	0.0447146	0.0318006	285.782	0.16566	0.560935	0.0660896681659	0.0486722	0.0293154	4294.77	3.87033102371	5.43082544509
2010-10-10 mir-246::GFP-2 1-3	06d-19h	6.8323677262	59011.6788158	2944893.42275	1004.46836428	186299.509674		0.0613305	0.075409	0.0450627161596	0.0407887	0.0305753	666.838	0.060653	0.169836	0.0461564345816	0.0418225	0.0319779	219.474	0.178936	0.608935	0.0697456269385	0.0519732	0.0305753	3822.76	3.33243676765	5.60617585276
2010-10-10 mir-246::GFP-2 1-3	07d-20h	7.86814250423	64779.7979946	3221827.91445	1115.61055066	204093.768612		0.0499337	0.0618374	0.0368014865451	0.035313	0.028264	382.551	0.0475409	0.0754196	0.0382506445827	0.0371689	0.0297985	268.443	0.133347	0.56686	0.0580511589471	0.0460414	0.028264	3578.27	1.28002573209	2.75717232423
2010-10-10 mir-246::GFP-2 1-3	08d-17h	8.7150843323	57795.1044007	2890926.0339	996.645272051	182205.527362		0.0539857	0.0629925	0.0405194607372	0.0382722	0.030309	355.923	0.09236	0.289104	0.0495384096488	0.0434169	0.0302302	318.582	0.137352	0.591978	0.0647352063678	0.0539014	0.0302302	3561.15	1.88327575893	2.87461183349
2010-10-10 mir-246::GFP-2 1-3	09d-19h	9.8094032522	57035.3424238	2900290.00215	949.864461241	179877.29696		0.0558843	0.0829344	0.0466701699843	0.0463618	0.0312048	427.779	0.136672	0.312564	0.0662040444925	0.0544949	0.030327	456.543	0.124019	0.312564	0.0698785126763	0.0637592	0.030327	3795.45	0.734360204056	4.76650544843
2010-10-10 mir-246::GFP-2 1-4	00d-21h	0.876177377626	10057.8552517	166789.754023	506.317961123	31723.3777451		0.0421434	0.0482168	0.0388099787943	0.0387635	0.0320664	57.9433	0.0407387	0.0434907	0.0378598829604	0.0377901	0.0320045	50.3158	0.0425647	0.0551807	0.0386536601195	0.0384122	0.0320045	369.916	0.0	0.0
2010-10-10 mir-246::GFP-2 1-4	01d-22h	1.93557473178	24257.1755715	705028.561035	705.155336174	76496.9549097		0.0614571	0.0674766	0.0563322495965	0.0561161	0.0475066	209.274	0.0582472	0.0683074	0.048719920001	0.0476672	0.0373544	160.581	0.0927162	0.234913	0.0585540589124	0.0545147	0.0373544	1352.25	0.0	0.0
2010-10-10 mir-246::GFP-2 1-4	02d-20h	2.87591101449	30394.280788	898152.858241	885.98617836	96189.9721297		0.0546335	0.0948056	0.0482109432344	0.0481243	0.0373739	357.147	0.0641387	0.0930764	0.055962702159	0.0551787	0.0449521	145.279	0.122985	0.208802	0.064093186019	0.053134	0.0373739	1864.92	8.22216508211	5.29611161714
2010-10-10 mir-246::GFP-2 1-4	03d-18h	3.75848586579	47956.5675586	1928612.16265	1058.56580055	151457.273379		0.0585149	0.070829	0.0453880151287	0.0431392	0.0345483	414.393	0.0751261	0.127784	0.0470700329748	0.0430062	0.0333512	218.405	0.103015	0.265094	0.0576518907002	0.0501664	0.0333512	2611.17	6.72807394396	5.26585190706
2010-10-10 mir-246::GFP-2 1-4	04d-18h	4.75828212574	42171.5272617	1622726.71285	945.920240292	133018.983557		0.0418065	0.0545237	0.0350126189519	0.034569	0.0257343	272.468	0.0507247	0.0976349	0.0403278309329	0.0379993	0.0314671	137.155	0.111782	0.532307	0.050868673703	0.0387634	0.0255864	2050.16	1.94346151282	4.65693687081
2010-10-10 mir-246::GFP-2 1-4	05d-18h	5.76400276137	39895.2042186	1535099.90908	904.313923665	125989.760585		0.0514394	0.0609597	0.0452195739583	0.0451873	0.0341567	422.848	0.0749607	0.140344	0.0506800095074	0.0468577	0.0397368	169.626	0.122853	0.421291	0.0610054476093	0.0487078	0.0341567	2372.81	6.52596698648	4.58750569715
2010-10-10 mir-246::GFP-2 1-4	06d-19h	6.83265991923	50735.2234921	2196048.69764	995.421902675	159989.157421		0.0497431	0.0556477	0.041153201147	0.0398175	0.0318212	378.733	0.0470571	0.0681756	0.0416696721857	0.0415977	0.0329697	317.19	0.113874	0.35615	0.0563137217887	0.0447076	0.0316357	2748.28	6.16663372699	4.22242168746
2010-10-10 mir-246::GFP-2 1-4	07d-20h	7.86851272945	39278.1408027	1684473.64914	797.175422276	123871.052053		0.034701	0.0468515	0.0312082958504	0.0311047	0.0240893	168.275	0.152343	0.208948	0.0709301974961	0.0476193	0.0305946	315.001	0.118207	0.590562	0.0491967454133	0.0376099	0.0240893	1839.42	2.49382457661	2.52957041917
2010-10-10 mir-246::GFP-2 1-4	08d-17h	8.7155633341	33716.3655437	1389007.45546	709.317435118	106421.143438		0.0499322	0.0699465	0.039359593618	0.0387169	0.0160699	186.368	0.293657	1.10679	0.0776358632623	0.0445214	0.0177291	304.643	0.123088	1.10679	0.058194129945	0.0460554	0.0153449	1867.74	2.02038064594	2.07297649522
2010-10-10 mir-246::GFP-2 1-4	09d-19h	9.80983143931	31752.2278687	1270765.17992	688.599698524	100240.689674		0.0472854	0.0562484	0.0424344993622	0.0422019	0.0348568	191.21	0.0530095	0.0656776	0.0415927645421	0.0398063	0.0328228	152.396	0.12684	0.896012	0.0645607079445	0.0477328	0.0328228	1951.28	1.20423218054	1.18354123659
2010-10-10 mir-246::GFP-2 1-5	00d-21h	0.87642915474	9286.95462147	152858.852067	471.744218602	29302.1991087		0.0364336	0.0392758	0.033876928685	0.0338795	0.02874	47.8003	0.0368848	0.0421993	0.033989975784	0.0339102	0.0287645	41.0599	0.0378053	0.0533971	0.0343027850958	0.0341159	0.0284624	302.653	0.0	0.0
2010-10-10 mir-246::GFP-2 1-5	01d-22h	1.93581773294	28182.5567439	859120.414171	780.928273258	88819.4018887		0.0420909	0.0467093	0.0387376354587	0.0387336	0.0320242	171.724	0.0429846	0.0466213	0.0394933993719	0.039624	0.0318624	144.664	0.10463	0.350307	0.0489761455489	0.040512	0.0306337	1313.88	0.0	0.0
2010-10-10 mir-246::GFP-2 1-5	02d-20h	2.87630913487	46275.3483814	1827000.39275	1020.64165992	145727.218634		0.0549362	0.106702	0.0454058402934	0.0444033	0.035605	412.24	0.0754102	0.125988	0.0471956142029	0.0440567	0.0337912	216.486	0.131571	0.410062	0.0640823447935	0.0516306	0.0337912	2816.23	6.52341730399	7.16537531834
2010-10-10 mir-246::GFP-2 1-5	03d-18h	3.75895021991	56391.21174	2234317.04085	1231.96559452	177411.138639		0.0505259	0.0613253	0.0425451479674	0.0416205	0.034976	339.553	0.0489111	0.119897	0.0448663729953	0.0433471	0.0357919	265.026	0.13074	0.4477	0.0622083722591	0.0472285	0.034976	3275.33	4.44272224404	5.86602966704
2010-10-10 mir-246::GFP-2 1-5	04d-18h	4.75887605564	58567.8513074	2519313.03706	1190.68441077	184347.865471		0.0497858	0.0705372	0.0422752315665	0.0416848	0.0303531	548.31	0.04778	0.10261	0.0417961477334	0.0405719	0.0333694	249.398	0.12448	0.40564	0.0590175528997	0.0448655	0.0303531	3390.62	6.3492828026	6.01378757243
2010-10-10 mir-246::GFP-2 1-5	05d-18h	5.7643828012	43512.9602336	1877781.26707	857.476818699	137273.242605		0.0463277	0.0606272	0.0359014912111	0.0344933	0.0275776	258.024	0.0554865	0.156582	0.0495240742199	0.0480162	0.039594	258.615	0.13696	0.372164	0.0595382609287	0.0477528	0.0275776	2474.35	1.26382771785	4.68213320676
2010-10-10 mir-246::GFP-2 1-6	00d-21h	0.876752898376	7591.90040114	124383.476622	389.284639395	23980.8145315		0.0353544	0.0387772	0.0330283292755	0.0330105	0.0287819	37.2229	0.0365424	0.0387058	0.0337338611654	0.0336848	0.0290565	32.3508	0.0368305	0.0426301	0.0338287248035	0.0337828	0.0272081	244.683	0.0	0.0
2010-10-10 mir-246::GFP-2 1-6	01d-22h	1.93612599899	35128.8918032	1122317.06667	940.726731552	110608.742467		0.0445445	0.0537219	0.0405170033572	0.040312	0.0345736	205.016	0.0516249	0.0587768	0.042968282117	0.0419061	0.0339889	180.768	0.135077	0.429418	0.0590723864317	0.0444933	0.0338351	1974.55	0.0	0.0
2010-10-10 mir-246::GFP-2 1-6	02d-20h	2.87656412088	48916.3352925	1968059.78728	1068.41404167	154032.752671		0.0525235	0.0675083	0.044475336579	0.0436628	0.0357914	316.309	0.0554392	0.107516	0.0494863635072	0.0487469	0.040052	176.023	0.130156	0.388477	0.0644466322727	0.0509938	0.0357914	2905.58	7.303609415	5.10497692669
2010-10-10 mir-246::GFP-2 1-6	03d-18h	3.75929074422	54578.9990857	2217026.50658	1198.46938024	172836.031489		0.0614527	0.130736	0.0472109138131	0.0440398	0.0336722	424.804	0.0551817	0.0965183	0.0467997299054	0.0458404	0.0362602	209.242	0.151987	0.511126	0.0711497417156	0.0540849	0.0336722	3693.03	7.22102039013	5.85037512604
2010-10-10 mir-246::GFP-2 1-6	04d-18h	4.7592758972	62687.9310597	2564618.1535	1322.68049873	197364.290257		0.0599494	0.147959	0.0516926620136	0.0506279	0.0405716	649.363	0.0507567	0.116125	0.0457437378516	0.0450062	0.0367552	247.565	0.138299	0.487435	0.0692482451992	0.0536875	0.0367552	4037.24	6.44674312136	4.02786040493
2010-10-10 mir-246::GFP-2 1-6	05d-18h	5.76480582964	54473.9849419	2358390.4812	1124.1885742	172256.016214		0.0525855	0.0667635	0.0424589367284	0.0410821	0.0316531	700.105	0.0599304	0.13157	0.0430509343767	0.0406698	0.0340842	160.924	0.14558	0.404841	0.0607374345144	0.045089	0.0316531	3234.63	5.39414736861	5.70940171042
2010-10-10 mir-246::GFP-2 1-6	06d-19h	6.83339164404	59966.1441119	2600816.89469	1171.7254179	188888.001911		0.0517835	0.0612746	0.0418391324248	0.0407325	0.0316434	661.393	0.0522023	0.115763	0.0439866765639	0.0427591	0.0337382	262.249	0.191094	0.634683	0.0671493526544	0.0466733	0.0316434	3846.45	1.61526131898	5.55434453656
2010-10-10 mir-246::GFP-2 1-6	07d-20h	7.86923202492	51302.2777579	2202513.95391	1039.45323951	161583.91955		0.0487688	0.0585457	0.0397380394677	0.0387866	0.0318284	283.849	0.0529445	0.167792	0.044415145558	0.0436895	0.0333285	253.077	0.187625	0.777752	0.0693797474817	0.0490626	0.0318284	3386.91	5.09095281345	4.32839621959
2010-10-10 mir-246::GFP-2 1-6	08d-17h	8.71600164521	46420.2313418	1987026.89816	939.681341228	146269.55687		0.0444955	0.0647514	0.0380230932313	0.0373583	0.0312269	259.127	0.0619139	0.191171	0.0458313995739	0.0413987	0.0304571	233.236	0.162117	0.904137	0.0647765223749	0.0486298	0.0304571	2862.34	1.89327547262	2.61932381892
2010-10-10 mir-246::GFP-2 1-6	09d-19h	9.81020650241	39069.7344478	1670211.83751	794.700205086	123218.333224		0.11794	0.165974	0.071585925133	0.0682698	0.0298304	404.174	0.127607	0.205863	0.0743751534777	0.0708735	0.0293943	318.846	0.188571	0.621676	0.0979292825794	0.0903557	0.0289681	3641.89	2.94435713709	5.10410470062
2010-10-10 mir-246::GFP-2 1-7	00d-21h	0.87702936215	7888.38482672	129835.847491	400.391266525	24912.764291		0.0344943	0.0372335	0.0319451079971	0.0319381	0.0272526	38.9091	0.0396379	0.0433796	0.0356907252576	0.0355402	0.0295316	36.5116	0.0385481	0.0433796	0.0343722928414	0.0342669	0.0272526	257.827	0.0	0.0
2010-10-10 mir-246::GFP-2 1-7	01d-22h	1.93636686201	32465.3523397	1030318.40883	877.001511048	102243.877714		0.0412828	0.048927	0.0379323459143	0.0378065	0.0310244	176.461	0.0425651	0.0475259	0.0388680054969	0.0387821	0.0323147	150.808	0.134481	0.401295	0.0549013896881	0.0417715	0.0310244	1696.56	0.0	0.0
2010-10-10 mir-246::GFP-2 1-7	02d-20h	2.87683904395	48022.083079	1966291.43569	1046.30705386	151794.202492		0.0661426	0.0881172	0.045359448988	0.0400031	0.031733	394.99	0.0780351	0.126318	0.0606532171696	0.058827	0.0497242	193.241	0.141773	0.484858	0.0717484579362	0.0598805	0.031733	3298.28	6.58684288685	4.87736703402
2010-10-10 mir-246::GFP-2 1-7	03d-18h	3.75960351119	51982.8836607	2122811.93481	1110.97915766	163611.609649		0.0523576	0.176203	0.045248977457	0.0443676	0.0355269	385.612	0.0658137	0.141036	0.0479031889972	0.0453319	0.0372709	223.277	0.141781	0.425052	0.0678921982441	0.0525538	0.0355269	3386.6	6.39479377413	4.24983600104
2010-10-10 mir-246::GFP-2 1-7	04d-18h	4.75955131902	51123.728501	2105025.71849	1110.20747307	162979.066502		0.0565807	0.0812123	0.0434038003598	0.0413395	0.0313563	265.11	0.0603241	0.126955	0.0455257422204	0.0432573	0.0317266	161.981	0.138257	0.548398	0.0677186313177	0.0538201	0.0313563	3310.97	6.85354200635	6.35969080867
2010-10-10 mir-246::GFP-2 1-7	05d-18h	5.76518225932	63155.7425886	2704175.05461	1305.71814847	199524.016773		0.0466594	0.185199	0.0366608463884	0.0352885	0.0276507	309.894	0.0495432	0.0654795	0.0393570736932	0.0380615	0.0282948	192.928	0.140212	0.68088	0.0635315086793	0.0473051	0.0276507	3813.99	6.10452488925	4.40062006397
2010-10-10 mir-246::GFP-2 1-7	06d-19h	6.83372751066	65538.1494169	2810658.61976	1287.86739314	206464.114443		0.0496286	0.185316	0.0369226683647	0.034521	0.0264318	536.929	0.0529867	0.0774666	0.0393927974316	0.0383031	0.0253231	263.341	0.160722	0.507494	0.0624928556064	0.0462248	0.0253231	3829.0	3.86746182963	6.32916486709
2010-10-10 mir-246::GFP-2 1-8	00d-21h	0.877423868706	9353.89938686	153786.423565	475.976469576	29512.9329196		0.0394475	0.042207	0.0357346239707	0.0356332	0.0303741	49.6711	0.0384636	0.042191	0.0357373639364	0.0356825	0.0300241	43.3494	0.0435299	0.0503326	0.0381289941571	0.0378272	0.0300241	339.92	0.0	0.0
2010-10-10 mir-246::GFP-2 1-8	01d-22h	1.93658943256	30779.9731217	955688.76817	840.229339211	96972.0958429		0.056007	0.0638342	0.0482646292793	0.0477348	0.0385373	221.728	0.0499748	0.0546441	0.0451572176576	0.0450152	0.0364959	173.946	0.0959639	0.361163	0.0515081740009	0.0459464	0.0309362	1508.47	0.0	0.0
2010-10-10 mir-246::GFP-2 1-8	02d-20h	2.87715280202	28870.1023931	1248885.21845	885.42625446	119707.314613		0.0572697	0.138456	0.0495930207933	0.0490256	0.0384105	227.83	0.0556482	0.0800634	0.0485793244782	0.0480628	0.038982	164.004	0.136914	0.413862	0.0676310877524	0.0532898	0.0334369	2172.45	6.40357366756	5.77138497923
2010-10-10 mir-246::GFP-2 1-8	03d-18h	3.7598906861	59567.1119682	2539039.5253	1221.41341437	187472.902228		0.0523165	0.0762872	0.0422874311658	0.040713	0.0306448	531.426	0.0507656	0.0826368	0.0428211958568	0.041919	0.0331309	252.988	0.141037	0.422012	0.0656020988391	0.0500631	0.0306448	3717.93	5.73154953812	4.20288629969
2010-10-10 mir-246::GFP-2 1-8	04d-18h	4.76013010401	61815.5972931	2613256.4531	1330.54758883	194505.130893		0.043618	0.0502054	0.0366425737276	0.036567	0.0261731	419.081	0.0445151	0.13322	0.038985513992	0.0380362	0.0296503	249.273	0.144959	0.490806	0.0599501757128	0.0412703	0.0261731	3402.23	5.688483306	5.45437390845
2010-10-10 mir-246::GFP-2 1-8	05d-18h	5.76551531558	59640.3101427	2561360.04683	1193.35114775	187828.966008		0.0485049	0.0855053	0.0388990485956	0.0376885	0.0286654	440.376	0.054621	0.0732213	0.0451597771032	0.0443999	0.031866	312.37	0.149336	0.672449	0.0648643661055	0.0467276	0.0286654	3618.39	5.92557303225	4.88265610106
2010-10-10 mir-246::GFP-2 1-8	06d-19h	6.83405899057	60090.489717	2600431.16323	1199.02310712	189618.215624		0.0534767	0.0854224	0.0385488250023	0.0370509	0.0297931	427.969	0.0577506	0.0764711	0.0442983606359	0.0431177	0.0302439	370.866	0.200909	0.566338	0.0737404162433	0.0484265	0.0297931	4300.1	5.67194565601	5.54337760548
2010-10-10 mir-246::GFP-2 1-8	07d-20h	7.86988161587	60452.5020009	2589707.77269	1206.88915458	190311.699576		0.0496012	0.0704169	0.0381926505796	0.0381662	0.0130882	343.352	0.0617928	0.0822488	0.0474257430583	0.0470472	0.0153041	339.853	0.200294	1.2133	0.07450648762	0.0510006	0.0130882	4285.39	4.26011962136	4.15066105854
2010-10-10 mir-246::GFP-2 1-8	08d-17h	8.71682850356	56981.704338	2448563.08417	1136.33974251	179422.68501		0.0426652	0.0478445	0.0378988955365	0.0377039	0.0293267	326.423	0.0537915	0.0700638	0.0440880276047	0.0430695	0.0327769	288.777	0.215169	0.633328	0.0763805826111	0.0506578	0.0293267	4141.28	5.07200738924	5.81976022436
2010-10-10 mir-246::GFP-2 1-8	09d-19h	9.81088388826	55304.9372035	2489139.77056	1050.15525849	174465.356371		0.0433477	0.0499976	0.0341400727745	0.0332897	0.0251057	374.619	0.0499488	0.0638692	0.0376663065135	0.0356431	0.0262038	201.138	0.183068	0.683882	0.066118828214	0.0461821	0.0251057	3480.5	5.38268332688	3.10186347921
2010-10-10 mir-246::GFP-2 1-8	10d-19h	10.8278530242	42699.0285875	1890558.01241	829.738923989	134741.348921		0.0448532	0.0657714	0.0382777949946	0.0377118	0.0301117	285.629	0.0861574	0.553482	0.0561749264737	0.0454998	0.0279469	241.327	0.182737	0.837815	0.0739025366334	0.0551223	0.0279469	3000.81	3.52272211384	0.0
2010-10-10 mir-246::GFP-2 2-3	01d-22h	1.9386744849	35287.2742714	1082047.4152	979.476602641	111112.339979		0.0468905	0.0526877	0.042868610526	0.04278	0.0354471	222.745	0.0490004	0.0524752	0.0449786257356	0.0450893	0.0371437	201.999	0.139685	0.470353	0.0594598279681	0.0462092	0.0350863	1997.85	0.0	0.0
2010-10-10 mir-246::GFP-2 2-3	02d-20h	2.87895347871	53441.9763891	2148898.30443	1150.89888154	168265.261644		0.0578754	0.0717373	0.047988421259	0.0471048	0.03679	401.663	0.0625113	0.121531	0.0522522712256	0.0508806	0.0422005	263.038	0.144821	0.2577	0.0690913878384	0.0541839	0.03679	3422.79	4.59201932357	6.45997382214
2010-10-10 mir-246::GFP-2 2-3	03d-18h	3.7614577247	56118.3276576	2229572.64638	1260.97640647	176521.129917		0.0534059	0.0709801	0.0459347172761	0.0452857	0.0354741	355.673	0.081881	0.130493	0.0531722933228	0.0496192	0.0371977	272.774	0.13334	0.605595	0.0656894818474	0.0490205	0.0348346	3461.84	5.5415418025	5.72340675863
2010-10-10 mir-246::GFP-2 2-3	04d-18h	4.76187441374	51790.6166912	2072212.16824	1147.26108267	163213.108199		0.0645548	0.175135	0.0444733243478	0.042086	0.0334194	463.012	0.0716915	0.13699	0.0633613788191	0.0618777	0.0524302	218.027	0.194308	0.585209	0.0699471056448	0.0484436	0.0334194	3419.22	5.17670824568	4.82895301266
2010-10-10 mir-246::GFP-2 2-3	05d-18h	5.76716354211	46700.1600244	2145941.9346	1048.84430501	167849.739602		0.0470564	0.0634553	0.0365787036785	0.0350505	0.0189572	341.023	0.043258	0.0825938	0.039327463928	0.0391313	0.0318186	247.606	0.209057	0.62625	0.0630636845546	0.0409484	0.0189572	3003.6	6.03568653442	3.9677606669
2010-10-10 mir-246::GFP-2 2-3	06d-19h	6.83553347339	46228.4483561	1882989.41596	952.761125222	145883.481183		0.0540797	0.0946354	0.0445670577517	0.0434771	0.0345367	630.758	0.0502985	0.0927203	0.0434973821259	0.0430804	0.0344305	204.786	0.210245	0.86123	0.0692060512832	0.048474	0.0344305	3136.7	4.73557792444	5.76563460218
2010-10-10 mir-246::GFP-2 2-3	07d-20h	7.8715331781	38929.0652245	1604823.66895	779.015067691	122884.616431		0.0506871	0.058078	0.0433393972149	0.0427034	0.0318211	263.85	0.334704	0.666146	0.104588613136	0.0556236	0.0275888	618.328	0.216162	0.696474	0.0684612979772	0.0475785	0.0275888	2536.08	3.39346999039	4.00410870719
2010-10-10 mir-246::GFP-2 2-3	08d-17h	8.71881612593	44086.760116	1811296.16352	886.241663919	139073.272531		0.0547196	0.0688513	0.0462736284216	0.0456733	0.0354685	294.856	0.120928	0.459887	0.0603058616668	0.051021	0.036672	399.587	0.163529	0.84655	0.068146495314	0.0526461	0.0354685	2822.83	1.56736882844	3.37080286389
2010-10-10 mir-246::GFP-2 2-3	09d-19h	9.81261187069	41022.1916967	1680778.23893	834.465249827	129361.402166		0.0437688	0.0502934	0.0372499959176	0.0366607	0.0292538	237.245	0.0449689	0.11819	0.0381624745813	0.0372667	0.0286925	217.946	0.139632	0.618712	0.0539059172998	0.0401659	0.0145736	2104.43	1.86230391682	3.47613237666
2010-10-10 mir-246::GFP-2 2-4	00d-21h	0.879446542647	6236.88316147	102900.882883	316.384923999	19729.7448315		0.0487178	0.0519591	0.0457023133623	0.0456553	0.0402104	42.9602	0.0489438	0.0546604	0.0459423615612	0.0458656	0.0391747	36.6161	0.0491767	0.0557608	0.0459992933723	0.0459259	0.0391747	273.42	0.0	0.0
2010-10-10 mir-246::GFP-2 2-4	01d-22h	1.93841760311	25402.6123302	761403.445253	718.922345607	80095.5976077		0.0568926	0.0689219	0.0515450379764	0.051452	0.0419739	161.284	0.0479979	0.0531191	0.0442616127467	0.0441373	0.0363622	137.875	0.0715437	0.19669	0.0518445143517	0.0493727	0.0363622	1211.04	0.0	0.0
2010-10-10 mir-246::GFP-2 2-4	02d-20h	2.87872105268	51426.7636904	2100144.55719	1107.5588337	161930.186545		0.0566547	0.0747742	0.0462397518552	0.0451973	0.0343039	391.882	0.077164	0.110755	0.0574981874765	0.0554189	0.0444874	208.316	0.1662	0.667337	0.0745867926195	0.0548624	0.0343039	3628.65	5.34162548977	5.50102002445
2010-10-10 mir-246::GFP-2 2-4	03d-18h	3.761157029	67432.4686944	2932356.49074	1313.27925617	212278.230581		0.0582962	0.0995558	0.0470448529173	0.0455925	0.0354389	504.509	0.0668638	0.0989683	0.0510364737481	0.049234	0.0411291	309.587	0.169766	0.463267	0.0766323782137	0.0571842	0.0354389	4889.76	5.86608342283	5.04680692028
2010-10-10 mir-246::GFP-2 2-4	04d-18h	4.76149256625	78882.8524133	4135653.16851	1295.48670872	248709.276655		0.049251	0.0743447	0.0426524797687	0.0424677	0.0329411	664.056	0.0529389	0.0870461	0.0439970918703	0.0428692	0.0334306	435.483	0.180909	0.426489	0.0709170018564	0.047457	0.0329411	5371.96	6.90995307006	6.2468503735
2010-10-10 mir-246::GFP-2 2-4	05d-18h	5.76672509573	73886.2555911	3783405.59287	1289.88438817	232622.791761		0.0448115	0.0632506	0.0383478124091	0.0377768	0.026525	576.751	0.0417728	0.0465082	0.0370076488707	0.0370922	0.0277381	216.643	0.170072	0.765919	0.0618052065043	0.041173	0.026525	4232.61	3.22047718675	5.47161069071
2010-10-10 mir-246::GFP-2 2-4	06d-19h	6.8351977452	79170.0958853	4259013.05477	1249.00678024	249792.453458		0.0515137	0.0698032	0.0440720011518	0.0438594	0.0317792	1082.19	0.0496284	0.0633131	0.0416292256686	0.0414901	0.0300767	391.398	0.187132	0.649579	0.0668581656342	0.0469894	0.0300767	5152.83	4.87732655142	5.13773479178
2010-10-10 mir-246::GFP-2 2-4	07d-20h	7.87114911617	78498.6112357	4075755.09358	1306.02515525	247204.484166		0.0441593	0.0505011	0.0379313979038	0.0374875	0.0293962	489.315	0.0553397	0.228282	0.0451711919665	0.0431643	0.0311609	362.183	0.215387	0.601217	0.0693620179399	0.0450758	0.0293962	5182.73	6.26119663579	5.38708581656
2010-10-10 mir-246::GFP-2 2-4	08d-17h	8.71832758072	75570.7714297	3906392.10834	1267.18660594	237998.849267		0.0425682	0.0580365	0.0368464985731	0.0363759	0.0287659	457.449	0.0577038	0.0697813	0.0448145427194	0.0433839	0.0343482	340.098	0.231455	0.650349	0.0757062663025	0.0471453	0.0287659	5445.63	3.21203319505	5.38980093426
2010-10-10 mir-246::GFP-2 2-4	09d-19h	9.81223328037	64496.0786106	3349093.71834	1052.15740133	203293.814503		0.0564575	0.0765713	0.0381594616092	0.0367071	0.0121487	389.112	0.106026	0.389186	0.0513898105156	0.0414249	0.0154387	404.541	0.277972	1.17346	0.0726560096947	0.0442487	0.00883536	4458.46	5.40032646513	3.41527789192
2010-10-10 mir-246::GFP-2 2-4	10d-19h	10.8288674559	64569.6713721	3347736.38842	1072.66326115	203455.314896		0.0581529	0.0834504	0.0370384901858	0.0351234	0.0116378	345.421	0.056858	0.322993	0.0412205923581	0.039197	0.0151396	310.721	0.229435	1.17145	0.066169353562	0.0442561	0.0116378	4065.31	1.87281481613	0.0
2010-10-10 mir-246::GFP-2 2-5	00d-21h	0.879142497427	8619.97989118	141070.291241	442.394266404	27208.0777917		0.0405888	0.0425711	0.0379151955782	0.0378937	0.0325188	48.6073	0.0397956	0.0427202	0.0372967048673	0.0373149	0.0322827	41.3247	0.0411419	0.0468373	0.0379234535241	0.0378591	0.0312985	311.2	0.0	0.0
2010-10-10 mir-246::GFP-2 2-5	01d-22h	1.93804348829	30499.356	962441.985794	822.125766626	96080.5971602		0.0384148	0.0445835	0.0350693004951	0.0349887	0.0289525	154.726	0.0453989	0.074655	0.0373015412433	0.0363294	0.0296509	143.35	0.112847	0.357181	0.0483839882511	0.0379317	0.0281607	1404.3	0.0	0.0
2010-10-10 mir-246::GFP-2 2-5	02d-20h	2.87833907168	53441.8769347	2222000.08404	1121.25692505	168257.77473		0.0583098	0.0683283	0.0432388809075	0.0411112	0.0314674	387.939	0.0509089	0.0730045	0.0457851469413	0.0453385	0.038463	184.926	0.139869	0.369022	0.0677410741665	0.0537468	0.0314674	3417.2	6.60159528923	4.91563249137
2010-10-10 mir-246::GFP-2 2-5	03d-18h	3.76084638706	58124.2882028	2426616.66164	1229.51207689	183790.785127		0.0415031	0.0706765	0.0350999195095	0.0344688	0.0256926	349.946	0.0394148	0.0722574	0.0348509152937	0.0342719	0.026232	267.69	0.123237	0.359136	0.0564473110703	0.0410986	0.0256926	3131.92	6.64309629127	7.23734250691
2010-10-10 mir-246::GFP-2 2-5	04d-18h	4.76097011523	63976.0365926	2652095.67687	1310.41463866	201436.218422		0.0478607	0.0721604	0.041023648006	0.0405354	0.0308139	431.774	0.0509982	0.150006	0.0457529960957	0.0449101	0.0347443	503.1	0.163493	0.653841	0.0710145292435	0.0504793	0.0308139	4318.89	4.74229364245	6.20584884726
2010-10-10 mir-246::GFP-2 2-5	05d-18h	5.76624007924	62664.7008834	2692209.8855	1229.42857074	197351.127641		0.0400568	0.10552	0.0351159020732	0.0349167	0.0251404	615.933	0.0819652	0.217864	0.03954659635	0.0349962	0.0260946	299.921	0.217304	0.594965	0.0667500373775	0.0384084	0.0251404	3885.59	6.76964752055	6.70379141842
2010-10-10 mir-246::GFP-2 2-5	06d-19h	6.83480491228	71805.3765328	3156131.64576	1404.92958704	226072.102876		0.0454545	0.327275	0.0373609105095	0.0367727	0.0261636	583.428	0.0474272	0.149817	0.0402442016267	0.0384616	0.0265656	440.513	0.247288	0.808417	0.078695898232	0.0428046	0.0261636	5085.01	5.81746771043	6.40251415406
2010-10-10 mir-246::GFP-2 2-5	07d-20h	7.8706287951	72668.7537231	3270834.17708	1374.65526851	228738.634062		0.0392692	0.0458808	0.0329367846992	0.0324389	0.0214894	414.246	0.0421112	0.0515813	0.0358509943294	0.0353279	0.0252817	283.761	0.221345	0.873039	0.0740654949235	0.043897	0.0214894	5122.37	4.60748339788	5.40636213632
2010-10-10 mir-246::GFP-2 2-5	08d-17h	8.71789595822	78476.8211701	3984734.3046	1348.74328315	247107.928164		0.0404146	0.0682913	0.0311752222721	0.0305286	0.0212485	369.271	0.043916	0.0532879	0.036119529811	0.0359365	0.0243013	307.63	0.216771	0.810929	0.0710462327542	0.0432927	0.0212485	5305.95	5.169965961	3.1632730112
2010-10-10 mir-246::GFP-2 2-5	09d-19h	9.81187232281	67310.8502173	3420893.31245	1149.54172226	212080.322247		0.0447962	0.0742418	0.0333327248168	0.0310987	0.0235125	343.694	0.0608589	0.181792	0.0429130609281	0.0400473	0.0275339	315.025	0.213811	0.843911	0.0714863438514	0.0451805	0.0235125	4581.13	3.8702452615	3.80649738673
2010-10-10 mir-246::GFP-2 2-5	10d-19h	10.8284834005	69405.6477116	3535780.44713	1180.58203363	218641.378526		0.0450401	0.0538104	0.0353412521364	0.0341467	0.0248212	384.972	0.0569148	0.0800206	0.0368736930965	0.0342972	0.0254008	272.054	0.173191	0.907671	0.0612570787512	0.0430847	0.0248212	4046.09	2.03386171562	0.0
2010-10-10 mir-246::GFP-2 2-5	11d-19h	11.8195917989	49420.2784523	2517946.49569	841.818589478	156004.759533		0.0805	0.126161	0.0499890333606	0.0467517	0.0183405	387.415	0.0682455	0.1166	0.0427205112667	0.0393422	0.0163509	222.531	0.235797	0.961864	0.0909213369225	0.0653267	0.0163509	4278.49	0.699844727032	0.0
2010-10-10 mir-246::GFP-2 2-8	00d-21h	0.87777121787	8396.3901242	137314.667374	429.915527606	26507.1095071		0.039996	0.0503444	0.0359796381795	0.0357952	0.0297325	47.2772	0.0535391	0.0636245	0.0494666884333	0.0493634	0.0422997	51.3959	0.0520845	0.0697215	0.0440287559617	0.0451173	0.0297325	352.098	0.0	0.0
2010-10-10 mir-246::GFP-2 2-8	01d-22h	1.93682796025	24133.7549762	763518.759022	650.522992832	76107.1522964		0.0427011	0.0653275	0.0331476412694	0.0322788	0.0236197	115.984	0.039428	0.0520932	0.035196784561	0.0349831	0.0274348	103.584	0.129169	0.350472	0.0527134987455	0.03948	0.0236197	1211.36	0.0	0.0
2010-10-10 mir-246::GFP-2 2-8	02d-20h	2.87764342152	44842.0451407	1839027.42341	938.402417896	141304.829842		0.0373698	0.0430698	0.033661446491	0.0335333	0.0272381	379.365	0.0418699	0.0611144	0.0363409706663	0.0361636	0.0279438	147.435	0.10492	0.303471	0.048810979501	0.0384381	0.0272381	2070.51	5.71950676978	6.38570124731
2010-10-10 mir-246::GFP-2 2-8	03d-18h	3.76014544339	46015.0304814	1876829.76806	982.541822409	144959.594966		0.0642979	0.0740274	0.0556328805204	0.055132	0.0366221	378.192	0.0814233	0.122667	0.0672484010997	0.0659391	0.0496184	260.251	0.125524	0.45281	0.0712697038747	0.062308	0.0361639	3104.51	6.18161763166	6.23226932258
2010-10-10 mir-246::GFP-2 2-8	04d-18h	4.76051837485	43167.3708145	1757679.30063	966.558915166	136328.053126		0.0394024	0.114049	0.0322105910172	0.0310884	0.0249403	302.747	0.0445418	0.0874428	0.0319459345172	0.030257	0.0244596	60.5056	0.119311	0.439388	0.0513467002566	0.037865	0.0244195	2145.27	6.21084439252	6.70349968476
2010-10-10 mir-246::GFP-2 2-8	05d-18h	5.76586280082	44284.2523186	1801264.0717	949.97417075	139543.894723		0.0687673	0.0975693	0.0552533047112	0.0531321	0.0389134	474.515	0.0639604	0.143046	0.0445187249746	0.0418422	0.0309042	165.343	0.158516	0.44688	0.0740000828713	0.0593556	0.0309042	3069.52	7.1630994162	4.28342034204
2010-10-10 mir-246::GFP-2 2-8	06d-19h	6.83439277697	44629.8577836	1822224.44817	948.308012526	140643.48113		0.0581238	0.128485	0.0397723239025	0.0366523	0.0284334	394.184	0.0654541	0.149129	0.0404859241844	0.0373966	0.0287193	154.697	0.19625	0.616016	0.0666735598103	0.0446137	0.0284334	2834.83	6.72761126748	5.62143132217
2010-10-10 mir-246::GFP-2 2-8	07d-20h	7.87018650197	47431.6274986	1925850.44418	1016.06525426	149375.841172		0.0412429	0.0484222	0.0345583519773	0.0335505	0.0263469	238.729	0.0402795	0.0998052	0.0349422420521	0.03412	0.0264721	178.695	0.144563	0.393011	0.0558500584389	0.0396251	0.0258161	2521.41	6.39361654226	5.49464549196
2010-10-10 mir-246::GFP-2 2-8	08d-17h	8.71747577392	44878.0358122	1824703.70931	960.550305911	141361.994945		0.039789	0.0454197	0.0358955364179	0.0358767	0.0275458	229.157	0.175398	0.553822	0.0591911902794	0.0398107	0.028346	290.866	0.157809	0.553822	0.0592344912188	0.0427932	0.0275458	2529.49	5.82128791772	5.80529884248
2010-10-10 mir-246::GFP-2 2-8	09d-19h	9.81119353323	38101.3620246	1550588.65546	817.543723625	120111.886394		0.0639542	0.071828	0.0466643657578	0.0441778	0.0329162	242.048	0.173952	0.26843	0.0650108864314	0.0464442	0.0326379	274.866	0.197671	0.477801	0.0759625721543	0.054911	0.0326379	2753.26	6.27028094043	3.10700484413
2010-10-10 mir-246::GFP-2 2-8	10d-19h	10.8282062549	34549.8775104	1402458.15666	752.787539832	108974.929143		0.0358976	0.0435151	0.0326872029924	0.0326377	0.0265289	149.969	0.0794518	0.14797	0.0446448993788	0.0360895	0.0265476	161.972	0.192606	0.654507	0.0751445314893	0.0484164	0.026005	2453.77	1.90077661995	0.0
2010-10-10 mir-246::GFP-2 2-8	11d-19h	11.8190309664	37866.329485	1533669.21147	827.206162336	119364.359761		0.101581	0.125445	0.0770081629861	0.0789462	0.0290457	393.358	0.143084	0.241662	0.0815818867991	0.0798623	0.0198967	321.269	0.318698	0.885607	0.135067086187	0.10089	0.0198967	4869.17	0.597537245304	0.0
2010-10-10 mir-246::GFP-3 1-1	00d-21h	0.875359658442	8132.33400504	132241.111924	418.766937087	25675.8659209		0.0395642	0.0433629	0.0368710344045	0.0368339	0.0318442	43.2866	0.039552	0.0430185	0.0364024773667	0.0363713	0.0294083	39.3511	0.0419273	0.0545697	0.0378123954089	0.037591	0.0294083	292.592	0.0	0.0
2010-10-10 mir-246::GFP-3 1-1	01d-22h	1.93359180742	29641.1930231	951167.831858	780.615263564	93404.6341645		0.0427895	0.0457003	0.0397566606465	0.0397368	0.0333688	188.486	0.0485655	0.0532359	0.0436079691888	0.0433647	0.0361708	152.846	0.124973	0.296796	0.0559383474689	0.0439019	0.0333688	1577.96	0.0	0.0
2010-10-10 mir-246::GFP-3 1-1	02d-20h	2.87370170153	56044.2103527	2306296.43178	1163.3270832	176518.91956		0.0484687	0.0578686	0.0430193784881	0.0426618	0.0348235	414.922	0.0742553	0.116656	0.0452553047137	0.0415029	0.034304	364.848	0.131907	0.489464	0.061571708789	0.045964	0.034304	3293.47	2.90840151652	6.12481492472
2010-10-10 mir-246::GFP-3 1-1	03d-18h	3.75592483499	55002.3332973	2263558.42311	1156.00169795	173151.413763		0.0566113	0.210881	0.0474716656193	0.0459257	0.0364992	530.543	0.0717417	0.120525	0.0464915431089	0.0440063	0.0347641	247.753	0.147263	0.517743	0.0642530381652	0.0481812	0.0347641	3337.56	5.78335750253	7.70101127175
2010-10-10 mir-246::GFP-3 1-1	04d-18h	4.75658060105	61758.9804647	2544575.26238	1297.0649833	194516.751225		0.0608126	0.0763944	0.0491582571366	0.0477814	0.0351211	661.719	0.0515497	0.13291	0.0453644087742	0.0441115	0.0352169	167.712	0.177569	0.614283	0.0719679405723	0.0498577	0.0341215	4228.19	6.18814443336	5.39435535228
2010-10-10 mir-246::GFP-3 1-1	05d-18h	5.76113183669	53312.631527	2225186.23506	1098.26916163	168022.530297		0.0508731	0.127379	0.0433089375329	0.0418826	0.032807	463.189	0.0567962	0.114348	0.0438644726514	0.041702	0.0341222	175.063	0.148574	0.375708	0.0620358201331	0.0464404	0.032807	3201.73	4.68286133829	7.44908220209
2010-10-10 mir-246::GFP-3 1-1	06d-19h	6.82939747178	45642.4343396	1888761.30461	974.59024238	144105.566019		0.0535185	0.0676944	0.0474744245128	0.0473669	0.036864	374.431	0.0994103	0.138666	0.0571986385716	0.0509283	0.0423416	126.695	0.164411	0.540691	0.0719656125337	0.0565569	0.036864	3073.58	3.95085837042	6.80481693705
2010-10-10 mir-246::GFP-3 1-1	07d-20h	7.86549103569	41544.5975837	1700107.23603	888.869714233	130921.048012		0.0665875	0.273475	0.0502750081617	0.0478324	0.0350944	258.665	0.053182	0.132172	0.0445347419329	0.0431563	0.0339472	221.382	0.181481	0.670003	0.0685366218597	0.0505977	0.0323638	2708.98	1.53777400428	3.41149586746
2010-10-10 mir-246::GFP-3 1-1	08d-17h	8.7126796327	37677.5305389	1556560.18711	804.830697489	118805.047919		0.0587044	0.220831	0.053579394737	0.0544155	0.0406137	247.965	0.134072	0.227961	0.06874782951	0.0596675	0.0386561	292.11	0.146275	0.388216	0.0674819965506	0.0572222	0.0369385	2411.2	4.94061627252	4.32960735323
2010-10-10 mir-246::GFP-3 1-1	09d-19h	9.80634169089	40861.6439672	1693495.71101	869.736069193	128780.643026		0.0504727	0.0571581	0.0436600404352	0.0431114	0.0344105	213.847	0.179948	0.358259	0.0599496250919	0.0427339	0.0333531	287.938	0.136848	0.358259	0.0646026001338	0.0532193	0.0333531	2511.3	2.16430501484	3.63653366237
2010-10-10 mir-246::GFP-3 1-1	10d-19h	10.8228600847	36940.9939116	1524660.94069	792.00042461	116490.948676		0.0580064	0.0659221	0.0488219252452	0.0482572	0.0384254	213.645	0.197119	0.309021	0.0845950516892	0.0518494	0.0365749	349.378	0.147311	0.309021	0.0699433054321	0.0577231	0.0365749	2443.82	1.87171113612	0.0
2010-10-10 mir-246::GFP-3 1-1	11d-19h	11.8137606132	39977.1099941	1655826.39414	852.325912557	126012.144504		0.0589162	0.0902069	0.0463660921262	0.0448597	0.037496	236.189	0.156208	0.285976	0.0660054805647	0.053703	0.0372904	291.612	0.177209	0.403463	0.0773625660971	0.0640591	0.0372904	2942.1	1.82263884175	0.0
2010-10-10 mir-246::GFP-3 1-1	12d-20h	12.8497926867	45002.0298923	1881705.43837	945.130679913	141778.668555		0.0498617	0.0618315	0.0420945435107	0.0420905	0.0255857	239.307	0.222208	0.432319	0.0652857980538	0.0446969	0.0252909	341.053	0.12225	0.731963	0.0632509336116	0.0513103	0.0252375	2709.42	2.02520080281	0.0
2010-10-10 mir-246::GFP-3 1-4	00d-21h	0.876723480448	7293.25320948	120808.877595	367.591315236	23045.2345327		0.0592691	0.0636694	0.0551874771256	0.0551053	0.0480703	61.0373	0.0533319	0.0564181	0.048917891104	0.0488007	0.0416175	46.3742	0.061166	0.0703587	0.0535982961336	0.0539576	0.0416175	371.758	0.0	0.0
2010-10-10 mir-246::GFP-3 1-4	01d-22h	1.93413405732	9767.59754809	160097.853145	500.685585931	30810.9057204		0.0399253	0.0449843	0.0358586755599	0.0356965	0.0300025	51.9592	0.0367515	0.0426972	0.0332929936025	0.0331143	0.0277638	41.25	0.0425712	0.0740059	0.0355978644451	0.0347672	0.0277638	331.238	0.0	0.0
2010-10-10 mir-246::GFP-3 1-4	02d-20h	2.87416180638	31168.0142524	1123982.11667	756.076980935	99040.2669891		0.0734699	0.0897019	0.0595798362497	0.0581513	0.0439576	507.263	0.095557	0.138118	0.0799563765863	0.0790074	0.062206	310.79	0.120067	0.234986	0.0770818230528	0.072409	0.0439576	2345.06	3.7742283747	7.72607473717
2010-10-10 mir-246::GFP-3 1-4	03d-18h	3.75646351601	37817.2087108	1350740.34667	912.7901418	119445.622684		0.0484254	0.0672123	0.0415717935493	0.0407803	0.0328266	288.093	0.0877412	0.122024	0.0530625911469	0.0482844	0.0406525	159.612	0.123036	0.317043	0.0657746732222	0.0550507	0.0328266	2377.89	6.51669117738	4.76506417654
2010-10-10 mir-246::GFP-3 1-4	04d-18h	4.75685299403	54395.1378567	2351317.14244	1083.65470908	171360.089245		0.0479009	0.0537095	0.0380601385704	0.036881	0.0272873	381.781	0.0413189	0.172232	0.0367641853518	0.0352443	0.0285123	187.203	0.121589	0.301434	0.05404722621	0.0399755	0.0272873	2814.78	6.12854724429	7.13163446828
2010-10-10 mir-246::GFP-3 1-4	05d-18h	5.76157476014	56079.9892279	2434323.30233	1121.47032289	176604.513839		0.0455549	0.0528132	0.0357627434829	0.0345011	0.0266504	323.903	0.0511482	0.0679516	0.0410327716944	0.040928	0.0274541	205.287	0.194424	0.665692	0.067281116768	0.0427654	0.0266504	3569.47	5.90438534124	6.47352443145
2010-10-10 mir-246::GFP-3 2-1	00d-21h	0.882434364568	6707.3064847	111734.601571	333.191402093	21209.0378084		0.0459169	0.0493576	0.0403612639897	0.0400669	0.0317574	43.3076	0.0523818	0.0555371	0.0488482600041	0.0488046	0.0422472	44.0611	0.0511707	0.0578954	0.0456292401358	0.0461	0.0317574	291.206	0.0	0.0
2010-10-10 mir-246::GFP-3 2-1	01d-22h	1.93819996875	19623.087625	512744.03292	622.477573592	61912.2550372		0.0388512	0.0422666	0.0359885759848	0.0360271	0.0299821	118.654	0.0426722	0.0459707	0.0393149710174	0.0392549	0.0331486	99.2703	0.04952	0.18172	0.0395241464194	0.0382169	0.029528	737.797	0.0	0.0
2010-10-10 mir-246::GFP-3 2-1	02d-20h	2.87782284629	17321.9511349	487980.99787	610.856099895	60177.646919		0.0619883	0.137246	0.0383321024302	0.0348427	0.0236409	99.3951	0.0674601	0.142499	0.0407665505094	0.0375201	0.0305166	130.616	0.156405	0.26753	0.0596822411375	0.0436283	0.0201589	1023.31	4.93103791206	3.97633329716
2010-10-10 mir-246::GFP-3 2-1	03d-18h	3.75914648004	24952.0526435	645335.355821	816.885131122	78535.3613726		0.0977707	0.17466	0.069675195176	0.0720763	0.0361183	423.556	0.0983137	0.103442	0.0930015441063	0.0935704	0.0778702	150.104	0.146883	0.239699	0.0889371295323	0.0852302	0.0361183	2083.71	4.78654920977	4.36369539592
2010-10-10 mir-246::GFP-3 2-1	04d-18h	4.75828082858	21061.6512817	557412.453068	694.007172994	67189.4377453		0.117466	0.12807	0.0905770968938	0.0857776	0.0476915	343.65	0.0892962	0.124505	0.0637256283317	0.0620633	0.0425813	374.324	0.16248	0.260176	0.0854156644756	0.0739252	0.0425813	1817.22	5.06019039831	5.09145194332
2010-10-10 mir-246::GFP-3 2-1	05d-18h	5.76376564683	45641.6711479	1856355.61569	954.134943655	143850.283325		0.0562784	0.101946	0.041690042012	0.03844	0.0293072	403.059	0.0987547	0.103442	0.0896441008986	0.0898361	0.0735234	403.488	0.183477	0.59254	0.0750535612977	0.0559215	0.0293072	3154.35	5.35685376242	3.08340894422
2010-10-10 mir-246::GFP-3 2-1	06d-19h	6.83145154583	33650.7954163	1289332.27636	732.326919295	106230.282947		0.0554127	0.162648	0.0435743931203	0.0417016	0.0318045	239.921	0.111837	0.154641	0.0601252123378	0.0523609	0.0334071	306.939	0.250591	0.411643	0.0848352598994	0.0543405	0.0318045	2618.19	2.4538643803	6.81798900351
2010-10-10 mir-246::GFP-3 2-1	07d-20h	7.86750387831	39958.993591	1515127.71588	907.550627549	125893.146628		0.0685503	0.0836644	0.0436478937719	0.0391146	0.0315813	232.163	0.0520685	0.0611465	0.0417860856074	0.0405237	0.0315291	206.173	0.206013	0.695206	0.0765409373274	0.0528071	0.0315291	2909.78	5.84837155398	2.23786462433
2010-10-10 mir-246::GFP-3 2-1	08d-17h	8.71418824391	37134.2113929	1391585.44269	860.805997842	117030.370414		0.0588272	0.0829372	0.0401654382486	0.0375081	0.0308835	197.011	0.0646927	0.0928907	0.0464790139364	0.0435795	0.0319786	202.509	0.176964	0.937554	0.073331328293	0.053189	0.0308835	2591.46	1.91324438402	3.65286764485
2010-10-10 mir-246::GFP-3 2-1	09d-19h	9.8071280761	30023.672306	1128258.53994	700.616143949	94733.3422112		0.0796765	0.0968335	0.0486412738121	0.0411564	0.0303992	177.541	0.0528129	0.0688004	0.0411293795873	0.040671	0.0262731	149.505	0.165608	0.589913	0.0751688313899	0.0596172	0.0262731	2147.65	4.26828846491	4.47605307845
2010-10-10 mir-246::GFP-3 2-2	00d-21h	0.881863177811	8194.89049852	135321.166789	415.088154545	25874.6350838		0.0527026	0.0562586	0.048386174363	0.048352	0.0408861	59.6118	0.0491503	0.0548928	0.045521210355	0.0454735	0.0399979	47.8883	0.0552487	0.0647404	0.0489921652997	0.0486671	0.0399979	381.992	0.0	0.0
2010-10-10 mir-246::GFP-3 2-2	01d-22h	1.93793087534	20277.7344702	598325.719679	593.152228057	64001.8483324		0.075198	0.0852058	0.0658925831906	0.0659597	0.0471816	227.066	0.0635627	0.0693564	0.0558099108418	0.0555273	0.0450957	113.406	0.0740801	0.142947	0.0564130075473	0.0536752	0.0400709	1088.6	0.0	0.0
2010-10-10 mir-246::GFP-3 2-2	02d-20h	2.87746460092	26135.7832851	776260.089241	752.082351934	82416.5795664		0.0561401	0.137384	0.0470472677719	0.0457508	0.0372231	292.116	0.059939	0.145619	0.049324052066	0.0471748	0.0387075	114.58	0.184018	0.527015	0.0703394730713	0.0513772	0.0372231	1750.82	4.05259479242	6.23535359853
2010-10-10 mir-246::GFP-3 2-2	03d-18h	3.75892413456	49188.8038644	2171940.84766	1016.55164271	156211.205657		0.0540525	0.0616482	0.0446201981418	0.0438552	0.0325565	375.167	0.0538077	0.0822129	0.0470666207583	0.0468291	0.0328912	537.077	0.109632	0.205452	0.0568827429642	0.0481129	0.0325565	2794.42	5.04413542987	4.21073492711
2010-10-10 mir-246::GFP-3 2-2	04d-18h	4.75789812103	52947.5806069	2274123.42094	1065.61795354	166742.026365		0.0483318	0.056071	0.0426066433461	0.0422733	0.0325849	344.049	0.0475597	0.0982087	0.041772818935	0.0409546	0.0330862	261.373	0.137762	0.434988	0.0616791745475	0.0469235	0.0311043	3115.29	6.36271147794	6.27207260302
2010-10-10 mir-246::GFP-3 2-2	05d-18h	5.76248181313	42269.3854643	1813955.06944	872.947256081	133330.663141		0.0437428	0.0503667	0.0353625054504	0.0349408	0.019414	260.728	0.0726136	0.187485	0.0464299927382	0.0435994	0.0332666	136.179	0.11635	0.423041	0.0540909508166	0.0438605	0.019414	2167.1	3.43902685481	3.95478038079
2010-10-10 mir-246::GFP-3 2-2	06d-19h	6.83092896334	40406.9131568	1739637.98966	845.802386987	127778.222987		0.0525366	0.0710262	0.0435472984304	0.0427384	0.0336512	324.602	0.0948769	0.116733	0.0535508269423	0.0428391	0.0327501	126.326	0.133436	0.539793	0.0615211184418	0.0494948	0.0327501	2325.13	2.05375526979	4.50681398196
2010-10-10 mir-246::GFP-3 2-8	00d-21h	0.878986982118	8466.13035183	140013.572172	427.622101951	26726.1690907		0.0465673	0.0501106	0.04285216956	0.0427908	0.0359123	55.6221	0.0486775	0.0517513	0.0451548184279	0.0451003	0.0390666	49.5348	0.0518358	0.0642269	0.04630731776	0.046204	0.0359123	373.191	0.0	0.0
2010-10-10 mir-246::GFP-3 2-8	01d-22h	1.93566913635	23408.8639017	643179.446492	707.495788143	73800.7575089		0.0717795	0.0771819	0.0650821818953	0.0651677	0.0423858	253.56	0.0473135	0.0523643	0.0433460041709	0.0432579	0.0363667	139.011	0.072909	0.14945	0.0570157043169	0.058837	0.0349172	1270.59	0.0	0.0
2010-10-10 mir-246::GFP-3 2-8	02d-20h	2.87613008087	28665.3523453	779904.276295	886.04433721	90224.7904684		0.0565155	0.0802226	0.0416595335431	0.0393984	0.0303036	257.248	0.0468923	0.0945194	0.0414292946235	0.040612	0.0332147	160.829	0.125062	0.296032	0.061150298107	0.0502749	0.0303036	1579.45	5.73611512494	6.52610294703
2010-10-10 mir-246::GFP-3 2-8	03d-18h	3.7574911023	50977.6534042	2099016.99039	1079.70875256	160552.165805		0.059468	0.0796229	0.0467393290481	0.0450463	0.035693	374.195	0.0673568	0.117829	0.0554824133177	0.0542622	0.0418009	262.765	0.133253	0.455974	0.0709243778204	0.0602765	0.035693	3426.21	6.46378563375	5.56846280852
2010-10-10 mir-246::GFP-3 2-8	04d-18h	4.75730491619	52337.939051	2172834.13649	1105.84794608	165614.878411		0.0502952	0.0571806	0.0425671941436	0.0418965	0.0329297	319.424	0.0635126	0.114992	0.0438394750066	0.0412424	0.0334339	219.767	0.143229	0.517784	0.0666021662165	0.0523253	0.0329297	3345.16	6.58350820374	6.5252993562
2010-10-10 mir-246::GFP-3 2-8	05d-18h	5.76207379023	49354.9905812	2045718.73614	1044.84446433	155620.308099		0.0550778	0.0677009	0.0431356458633	0.0419128	0.0305607	417.424	0.0436351	0.14461	0.0385987543257	0.0379901	0.0300282	122.628	0.119858	0.428586	0.0607973798303	0.0496693	0.0300282	2812.73	5.24450093663	4.58761210616
2010-10-10 mir-246::GFP-3 2-8	06d-19h	6.83017237056	48896.5329681	2034258.80966	1038.71274826	155120.091344		0.0554581	0.071118	0.0456880921751	0.0446372	0.0358615	393.055	0.0588827	0.106632	0.0500857539109	0.0491444	0.0378331	221.229	0.167208	0.361738	0.0683341613063	0.0521348	0.0358615	3064.86	3.34905964813	4.66330256483
2010-10-10 mir-246::GFP-3 2-8	07d-20h	7.86630278275	34126.700418	1416346.03935	700.126965797	107722.720259		0.0966798	0.128872	0.0595044258313	0.0522707	0.0324424	313.291	0.26793	0.560533	0.110984092093	0.0941797	0.0338961	445.934	0.157168	0.560533	0.0775364208151	0.0656622	0.0324424	2506.6	0.48852341979	4.24145934595
2010-10-10 mir-246::GFP-4 1-1	00d-21h	0.875108856926	9278.73427574	150952.314953	478.884394857	29275.6696552		0.0406465	0.0434521	0.0380903516102	0.038052	0.0318622	52.6028	0.0402343	0.0446845	0.0377710984678	0.0377792	0.0324089	44.4188	0.0410701	0.0460054	0.0381665859134	0.0381434	0.031806	336.896	0.0	0.0
2010-10-10 mir-246::GFP-4 1-1	01d-22h	1.93099422214	26456.570548	790560.298212	740.914018527	83384.2093444		0.0381289	0.042188	0.0344282335692	0.0342769	0.0281463	140.949	0.0420436	0.0452208	0.0381971470414	0.0383055	0.0298048	132.391	0.0670376	0.166217	0.0405863901002	0.0370305	0.0281463	970.299	0.0	0.0
2010-10-10 mir-246::GFP-4 1-1	02d-20h	2.87032878866	45972.3924864	1834698.14403	983.045427307	144899.718827		0.0395259	0.0470589	0.034706750789	0.0345205	0.0259514	431.127	0.0396233	0.068896	0.0346229046206	0.0340257	0.0268522	131.29	0.111808	0.283238	0.0502227771571	0.0385013	0.0259514	2239.99	5.63058846985	6.57409054203
2010-10-10 mir-246::GFP-4 1-1	03d-18h	3.75156281777	47834.2733984	1915892.59142	1074.33835261	151229.356745		0.0395774	0.05515	0.0339905279501	0.0335339	0.0240499	314.752	0.037449	0.0408802	0.0339312740591	0.0338567	0.0279154	116.69	0.118792	0.37622	0.0521555524493	0.0382412	0.0240499	2388.83	5.50715709716	6.24407197564
2010-10-10 mir-246::GFP-4 1-1	04d-18h	4.7509432494	45867.2416411	1818897.24699	1015.83683249	144488.120694		0.0409139	0.0802143	0.0354274680044	0.0350205	0.0272854	333.443	0.040237	0.0455464	0.0358860991464	0.0357594	0.0279518	123.341	0.136172	0.436972	0.0590906881963	0.0410287	0.0272854	2544.68	5.44786504291	5.88564859205
2010-10-10 mir-246::GFP-4 1-1	05d-18h	5.75756197785	52101.8776643	2109286.64274	1089.11595002	164138.067308		0.0381629	0.0562402	0.0321131212784	0.0314971	0.0235352	387.959	0.039137	0.125098	0.033455471761	0.032398	0.0240279	205.35	0.135297	0.47632	0.0530777863754	0.0355917	0.0235352	2650.28	1.634321032	4.50623123643
2010-10-10 mir-246::GFP-4 1-1	06d-19h	6.8236712528	52796.0051921	2262548.27992	1072.65379537	166345.430258		0.0417814	0.0542822	0.0349539534755	0.0344253	0.0251257	401.481	0.042778	0.109869	0.0344004656995	0.0340079	0.0225821	240.184	0.188049	0.896111	0.0645178076275	0.0388865	0.0225821	3265.83	3.2489279313	5.95258153673
2010-10-10 mir-246::GFP-4 1-1	07d-20h	7.86016737822	48029.0794608	2050773.5132	994.407378327	151301.692657		0.035073	0.0598135	0.0305557381759	0.0300123	0.0235732	196.076	0.0455387	0.0578797	0.0342736512552	0.0321286	0.0236391	174.179	0.213748	0.892348	0.0683430651352	0.0426988	0.0235732	3124.3	5.66409351145	4.81823642214
2010-10-10 mir-246::GFP-4 1-1	08d-16h	8.70653897762	40153.8417333	1624603.05319	866.311900685	126565.92753		0.0349855	0.044177	0.0312504821649	0.0310729	0.0217025	179.003	0.311896	0.854326	0.0831172255219	0.0450713	0.0236377	354.911	0.280079	0.906145	0.0782763593967	0.0452815	0.0217025	2992.58	1.98432739011	3.69839188841
2010-10-10 mir-246::GFP-4 1-1	09d-19h	9.79959482123	35518.0210495	1436080.65272	764.788189524	112027.671282		0.04021	0.0717715	0.0303716466133	0.0306919	0.0094444	155.746	0.0747503	0.336904	0.0441325893493	0.0391692	0.0157243	167.086	0.195279	1.18901	0.0677071828279	0.0443351	0.0094444	2289.25	1.89930207613	2.5218223346
2010-10-10 mir-246::GFP-4 1-3	00d-21h	0.87569835484	6323.84047247	102835.694178	326.872419013	20001.3423394		0.0406411	0.0445983	0.0376504605242	0.0375843	0.0322033	36.295	0.0422694	0.0461894	0.0391887456633	0.0390749	0.0343908	30.8807	0.0417957	0.0469989	0.0386090890931	0.0385811	0.0322033	232.118	0.0	0.0
2010-10-10 mir-246::GFP-4 1-3	01d-22h	1.93186181588	25187.2479244	747587.426525	713.996401382	79406.7205528		0.0379155	0.0429927	0.0347838168508	0.0347505	0.0284241	142.196	0.038083	0.0421691	0.0350672357648	0.0349924	0.0283122	115.511	0.0432582	0.0910706	0.03693526566	0.0361056	0.0283069	885.338	0.0	0.0
2010-10-10 mir-246::GFP-4 1-3	02d-20h	2.8708596931	42514.5247103	1737368.43801	922.507352463	134122.26404		0.0434849	0.048848	0.0381420497661	0.0379733	0.028616	321.804	0.0809674	0.179397	0.0415974000625	0.0371236	0.0300564	145.84	0.128576	0.495863	0.0563373204043	0.0420026	0.028616	2311.75	6.7716873779	6.64601516025
2010-10-10 mir-246::GFP-4 1-3	03d-18h	3.75224364152	53571.7549496	2292965.68561	1108.26291444	169015.996684		0.0443802	0.0562438	0.0379985633142	0.0374948	0.0289747	441.809	0.0465889	0.151448	0.0416021424441	0.0397422	0.0327304	184.547	0.117949	0.545806	0.0558563297144	0.0414516	0.0289747	2844.43	7.19781212054	6.16254380825
2010-10-10 mir-246::GFP-4 1-3	04d-18h	4.75150299781	58539.9365512	2524140.39825	1174.19663371	184507.332005		0.0390144	0.0481274	0.0348787654095	0.0348261	0.0262048	431.206	0.041751	0.170055	0.0356020831516	0.0339433	0.0267297	192.928	0.122192	0.860624	0.0532558070037	0.0381131	0.0262048	2981.15	4.90659046052	7.02239355773
2010-10-10 mir-246::GFP-4 1-3	05d-18h	5.75853652657	60317.0666686	2604934.90214	1201.08194213	189974.713922		0.0393764	0.0609494	0.0330792876143	0.0328512	0.0244824	539.292	0.0864454	0.197152	0.040525049021	0.0351743	0.025102	266.776	0.17887	0.538857	0.0624944548529	0.0389028	0.0243042	3563.18	6.03497596055	6.41640105855
2010-10-10 mir-246::GFP-4 1-3	06d-19h	6.82414397178	59322.2647872	2579693.37356	1163.92791771	187005.083272		0.0486978	0.0713655	0.0364624031087	0.0359656	0.00875492	581.831	0.0496678	0.0719934	0.0384288383373	0.038265	0.0149164	277.264	0.206608	1.1758	0.0694349157033	0.0441982	0.00875492	4029.1	2.32484393135	5.01238967523
2010-10-10 mir-246::GFP-4 1-3	07d-20h	7.86057585106	47967.2497082	2066136.54425	978.569190185	151118.000051		0.0438771	0.0494746	0.0328550273787	0.0313794	0.024634	207.414	0.0425487	0.051402	0.035240344689	0.0349334	0.0240504	185.153	0.254126	0.882968	0.0735561330308	0.042472	0.023265	3356.73	5.06469440028	3.60042142313
2010-10-10 mir-246::GFP-4 1-3	08d-16h	8.70701667142	43667.6068124	1820847.5084	915.990973418	137611.999301		0.0407142	0.121732	0.0291721505395	0.0294399	0.00691381	173.749	0.0484798	0.104406	0.0343843537408	0.0338387	0.00957881	162.844	0.243711	1.14551	0.0753615525276	0.0437791	0.00691381	3132.03	2.01735922125	1.63194632029
2010-10-10 mir-246::GFP-4 1-3	09d-19h	9.80042899678	42408.9616222	1759200.36857	893.155485386	133651.370876		0.0406888	0.0485783	0.033165972583	0.0323685	0.0253325	188.781	0.0455445	0.0525636	0.0352367095209	0.0342673	0.0242408	167.41	0.231891	0.845413	0.0734331680826	0.0457335	0.0236973	2964.06	1.73211327948	4.90898626854
2010-10-10 mir-246::GFP-4 1-4	00d-21h	0.876370814909	8898.66972932	145368.54034	457.339457616	28082.604378		0.0356235	0.0386275	0.0331616072325	0.0331047	0.0289668	44.1713	0.0345831	0.0358942	0.032270033244	0.0322667	0.0279891	36.6265	0.0366664	0.0429932	0.033529481026	0.0334309	0.0270743	283.827	0.0	0.0
2010-10-10 mir-246::GFP-4 1-4	01d-22h	1.93217109465	22784.252943	699883.672472	631.839018555	71877.9927522		0.0328963	0.0367522	0.03014611941	0.0301163	0.0240465	106.325	0.0337501	0.0373138	0.031246624262	0.0312557	0.0264185	84.1784	0.0427892	0.120498	0.0333020626759	0.0319059	0.0240465	722.355	0.0	0.0
2010-10-10 mir-246::GFP-4 1-4	02d-20h	2.87121432321	29389.7769787	881575.335881	870.988666677	92612.7340033		0.0613645	0.0758879	0.0387417902401	0.0357815	0.0251573	93.4452	0.0612743	0.129025	0.0389315625296	0.0364308	0.0263207	99.5869	0.12516	0.246747	0.0559559740849	0.0408189	0.0251573	1376.24	3.77060524644	4.97344490831
2010-10-10 mir-246::GFP-4 1-4	03d-18h	3.75249457772	52528.591358	2228921.70592	1068.43646302	165454.361945		0.0341592	0.0419422	0.0294965520119	0.0291137	0.0231361	227.654	0.0644708	0.0893543	0.0350267031274	0.030501	0.0236308	216.815	0.124873	0.31279	0.0508707919838	0.0354959	0.0231361	2527.01	3.86362543859	5.17818345438
2010-10-10 mir-246::GFP-4 1-4	04d-18h	4.75200157948	62532.9251053	2685877.69456	1242.65076377	196805.949628		0.043562	0.062344	0.0332475857625	0.0317149	0.0235539	364.793	0.0561405	0.101692	0.0331034327058	0.0305198	0.0242061	218.814	0.138759	0.387016	0.0559540498664	0.0378501	0.0235539	3299.95	2.90321908272	5.75829612694
2010-10-10 mir-246::GFP-4 1-4	05d-18h	5.75902325647	60121.8627408	2598737.74399	1183.58106522	189282.005236		0.0448642	0.0594322	0.0325978597005	0.0303329	0.0227924	296.119	0.0351328	0.0856242	0.0306571357195	0.0301619	0.0233742	230.695	0.126109	0.358733	0.0521409228108	0.0378026	0.0227924	2933.97	3.62163572608	7.09690612427
2010-10-10 mir-246::GFP-4 1-4	06d-19h	6.82459887349	58317.388788	2579290.63806	1086.53275438	183944.268131		0.0352508	0.0494869	0.0308643710946	0.0307086	0.0216556	296.668	0.0392274	0.189154	0.0314786073305	0.0295585	0.0222159	232.721	0.136374	0.732155	0.0564378575657	0.0378892	0.0216556	3089.58	4.18633902466	5.94547786452
2010-10-10 mir-246::GFP-4 1-4	07d-20h	7.86108673644	60586.6336714	2673988.84268	1147.53941674	190866.304518		0.0336651	0.0380796	0.0294142783646	0.0292558	0.0220472	307.556	0.0433406	0.416505	0.033069735754	0.0299047	0.0204731	239.888	0.148844	0.501538	0.0533009822836	0.0351314	0.0204731	3073.39	6.04933768641	4.97623109657
2010-10-10 mir-246::GFP-4 1-4	08d-16h	8.70764939134	54047.1613249	2390435.78679	1027.80516686	170309.346006		0.0394514	0.0499862	0.031489187963	0.030422	0.0232602	288.913	0.056977	0.385228	0.0410150435777	0.035875	0.0235099	264.793	0.22323	0.668824	0.0691362292345	0.0433545	0.0232602	3555.68	3.59613250561	6.05789879582
2010-10-10 mir-246::GFP-4 1-4	09d-19h	9.80082417916	49921.649588	2198908.15066	958.826607566	157324.541715		0.0437257	0.0542624	0.0304117332833	0.0289129	0.0220181	238.58	0.0467059	0.0687632	0.0330722363605	0.0312094	0.0221673	204.585	0.199906	0.802363	0.0652688806466	0.0434179	0.0220181	3102.3	1.66109126523	3.91861574306
2010-10-10 mir-246::GFP-4 1-4	10d-19h	10.8157987454	43277.3589487	1908374.18286	829.589058271	136505.568403		0.0425896	0.0666781	0.0325506684094	0.0303662	0.0229157	217.406	0.182169	0.583814	0.0586791165858	0.0364957	0.0222374	316.398	0.188758	0.770632	0.0665763915547	0.0454011	0.0222374	2742.35	1.78004323419	0.0
2010-10-10 mir-246::GFP-4 1-4	11d-19h	11.8070393673	44847.1645174	1972342.33873	863.660221425	141409.879991		0.0565554	0.0775758	0.0442713788082	0.0442417	0.0192652	310.431	0.0849276	0.11407	0.0471986159074	0.0416329	0.0190803	260.112	0.203024	1.27242	0.0857909412704	0.0634414	0.0190803	3661.99	0.547164733727	0.0
2010-10-10 mir-246::GFP-4 1-6	00d-21h	0.876820434514	8790.25749904	144094.648345	448.966874626	27743.1434206		0.0389764	0.0424979	0.0358289693895	0.0358284	0.0307264	46.9718	0.0372791	0.0416528	0.0348369930539	0.0348776	0.0304073	39.6097	0.0394232	0.0442428	0.0362138133814	0.0361653	0.029365	303.001	0.0	0.0
2010-10-10 mir-246::GFP-4 1-6	01d-22h	1.93274278131	23175.8960953	626287.932908	710.000070699	73067.9680755		0.0425345	0.0478059	0.0385829403152	0.0384366	0.0314456	149.046	0.0406123	0.0433788	0.0376326555445	0.0375963	0.0317176	123.322	0.0452651	0.0950297	0.0398112627151	0.0391724	0.030934	877.48	0.0	0.0
2010-10-10 mir-246::GFP-4 1-6	02d-20h	2.87195220379	30052.3258073	817760.422105	936.739755066	94865.8310657		0.0462866	0.0910654	0.038059972963	0.0372997	0.0284709	304.594	0.0803466	0.287005	0.0499896236401	0.0449476	0.0383533	159.167	0.134449	0.287212	0.0612206878423	0.0452161	0.0284709	1760.4	3.86156051129	6.50316881516
2010-10-10 mir-246::GFP-4 1-6	03d-18h	3.75315363672	45676.9735844	1770551.68043	984.98959598	144182.509004		0.0404615	0.0500396	0.035269918552	0.0349843	0.0275545	353.969	0.0680493	0.117397	0.0380496828493	0.0343062	0.0281148	280.122	0.103876	0.268702	0.049862504908	0.0380725	0.0275545	2146.98	6.43132427864	6.43476636476
2010-10-10 mir-246::GFP-4 1-6	04d-18h	4.75302491889	49655.6617748	1906278.52517	1088.65124588	156455.442682		0.0485092	0.060795	0.0377544971775	0.0368331	0.0285082	466.23	0.0351595	0.0504325	0.0320500739883	0.0319248	0.0250961	192.973	0.120963	0.425683	0.0530222114211	0.0385638	0.0250961	2552.49	2.50356059051	6.65155521486
2010-10-10 mir-246::GFP-4 1-6	05d-18h	5.76037996353	51689.0215091	2254045.75474	1041.71704821	163057.509354		0.0385115	0.0496462	0.0333166578796	0.0331504	0.0251729	352.99	0.0373207	0.0785436	0.0319925320869	0.0321435	0.0227753	159.291	0.124132	0.45974	0.0534031540066	0.0382323	0.0227753	2662.36	5.36087767592	5.55399762728
2010-10-10 mir-246::GFP-4 1-6	06d-19h	6.8250002048	53860.1319693	2338374.09181	1062.75258258	169732.448429		0.0416832	0.0555682	0.0347692418813	0.0340423	0.0253404	465.456	0.0412517	0.0475392	0.0355756858944	0.0357805	0.025344	190.65	0.145239	0.621693	0.0538374111407	0.0392076	0.0253404	2719.33	2.48970485103	3.77252181257
2010-10-10 mir-246::GFP-4 1-6	07d-20h	7.86145455705	42685.4012621	1835165.51806	877.307060227	134553.373355		0.0374456	0.0468783	0.0300798473649	0.0293221	0.0236685	169.59	0.0429937	0.0579068	0.0332830363883	0.032928	0.023154	151.904	0.181484	0.605255	0.0600574156044	0.0396885	0.0219023	2439.29	5.14703498676	4.191787518
2010-10-10 mir-246::GFP-4 1-6	08d-16h	8.7079795109	39175.3192605	1652787.05356	808.849145546	123542.136906		0.0331998	0.0384673	0.029676940654	0.0294896	0.0240531	150.937	0.14558	0.589365	0.0524750613095	0.0377538	0.0238058	242.855	0.17109	0.68504	0.0597790452663	0.040042	0.0238058	2227.85	2.75977843298	2.10106216343
2010-10-10 mir-246::GFP-4 1-6	09d-19h	9.80128062127	37022.7741482	1503179.13027	784.628505613	116745.923537		0.049179	0.0628509	0.0399279949828	0.0397242	0.0229418	205.709	0.0559344	0.0934722	0.0360975107341	0.0327903	0.0218527	161.067	0.168489	0.522072	0.0639295082451	0.0479959	0.0218527	2252.68	0.553197692618	0.841919693917
2010-10-10 mir-246::GFP-4 2-2	00d-21h	0.880768480618	7010.91847758	114857.081468	359.521827526	22157.5886735		0.0367108	0.0409195	0.0342669360085	0.0342999	0.0293512	36.0488	0.0370443	0.039068	0.0344567113246	0.0344622	0.0299416	30.9766	0.0381352	0.0469595	0.0348851077838	0.034768	0.0289057	232.998	0.0	0.0
2010-10-10 mir-246::GFP-4 2-2	01d-22h	1.93565244575	18577.7131802	473200.019489	602.242257741	58596.0392403		0.0385054	0.0460591	0.0351810814961	0.0351513	0.028412	106.352	0.0404559	0.0434446	0.0374464001001	0.0374037	0.0316111	96.5368	0.0412856	0.0518324	0.0372965039305	0.0373023	0.0281472	659.701	0.0	0.0
2010-10-10 mir-246::GFP-4 2-2	02d-20h	2.87439094067	24476.1653638	627685.869266	783.249429773	77204.8229978		0.0599176	0.0678814	0.0513684876363	0.0510885	0.0359652	222.22	0.0734012	0.111617	0.0581134871788	0.0568324	0.039562	246.169	0.120302	0.40991	0.0656126642396	0.0559254	0.0359652	1368.81	1.28575483493	7.90031046365
2010-10-10 mir-246::GFP-4 2-2	03d-18h	3.75677612301	51474.3618514	2186790.08313	1056.07059676	162089.32499		0.0408576	0.0482555	0.0353849372729	0.0355488	0.0262147	299.71	0.0514629	0.100176	0.0370507538856	0.0356976	0.0265616	143.794	0.11228	0.511101	0.0519280681225	0.0395209	0.0262147	2455.42	6.13858101115	5.80219556146
2010-10-10 mir-246::GFP-4 2-2	04d-18h	4.75513769404	53157.2447159	2273566.52409	1075.96533997	167422.168852		0.0408887	0.109924	0.0341555805497	0.0333962	0.0250498	306.82	0.0436998	0.299796	0.0370912835537	0.033729	0.0258677	180.82	0.127182	0.558224	0.0545263807999	0.0382736	0.025009	2757.78	3.52432136524	5.63757932587
2010-10-10 mir-246::GFP-4 2-2	05d-18h	5.76214966887	51691.7915576	2217386.63326	1092.01793777	163428.287025		0.0396669	0.082392	0.0336663538436	0.0335355	0.0244521	416.217	0.0503237	0.199181	0.0373248711582	0.033593	0.0261287	128.92	0.181678	0.770121	0.0635290016202	0.0372209	0.0244521	3172.45	2.85796441538	5.919496151
2010-10-10 mir-246::GFP-4 2-2	06d-19h	6.82693696037	55584.0758999	2383684.38019	1129.62867306	175106.915384		0.0505134	0.262734	0.036722784929	0.0341391	0.0259703	482.28	0.0631723	0.228393	0.0443844265408	0.0408472	0.0255071	273.231	0.208198	0.7697	0.0746708980944	0.0457604	0.0255071	3825.84	5.02256717047	5.23863622043
2010-10-10 mir-246::GFP-4 2-2	07d-20h	7.86338860219	50457.4737302	2161234.28273	1007.38089599	158939.426335		0.0369712	0.125086	0.0321656120913	0.0319362	0.0242471	231.657	0.116133	0.418479	0.0499542050841	0.0410609	0.0271147	312.314	0.248398	0.918793	0.0770084200828	0.0435198	0.0242471	3697.41	5.83661294821	5.42549769405
2010-10-10 mir-246::GFP-4 2-2	08d-16h	8.71045151778	48304.0998904	2085784.88256	961.127743793	152183.157368		0.0385161	0.0442118	0.030056796482	0.0288363	0.0215852	200.9	0.0444368	0.0519546	0.0374553924571	0.0378627	0.024252	221.212	0.246451	0.806558	0.0749692986578	0.0434966	0.0215852	3446.19	4.3213024289	3.91074527899
2010-10-10 mir-246::GFP-4 2-2	09d-19h	9.80218749485	42795.068898	1880998.76361	864.303245897	134917.075641		0.0466911	0.0635953	0.035450469123	0.0352382	0.0157422	204.195	0.170415	1.04153	0.0640549236552	0.0433981	0.0152903	280.048	0.232658	1.23677	0.0785699109713	0.0514282	0.0111478	3200.39	1.98846909471	4.82660698149
2010-10-10 mir-246::GFP-4 2-3	00d-21h	0.880441246753	8771.74606969	144782.79312	444.803034937	27684.6074164		0.0463646	0.0504021	0.0407916201078	0.0402552	0.03403	53.0291	0.0431249	0.0467877	0.0395619739338	0.0396243	0.0327725	45.0215	0.0457698	0.050668	0.0413005703148	0.0413493	0.0327725	344.653	0.0	0.0
2010-10-10 mir-246::GFP-4 2-3	01d-22h	1.93540120586	26419.8079939	706889.108705	814.677404402	83236.7379642		0.0740538	0.0803369	0.0607763620308	0.0592959	0.0472126	258.968	0.0492174	0.0581324	0.0437688988375	0.043335	0.0363327	163.477	0.106304	0.275741	0.0663436678977	0.0638286	0.0345862	1667.42	0.0	0.0
2010-10-10 mir-246::GFP-4 2-3	02d-20h	2.87410471136	32716.1198731	879911.931309	1004.57376925	103092.793706		0.0630139	0.0933812	0.0465942141814	0.0432408	0.0349848	318.611	0.0902395	0.127227	0.0708491188317	0.0684938	0.0598553	328.811	0.124456	0.265618	0.0702960089711	0.0633942	0.0349848	2197.95	3.59511553545	7.45829260089
2010-10-10 mir-246::GFP-4 2-3	03d-18h	3.75647212848	52656.6078243	2150348.9909	1103.4423071	165846.400164		0.0729338	0.091999	0.0584827571052	0.0570358	0.0453126	554.884	0.0595912	0.105825	0.0535624069211	0.0528175	0.0434463	307.395	0.130068	0.417713	0.0729396782491	0.0624672	0.0434463	3591.19	2.5511977094	6.5708489351
2010-10-10 mir-246::GFP-4 2-3	04d-18h	4.75490377549	49989.9370757	1952844.93074	1088.65150908	157451.885004		0.0655016	0.0911069	0.0473629112517	0.0453457	0.0327888	496.126	0.0636973	0.0829293	0.0540667198997	0.0532225	0.04179	226.648	0.133566	0.545353	0.0726039192172	0.0633989	0.0327888	3492.83	5.00860576195	5.82015236475
2010-10-10 mir-246::GFP-4 2-3	05d-18h	5.76183049211	51307.0840161	2172410.97575	1045.44973313	161631.023488		0.0434416	0.0715541	0.0369903620041	0.0361133	0.029032	304.616	0.046518	0.0967425	0.0410008496629	0.0399768	0.030887	239.404	0.117336	0.3995	0.0549853565348	0.0429022	0.0280941	2699.78	3.56295028399	6.05257720139
2010-10-10 mir-246::GFP-4 2-6	00d-21h	0.879338162759	8250.13547936	134800.294559	424.221289493	26046.4850435		0.0458371	0.0491544	0.0427605920908	0.04272	0.037788	52.3817	0.047954	0.0519016	0.0448889155763	0.0448716	0.0391152	46.7743	0.0475871	0.0519016	0.0441593361217	0.0441582	0.0368813	346.518	0.0	0.0
2010-10-10 mir-246::GFP-4 2-6	01d-22h	1.93419575571	19533.5565322	517785.619393	606.175311666	61618.0054534		0.0544486	0.068619	0.045385609083	0.0449798	0.0328703	143.6	0.0720899	0.0820219	0.0640359700955	0.0638545	0.0482669	180.197	0.0704945	0.108755	0.0561763783533	0.055888	0.0328703	1044.54	0.0	0.0
2010-10-10 mir-246::GFP-4 2-6	02d-20h	2.87297802441	14950.6680537	514560.110501	580.748033236	62944.8670622		0.108228	0.117945	0.0726914821713	0.0852553	0.0347407	229.196	0.142318	0.295342	0.0846622374	0.0761467	0.061243	347.115	0.140661	0.384836	0.0759844922097	0.0711619	0.0345394	1335.81	4.70080043733	4.16233846014
2010-10-10 mir-246::GFP-4 2-6	03d-18h	3.75583561058	45077.851882	1802015.01993	1006.67939622	142143.00495		0.0770169	0.110635	0.0571166496973	0.0593226	0.0340939	394.219	0.0553007	0.0961684	0.0449013564203	0.0436109	0.0345065	215.841	0.119392	0.441221	0.0660938128758	0.0569401	0.0340939	2792.2	3.09673639296	3.49933419646
2010-10-10 mir-246::GFP-4 2-6	04d-18h	4.7537671444	49612.0842764	2003530.59469	1060.15807282	156266.549901		0.0494056	0.0602099	0.0430580944206	0.0427025	0.033837	398.675	0.0498349	0.117709	0.043893853699	0.0428631	0.0351187	154.287	0.128016	0.505636	0.0606622499246	0.0475435	0.0336229	2903.23	6.5524431065	6.1757263516
2010-10-10 mir-246::GFP-4 2-6	05d-18h	5.76143751739	48761.5438228	2030342.56145	1006.04967745	157801.495671		0.0560074	0.100274	0.0456881957773	0.0449328	0.031038	618.527	0.0504912	0.133233	0.0452474203995	0.0446593	0.0351766	215.468	0.19318	0.575708	0.0727468032851	0.0513136	0.031038	3545.61	3.80227235247	4.86105807688
2010-10-10 mir-246::GFP-4 2-6	06d-19h	6.82578311093	47761.3848077	1943866.20806	1015.28416131	151420.160905		0.0598712	0.0719374	0.0489608430576	0.051101	0.0326652	351.098	0.0536827	0.169358	0.0454056169519	0.0446503	0.0343666	361.429	0.181487	0.582999	0.0700903333997	0.0509856	0.0326652	3251.21	3.54786502514	5.1981721092
2010-10-10 mir-246::GFP-4 2-6	07d-20h	7.86255284754	53678.5583822	2168488.18949	1105.86507158	169058.990527		0.0574611	0.0627555	0.0490214865533	0.0492382	0.0359689	346.141	0.0542455	0.0761767	0.0468644547889	0.0464343	0.0363236	402.941	0.234368	0.735254	0.078696875604	0.0504743	0.0359689	4020.54	5.88026939575	6.03021654511
2010-10-10 mir-246::GFP-4 2-6	08d-16h	8.71003318681	41227.9289103	1651938.38079	855.09787901	130008.713448		0.0511418	0.171185	0.0465589368964	0.0465216	0.0384059	257.75	0.0757099	0.102904	0.0571960496606	0.0558028	0.0402604	368.343	0.324852	0.886766	0.09905368239	0.0620373	0.0384059	3886.57	2.05346516111	4.09957865124
2010-10-09 mir-239::GFP-1 1-2	00d-21h	0.875749529266	7745.76911115	127778.289622	391.844048409	24464.4399413		0.0437492	0.0835018	0.0363968619941	0.0353319	0.0295319	42.5479	0.0525366	0.062157	0.038531906866	0.0366217	0.0288086	39.0328	0.0595028	0.151703	0.0406706571773	0.0372299	0.0288086	299.905	0.0	0.0
2010-10-09 mir-239::GFP-1 1-2	02d-00h	2.00380900603	30824.6805104	966590.810342	852.016254064	97135.096611		0.0791755	0.197944	0.0587332518512	0.0545529	0.04284	253.258	0.130417	0.183194	0.0689693458586	0.0601664	0.0377226	240.496	0.116397	0.197944	0.0686778630786	0.060738	0.0377226	2014.6	0.0	0.0
2010-10-09 mir-239::GFP-1 1-2	03d-01h	3.04962028134	44575.4293701	1710160.51702	1001.54947783	141080.41847		0.0814881	0.18811	0.0456835409923	0.0401642	0.0267616	337.19	0.133452	0.223314	0.0691507387356	0.0660417	0.0253625	473.821	0.0892962	0.223314	0.0537918169755	0.0477472	0.0253625	2360.44	6.69191392444	7.35838527943
2010-10-09 mir-239::GFP-1 1-2	04d-00h	4.00750190671	46493.8686272	1762461.69067	1042.79850605	146618.176086		0.0871622	0.314687	0.0459627172266	0.037668	0.0245301	632.907	0.116068	0.342895	0.0622437933217	0.0568808	0.0262605	160.34	0.0956318	0.342895	0.0547679053026	0.0489416	0.0245301	2464.17	6.87070901055	6.18589569814
2010-10-09 mir-239::GFP-1 1-2	04d-21h	4.88596589603	50017.7764602	2042705.3063	1016.70145292	158079.85259		0.113102	0.296058	0.054510511486	0.0398279	0.0241793	767.453	0.0931292	0.690738	0.0611937075004	0.0509272	0.0278089	277.146	0.103881	0.690738	0.0572622170182	0.0516927	0.0241793	2698.88	6.15880076053	6.35607945474
2010-10-09 mir-239::GFP-1 1-2	05d-21h	5.88498271216	52100.4570441	2122217.44151	1050.41790562	164435.267292		0.183991	0.560324	0.071490125533	0.0482375	0.0251686	891.267	0.128429	0.145146	0.0581090941684	0.0488269	0.0251824	243.593	0.128583	0.560324	0.0583569119452	0.048502	0.0235203	2803.58	5.92559753443	5.77746576468
2010-10-09 mir-239::GFP-1 1-2	06d-21h	6.89763941052	53804.4970081	2192027.77837	1082.4278532	169988.380224		0.248858	0.617344	0.0784812741188	0.0480737	0.0238524	1161.76	0.147742	0.615149	0.0681696948169	0.0402872	0.0242466	320.534	0.149368	0.617344	0.06213031892	0.0470107	0.0238524	3180.02	6.52804180527	4.87920072592
2010-10-09 mir-239::GFP-1 1-2	07d-23h	7.96802989387	55452.2215789	2237081.70248	1141.41393184	174709.148642		0.297519	0.705512	0.1078326625	0.0637941	0.0291805	1136.88	0.09642	0.880719	0.0506431640896	0.0337645	0.0231703	365.542	0.145978	0.880719	0.0634223722459	0.0533333	0.0231703	3347.37	4.42682076575	4.72854716713
2010-10-09 mir-239::GFP-1 1-2	08d-23h	8.99776292302	47022.1661739	1896973.73117	967.867990796	148288.778857		0.369504	0.846727	0.108858972391	0.0583784	0.024461	972.219	0.0805844	0.975825	0.046646741277	0.0349984	0.023103	285.571	0.128216	0.975825	0.0637509418512	0.051042	0.023103	2853.56	2.44168900768	4.04841597867
2010-10-09 mir-239::GFP-1 1-2	09d-20h	9.84862644355	43519.665118	1751776.33557	896.494759744	137287.79301		0.314483	0.45149	0.112206246856	0.0660095	0.0268567	909.768	0.0854895	0.570217	0.0492832566568	0.0394457	0.0226784	283.428	0.16244	0.570217	0.0722279638506	0.0572556	0.0226784	2993.34	2.72174142682	2.55995346245
2010-10-09 mir-239::GFP-1 1-3	00d-21h	0.876057052712	10828.3214378	178335.937552	549.934141126	34141.70305		0.049731	0.0925627	0.0446672357261	0.0440962	0.037628	72.4503	0.0397938	0.0426494	0.0370928446452	0.0370544	0.0311534	52.6347	0.0666178	0.0925627	0.0461243397741	0.0437014	0.0311534	475.726	0.0	0.0
2010-10-09 mir-239::GFP-1 1-3	02d-00h	2.0040917488	37234.2198561	1219990.60751	978.350108907	117226.639692		0.078841	0.256487	0.0528194217763	0.0479252	0.0348925	274.767	0.108215	0.494649	0.0649839911908	0.0578393	0.0337881	283.98	0.0992024	0.494649	0.0611958162212	0.0561415	0.0337881	2169.45	0.0	0.0
2010-10-09 mir-239::GFP-1 1-3	03d-01h	3.049949603	52426.6875176	2139707.89641	1114.87623436	165325.821617		0.0779292	0.115091	0.0536235433621	0.0516597	0.0341492	823.229	0.313487	0.563222	0.0913507765618	0.0613495	0.0353949	302.554	0.0914071	0.563222	0.0621509836167	0.0577915	0.0341492	3028.62	6.03665079739	6.01133376113
2010-10-09 mir-239::GFP-1 1-3	04d-00h	4.00785521836	54145.6409463	2276198.39421	1104.99829466	170605.603273		0.089134	0.276922	0.0423344071599	0.0342028	0.00644809	476.093	0.326459	2.08185	0.092901105309	0.0398532	0.00911994	416.847	0.0798906	2.08185	0.0467014879449	0.0381481	0.00644809	2340.45	7.45609944289	5.10393940838
2010-10-09 mir-239::GFP-1 1-3	04d-21h	4.88628733536	52163.9861364	2183807.24206	1095.24167125	164308.11719		0.128477	0.49537	0.0512811678592	0.0363465	0.00718844	713.321	0.17735	3.37629	0.108437605094	0.0436744	0.0129249	409.352	0.0886514	3.37629	0.0500707283845	0.0395484	0.00698744	2495.63	6.50740900412	5.57622971412
2010-10-09 mir-239::GFP-1 1-3	05d-21h	5.88543178303	51978.0276643	2175384.57137	1095.46023618	163695.786108		0.159054	0.281837	0.0666429852211	0.0506703	0.0236046	667.363	0.347515	0.657719	0.0855755530282	0.0502709	0.0234671	319.71	0.108132	0.657719	0.0521810993288	0.0402977	0.0230104	2569.29	5.83373269078	5.35978764298
2010-10-09 mir-239::GFP-1 1-3	06d-21h	6.89801030928	49451.9632159	2059042.71233	1035.28717326	155710.394811		0.191984	0.328248	0.0689074979985	0.0493793	0.0107746	687.214	0.16277	3.39114	0.0862553017602	0.0430198	0.0115584	457.412	0.106002	3.39114	0.0555847615564	0.0435629	0.0107488	2614.99	6.0982750713	5.89136998922
2010-10-09 mir-239::GFP-1 1-3	07d-23h	7.96847059666	46357.5921554	1943724.57698	955.32462115	146058.301707		0.26321	0.715934	0.100025141415	0.0651919	0.0164127	664.767	0.13258	1.85048	0.0674710661907	0.0418272	0.010383	361.375	0.12113	1.85048	0.058373191077	0.0464475	0.010383	2575.07	2.3749268295	4.82788491138
2010-10-09 mir-239::GFP-1 1-3	08d-23h	8.99812957416	37452.9645735	1526305.77308	813.20443005	118123.167173		0.307627	0.530483	0.118309402679	0.0786121	0.019638	636.15	0.144884	1.46575	0.0676723521689	0.0472576	0.0120514	249.034	0.173161	1.46575	0.0663681792442	0.0503025	0.0112601	2365.1	4.19450002449	4.2390041308
2010-10-09 mir-239::GFP-1 1-3	09d-20h	9.84906547361	37741.5962597	1539348.95366	819.89777513	119010.441115		0.297036	0.427513	0.113262308836	0.0745479	0.0245788	610.597	0.134728	0.158529	0.052394525453	0.042241	0.0221247	191.974	0.163141	0.427513	0.0652491831398	0.0500354	0.0221247	2344.08	0.55733959073	3.08119673477
2010-10-09 mir-239::GFP-1 1-3	10d-22h	10.9476080864	46556.1596267	1899400.37806	1006.69911193	146646.300988		0.316817	0.388794	0.127959959555	0.0905327	0.0150332	858.867	0.125731	0.139613	0.0636986850325	0.0637802	0.0225073	294.352	0.174618	0.388794	0.0838074987334	0.0780652	0.0150332	3711.67	0.578761448017	0.0
2010-10-09 mir-239::GFP-1 1-4	00d-21h	0.876451956166	8856.59000108	145668.859622	450.405785952	27951.2642462		0.04476	0.0700701	0.0379101392191	0.0371567	0.0311938	50.2688	0.0647681	0.0838452	0.0400972047883	0.0344507	0.0290927	45.6306	0.0679832	0.0969324	0.0428055923417	0.0387649	0.0290927	360.637	0.0	0.0
2010-10-09 mir-239::GFP-1 1-4	02d-00h	2.00436888609	41065.684867	1378568.0062	1033.00188953	129279.816796		0.076199	0.169769	0.0502683153158	0.0466089	0.0320577	331.972	0.152323	0.194976	0.0783025186985	0.0699949	0.0334508	387.519	0.103628	0.194976	0.0616694170107	0.0569221	0.0313912	2409.61	0.0	0.0
2010-10-09 mir-239::GFP-1 1-4	03d-01h	3.05027349921	61232.6841871	2577326.88031	1257.65263415	192814.500314		0.0845351	0.525936	0.0505789824629	0.0427314	0.0275003	544.533	0.146396	0.306897	0.0723335555098	0.0640031	0.0269018	548.071	0.0968343	0.525936	0.0578720974955	0.0532741	0.0269018	3374.35	6.65369524233	8.23494059252
2010-10-09 mir-239::GFP-1 1-4	04d-00h	4.0082265718	65907.9575418	2891090.10151	1251.0992986	207932.182553		0.0734847	0.399386	0.0430431537596	0.0360147	0.0247766	798.838	0.0703386	0.0833421	0.049297585611	0.0506138	0.0277828	188.169	0.0904751	0.399386	0.0537224643453	0.0500456	0.0247766	3340.73	5.72817960851	7.03681682292
2010-10-09 mir-239::GFP-1 1-4	04d-21h	4.88665344271	64364.6581846	2800230.5654	1246.35240663	202824.356562		0.163788	0.895287	0.0676163237885	0.0477917	0.0270872	728.769	0.121657	0.376266	0.0574941024273	0.0441738	0.0273367	328.521	0.108745	0.895287	0.0613133419987	0.054135	0.0270872	3777.76	5.60197862779	7.07107451271
2010-10-09 mir-239::GFP-1 1-4	05d-21h	5.88581109423	69751.3149013	3199044.73808	1327.04559274	220341.459798		0.159957	0.549166	0.0721946313677	0.0573887	0.0283654	1283.19	0.168789	0.274835	0.0632917362117	0.0413458	0.0299773	376.016	0.105804	0.549166	0.0607120771356	0.0525503	0.0283654	4107.66	6.01736203718	5.5567369218
2010-10-09 mir-239::GFP-1 1-4	06d-21h	6.89843307029	74276.928521	3530187.97746	1304.8424341	233984.129402		0.177749	0.448495	0.0582407424672	0.0434922	0.022772	1220.14	0.196969	0.273517	0.072319334476	0.0465462	0.0245479	483.238	0.119791	0.448495	0.0564188896855	0.0486508	0.0225082	4100.52	5.71791592798	4.61647653901
2010-10-09 mir-239::GFP-1 1-4	07d-23h	7.96948375448	69667.3050057	3227759.01316	1309.2412486	219284.769092		0.344691	0.907628	0.117800409812	0.063548	0.0304673	1169.17	0.413647	0.665834	0.148828498001	0.114527	0.0228746	1139.73	0.219006	0.907628	0.0779289215109	0.0549429	0.0228746	5166.3	3.19493180758	5.07060877469
2010-10-09 mir-239::GFP-1 1-4	08d-23h	8.99864062614	76304.2952043	3683004.32851	1372.17962277	240198.654096		0.349966	1.19787	0.118949523332	0.0599859	0.0225043	1259.32	0.233763	0.370418	0.128963867639	0.134957	0.0101167	1114.76	0.223565	1.19787	0.0887853792814	0.063085	0.0101167	6448.66	7.1095341447	6.11935780547
2010-10-09 mir-239::GFP-1 1-4	09d-20h	9.84954352266	76196.0231173	3680116.29321	1334.48639307	239858.606754		0.403562	0.758884	0.123666152134	0.0606443	0.0210883	1380.11	0.234472	0.313785	0.113846060762	0.103401	0.0229141	1113.53	0.242466	0.758884	0.0903917553966	0.0595073	0.0210883	6556.48	3.66538525345	5.2745992601
2010-10-09 mir-239::GFP-1 1-4	10d-22h	10.9479986117	72309.0955132	3487606.94503	1272.01140865	227653.723475		0.393517	0.826974	0.127057711618	0.0712031	0.0293125	1327.12	0.302218	0.4406	0.108444453054	0.0641574	0.0265689	1010.05	0.267477	0.826974	0.0958685388492	0.0683991	0.0265689	6597.96	5.07320631204	0.0
2010-10-09 mir-239::GFP-1 1-4	11d-23h	11.9690992818	68692.7973622	3308328.2401	1214.49876487	216289.154936		0.385577	1.2826	0.132402934898	0.0788504	0.0190648	1300.33	0.321588	0.504587	0.108849466621	0.0635084	0.0163159	947.535	0.276076	1.2826	0.101235221532	0.0737524	0.0159528	6618.46	1.85345815989	0.0
2010-10-09 mir-239::GFP-1 1-5	00d-21h	0.876776113386	10043.1448103	165460.8021	509.585537264	31676.3989977		0.0517321	0.159816	0.0417837628635	0.0395649	0.0326403	63.0099	0.0417129	0.0536963	0.0376496910592	0.0372844	0.0322359	49.1328	0.07384	0.159816	0.0480187531108	0.0421039	0.0322359	459.011	0.0	0.0
2010-10-09 mir-239::GFP-1 1-5	02d-00h	2.00479887977	37581.5619556	1234147.38047	980.203837696	118317.714783		0.0654301	0.110285	0.0432558229576	0.0396741	0.0291278	230.683	0.113336	0.182379	0.0629303106204	0.0549729	0.028011	285.767	0.103319	0.206165	0.0605721800966	0.055884	0.028011	2167.51	0.0	0.0
2010-10-09 mir-239::GFP-1 1-5	03d-01h	3.05059072371	57964.4326254	2419385.31017	1181.69603025	182564.933013		0.0667189	0.149567	0.0417012560592	0.0382204	0.0235334	635.402	0.130266	0.170017	0.0732310889803	0.0707491	0.0295986	666.916	0.0993668	0.170017	0.0544432793828	0.0473745	0.0235334	2990.95	4.19093884154	7.39101078883
2010-10-09 mir-239::GFP-1 1-5	04d-00h	4.00852314986	56493.7176213	2343326.42189	1175.68839112	177937.580928		0.0733308	0.161984	0.0484722130374	0.0451464	0.0262871	522.53	0.135683	0.422258	0.0644668052936	0.0519424	0.0310977	372.038	0.0811153	0.422258	0.0539087391571	0.0491463	0.0262871	2927.14	6.94737898648	5.79445693348
2010-10-09 mir-239::GFP-1 1-5	04d-21h	4.88697358913	57816.9300088	2431644.69979	1164.3594668	182253.555149		0.0744124	0.201524	0.0417595150412	0.0359235	0.0131874	727.868	0.122761	0.217715	0.058580465738	0.0430731	0.0264141	301.045	0.0714783	0.217715	0.045008401998	0.0406761	0.0131874	2488.69	5.47189710792	6.64533655859
2010-10-09 mir-239::GFP-1 1-5	05d-21h	5.88623584348	60139.9316487	2545874.23551	1196.0812474	189644.074477		0.0724262	0.174728	0.0440799856349	0.0383313	0.0259255	645.772	0.12092	0.178496	0.0554834833617	0.0373267	0.0252377	411.521	0.0724887	0.178496	0.0445932984052	0.0400368	0.0251459	2515.33	5.20927327365	8.37152475659
2010-10-09 mir-239::GFP-1 1-5	06d-21h	6.89886215685	59057.5045817	2506505.68535	1169.36135372	186192.951597		0.0892801	0.144305	0.0437477064182	0.0355228	0.0232308	672.665	0.169638	0.415729	0.0645304516534	0.0395794	0.0240279	373.76	0.0801854	0.415729	0.0462117416242	0.0405994	0.0232308	2661.84	5.74789282001	8.57245599357
2010-10-09 mir-239::GFP-1 1-5	07d-23h	7.9697916328	59466.6644478	2478559.70985	1261.98659499	187161.846153		0.12691	0.431341	0.0634310384404	0.0509333	0.0264515	498.695	0.165108	0.351971	0.0724845910451	0.0537181	0.0285659	456.653	0.101336	0.837303	0.0551426374309	0.0473624	0.0264515	3119.92	4.510271309	4.44879237789
2010-10-09 mir-239::GFP-1 1-5	08d-23h	8.99908897308	63752.5753751	2749770.71173	1260.45367157	200670.294992		0.149985	0.31385	0.070470549259	0.0540693	0.0261805	689.907	0.19643	0.626778	0.0808031395744	0.0574165	0.0270082	591.237	0.116501	0.821968	0.0605528828448	0.0508712	0.0261805	3673.8	5.43365434599	5.85165583625
2010-10-09 mir-239::GFP-1 1-5	09d-20h	9.84995765021	63915.6475506	2756756.54032	1263.63443432	201181.887617		0.20186	0.513787	0.0893116589611	0.0652628	0.02683	880.077	0.190879	0.553197	0.0786042629943	0.0574766	0.0250351	577.741	0.139073	0.638523	0.0631248110852	0.0512212	0.0250351	3840.7	5.08850024606	5.06572394379
2010-10-09 mir-239::GFP-1 1-5	10d-22h	10.9484096594	60919.5138049	2630126.88311	1206.85109154	191772.55737		0.285623	1.1206	0.120510961431	0.083987	0.0242302	1120.27	0.202722	0.498918	0.0824805486874	0.0615062	0.0138119	576.869	0.175978	1.1206	0.0717060171339	0.0561278	0.0138119	4158.23	4.27804687913	0.0
2010-10-09 mir-239::GFP-1 1-5	11d-23h	11.9693846477	58789.1410058	2536826.8622	1168.47542385	185083.877316		0.366004	0.930753	0.126720671216	0.0837822	0.020021	1109.19	0.191781	0.322881	0.081922951353	0.0613754	0.0130085	554.782	0.170206	1.10007	0.0765409310738	0.0607728	0.0130085	4282.31	6.32629234921	0.0
2010-10-09 mir-239::GFP-1 1-5	12d-23h	12.9675376348	56381.5540852	2418054.56673	1144.06487417	177524.74139		0.463057	1.34089	0.169523373558	0.112149	0.0356172	1424.0	0.221087	0.465722	0.0866987680417	0.0605272	0.0211762	508.141	0.216868	1.41129	0.0899061207625	0.0698096	0.0211762	4823.46	3.93263496475	0.0
2010-10-09 mir-239::GFP-1 1-5	14d-00h	14.0053823453	49980.7234553	2144904.18398	1016.20739097	157437.793348		0.385954	2.10597	0.162580445032	0.118159	0.0227012	1196.92	0.205513	0.463095	0.087845987698	0.0647254	0.020954	457.765	0.211806	2.10597	0.0866991173433	0.0685891	0.020954	4124.54	4.91408613388	0.0
2010-10-09 mir-239::GFP-1 1-7	00d-21h	0.877402317576	9573.62465737	157536.639075	486.561248092	30202.3917528		0.0433156	0.0637534	0.0365271891974	0.035686	0.0296584	52.1974	0.0393201	0.047952	0.0328729718875	0.032221	0.0271526	40.6967	0.0785065	0.132261	0.0429161960395	0.0367335	0.0271526	391.31	0.0	0.0
2010-10-09 mir-239::GFP-1 1-7	02d-00h	2.00541884339	36544.8717366	1197579.41152	956.80127528	115062.945314		0.0731951	0.114194	0.046660838719	0.0425087	0.0298062	242.076	0.0578389	0.165336	0.0439771665376	0.0405793	0.0310131	191.301	0.0745673	0.181468	0.0486396309808	0.0447759	0.0298062	1692.46	0.0	0.0
2010-10-09 mir-239::GFP-1 1-7	03d-01h	3.05089458325	55886.5933824	2370594.33017	1082.37890642	176489.724063		0.0825967	0.165887	0.0470286353327	0.0411487	0.0284352	546.708	0.101376	0.183551	0.0501363892682	0.0433202	0.0272162	141.635	0.0776521	0.183551	0.0484285888128	0.0438844	0.0272162	2610.88	5.79068536745	7.66942474017
2010-10-09 mir-239::GFP-1 1-7	04d-00h	4.00924564756	57107.3108522	2421917.49584	1129.11961813	179995.067986		0.105644	0.204596	0.0534383736962	0.0442421	0.024458	860.411	0.0750362	0.0962606	0.0439506887016	0.0392194	0.0247491	144.949	0.0822773	0.204596	0.0497996337815	0.0462691	0.024458	2747.4	5.39342405528	6.96062634353
2010-10-09 mir-239::GFP-1 1-7	04d-21h	4.88769260022	61278.7110953	2585159.40481	1221.32199165	193315.983644		0.084984	0.191726	0.0474594434774	0.0405006	0.0227561	561.493	0.100724	0.250825	0.0567856072865	0.0485988	0.0260424	236.739	0.0817675	0.250825	0.0497285925723	0.0464288	0.0227561	2962.48	5.8743300721	8.81205667849
2010-10-09 mir-239::GFP-1 1-7	05d-21h	5.88659431322	66136.3678614	2956028.34856	1220.58866326	208535.683949		0.0954757	0.360656	0.0506271559205	0.0410597	0.0243631	761.129	0.148019	0.805118	0.0636746771542	0.0378523	0.0238754	412.612	0.0863461	0.805118	0.0511863277685	0.0452186	0.0238754	3253.35	5.65073239995	7.63909773812
2010-10-09 mir-239::GFP-1 1-7	06d-21h	6.89936078299	65202.6775956	2943797.36407	1191.28731994	207213.725096		0.116882	0.451563	0.0607129383724	0.049869	0.0141309	1154.82	0.169532	1.95253	0.0808038017727	0.0468345	0.0106793	584.211	0.0954277	1.95253	0.058536933285	0.0506325	0.0106793	3755.38	5.7453468967	5.45266935244
2010-10-09 mir-239::GFP-1 1-7	07d-23h	7.97007202199	65896.2005683	2882209.81686	1296.71263743	207391.214089		0.2093	0.497172	0.0923585101902	0.0811913	0.0113102	867.616	0.369707	2.36569	0.112200870619	0.0549432	0.0135404	875.279	0.112921	2.36569	0.0675945077264	0.0540002	0.0113102	4238.38	4.72836835683	5.26870509602
2010-10-09 mir-239::GFP-1 1-7	08d-23h	8.99944653787	61996.0651557	2693825.87404	1259.71834517	195130.300375		0.233346	0.335997	0.100884725969	0.0760796	0.0122986	813.635	0.514121	3.02543	0.153634861537	0.0643125	0.0158429	1032.43	0.145042	3.02543	0.0780511661821	0.0608606	0.0122986	4605.8	2.65941209838	5.79654715519
2010-10-09 mir-239::GFP-1 1-7	09d-20h	9.85031561822	66576.8015743	2921889.82647	1308.53651567	209568.835285		0.345521	1.4659	0.129524515545	0.0873622	0.0184619	1378.53	0.636834	4.06245	0.167358557729	0.0663718	0.014049	1154.27	0.187462	4.06245	0.0859610381266	0.0632493	0.014049	5445.89	5.56932363972	6.56604331796
2010-10-09 mir-239::GFP-1 1-7	10d-22h	10.9493057227	64427.2946005	2821835.82767	1280.25549131	202772.437198		0.423044	1.18283	0.170176315265	0.119349	0.0247746	1538.9	1.05824	4.17151	0.20648020594	0.0619036	0.00759942	1466.22	0.244521	4.17151	0.100790445036	0.07047	0.00759942	6180.77	2.93676989738	0.0
2010-10-09 mir-239::GFP-1 1-7	11d-23h	11.9696832605	59277.2509752	2582851.52677	1192.15231686	186604.003766		0.420901	1.04148	0.151419114415	0.0935853	0.0102456	1208.48	0.903213	1.77191	0.176773962535	0.0594478	0.0136509	1153.1	0.21869	1.77191	0.093420061285	0.0700625	0.0102456	5269.27	5.14489911137	0.0
2010-10-09 mir-239::GFP-1 1-7	12d-23h	12.967898408	52772.7319652	2292420.14729	1069.32223031	166193.14581		0.527114	1.75527	0.216723231964	0.150459	0.0500062	1544.37	1.07874	5.89938	0.229893600613	0.077362	0.0221042	1295.45	0.316749	5.89938	0.126337885375	0.0905015	0.0221042	6344.81	1.8640945201	0.0
2010-10-09 mir-239::GFP-1 1-8	00d-21h	0.877775399185	9746.6266446	160585.491998	494.647138107	30745.6426288		0.0415739	0.0621615	0.0378923743187	0.0376343	0.0310106	55.2471	0.0667767	0.0784667	0.0434978406888	0.0384503	0.0312286	55.1553	0.078604	0.200203	0.0494679867643	0.0419917	0.0310106	458.568	0.0	0.0
2010-10-09 mir-239::GFP-1 1-8	02d-00h	2.00572835311	46309.9645878	1572410.16444	1151.92985558	145760.582779		0.0711184	0.120091	0.0462256145045	0.0433716	0.0267925	367.401	0.124518	0.181787	0.066268714776	0.0619682	0.0266688	353.212	0.105403	0.181787	0.0574865772207	0.0515854	0.0266688	2534.99	0.0	0.0
2010-10-09 mir-239::GFP-1 1-8	03d-01h	3.05130137908	67549.63241	2921709.30116	1285.80764455	212917.925247		0.153876	0.275761	0.0692185173567	0.0534027	0.0266062	1253.76	0.129893	0.465367	0.0685135916116	0.054989	0.0268142	449.312	0.120252	0.465367	0.0633057859234	0.0549839	0.0266062	4058.53	5.60467569677	7.38696247101
2010-10-09 mir-239::GFP-1 1-8	04d-00h	4.00947825098	64685.5976395	2797896.27312	1217.79511484	204129.516571		0.138166	0.242396	0.061493729186	0.0502548	0.0250069	744.382	0.175513	0.585444	0.0701727394704	0.05027	0.0270134	356.267	0.117076	0.585444	0.0623381501257	0.0521048	0.0250069	3916.77	6.66271696288	8.16503297644
2010-10-09 mir-239::GFP-1 1-8	04d-21h	4.88797385274	63587.3971043	2669324.8535	1293.37587274	200205.31643		0.143379	0.240529	0.0700518918333	0.0578661	0.0258278	1169.94	0.118664	0.441625	0.0612098653136	0.0421641	0.0285486	286.768	0.107649	0.441625	0.0570208231608	0.0486097	0.0258278	3503.36	7.00578637534	7.56067763589
2010-10-09 mir-239::GFP-1 1-8	05d-21h	5.88804587307	68152.7817111	2995260.21797	1329.36958193	214697.589951		0.119352	0.410009	0.064614345809	0.0571645	0.0263637	792.366	0.136748	0.24587	0.0615570465764	0.0433324	0.0263827	363.987	0.0913255	0.410009	0.0566719425911	0.0523414	0.0263637	3707.54	5.452557361	5.78629908016
2010-10-09 mir-239::GFP-1 1-8	06d-21h	6.89971477209	68094.7096555	3032591.5778	1294.28330184	214447.848406		0.11219	0.756295	0.0601858852962	0.0520156	0.0240882	1034.23	0.109104	0.141447	0.0672692253802	0.0726585	0.0245791	224.814	0.105751	0.756295	0.0606816840118	0.0515098	0.0240882	3958.21	6.03841625619	6.5466160125
2010-10-09 mir-239::GFP-1 1-8	07d-23h	7.97045576464	72395.773532	3206594.8017	1407.88019765	227869.773324		0.126426	0.822186	0.0655385835837	0.0569664	0.0110249	833.782	0.135773	0.186907	0.0681761885602	0.0591647	0.0146636	488.21	0.141249	1.70144	0.0716637593248	0.0550203	0.0110249	4938.99	4.96061388452	3.82000455317
2010-10-09 mir-239::GFP-1 1-8	08d-23h	8.9999534747	75751.601108	3412790.67846	1412.68473145	238408.79494		0.191705	1.09581	0.0803989639789	0.0628856	0.0135723	1004.1	0.276655	0.536988	0.0937486717333	0.0505299	0.012083	878.8	0.210486	1.19486	0.0837359199551	0.0625152	0.012083	6036.69	4.82081047368	6.21426400077
2010-10-09 mir-239::GFP-1 1-8	09d-20h	9.85086876932	75611.5930106	3406514.11347	1410.20218024	237968.096212		0.273365	1.11585	0.104723366463	0.0814907	0.0188441	1307.79	0.295299	0.602999	0.118642303617	0.0988427	0.0144306	1112.15	0.235139	1.65325	0.0987727306594	0.0746858	0.0144306	7104.82	4.02255321341	5.98772591084
2010-10-09 mir-239::GFP-1 1-8	10d-22h	10.9496330885	86022.73128	4261760.55457	1484.69432168	270752.418159		0.298899	1.80439	0.109802298847	0.0762661	0.0219194	1524.5	0.382512	0.643703	0.143583241361	0.123458	0.00840336	1370.07	0.281502	1.80439	0.111400555284	0.0815793	0.00840336	9121.59	5.16950195391	0.0
2010-10-09 mir-239::GFP-1 1-8	11d-23h	11.9700430872	80739.0309849	3994904.65718	1414.18718601	254107.747603		0.313063	1.11811	0.114879746289	0.0740911	0.014206	1411.76	0.460799	0.585782	0.229334915188	0.197074	0.0132218	1982.6	0.332405	1.79843	0.13292049438	0.0948342	0.0111139	10214.3	4.22522922647	0.0
2010-10-09 mir-239::GFP-1 1-8	12d-23h	12.9683515515	79974.4390373	3974762.80231	1390.8649786	251721.338631		0.414567	1.07316	0.154957764136	0.102825	0.0327416	1876.69	0.453272	0.774377	0.202492951646	0.164945	0.0246146	1792.06	0.366303	2.59852	0.150267785013	0.108751	0.0246146	11439.6	4.19262188701	0.0
2010-10-09 mir-239::GFP-1 1-8	14d-00h	14.0062596898	79265.5534203	3939540.19883	1378.5786656	249492.145374		0.378334	1.27245	0.151634153119	0.109099	0.0267016	1812.48	0.489903	1.18593	0.159452921736	0.093374	0.0183039	1394.26	0.316172	1.31559	0.126443106975	0.0894249	0.0183039	9537.86	5.60449592126	0.0
2010-10-09 mir-239::GFP-1 1-8	15d-01h	15.0456453529	66913.7914705	3288032.49261	1189.55006374	210719.582017		0.363844	0.676789	0.168197182466	0.131155	0.0257309	1684.83	0.224104	0.27486	0.127579745093	0.13808	0.0149553	898.417	0.256201	2.20145	0.126930521091	0.110338	0.0149553	8080.4	4.40818755887	0.0
2010-10-09 mir-239::GFP-1 2-2	00d-21h	0.8804918368	7378.51145254	121989.339542	372.563448485	23312.5365381		0.0467258	0.0546013	0.0388968533127	0.0382417	0.0302546	43.0977	0.039839	0.0422926	0.0368927920013	0.036877	0.0317072	35.5647	0.0705308	0.0951978	0.0435108185358	0.0398719	0.0302546	305.402	0.0	0.0
2010-10-09 mir-239::GFP-1 2-2	02d-00h	2.00789988439	24617.0783739	731721.345196	700.356991912	77626.9642544		0.0723231	0.0940875	0.051004284668	0.0492001	0.0314696	191.266	0.121685	0.181744	0.0598516254601	0.0538167	0.0261125	187.874	0.0880111	0.181744	0.0563114589282	0.0521603	0.0261125	1318.76	0.0	0.0
2010-10-09 mir-239::GFP-1 2-2	03d-01h	3.05377563652	51757.9909734	2147891.11824	1085.01159271	163019.303255		0.098146	0.206391	0.0588799287064	0.0513453	0.0360946	458.557	0.114733	0.31705	0.0769866117579	0.0689691	0.0542047	1035.62	0.0935323	0.31705	0.0641628693737	0.0608134	0.0360946	3093.55	6.35032454279	5.37125088692
2010-10-09 mir-239::GFP-1 2-2	04d-00h	4.01250925507	45837.4164353	1797277.91054	990.992813124	144541.528987		0.106901	0.429458	0.0586589738976	0.0521919	0.0175938	647.888	0.189149	1.48585	0.0872210952749	0.0507007	0.0133303	541.817	0.110202	1.48585	0.064779197104	0.0579126	0.0133303	2916.68	5.35463891782	5.61730804086
2010-10-09 mir-239::GFP-1 2-2	04d-21h	4.8897666678	50734.2118984	2197852.89694	991.860662351	159943.406594		0.152827	0.950961	0.0658205607737	0.0542605	0.0107859	559.87	0.195558	1.71478	0.0902408716234	0.0437027	0.0122611	532.421	0.114219	1.71478	0.0568939266145	0.0450631	0.00908091	2733.75	5.58582278291	6.32983047639
2010-10-09 mir-239::GFP-1 2-2	05d-21h	5.89064536208	46415.5576932	1985933.71018	949.279346786	146198.776919		0.209785	0.930968	0.0754835597872	0.0473965	0.0138874	557.371	0.161222	2.60875	0.08968379106	0.0428392	0.0106525	458.194	0.132774	2.60875	0.0644151006536	0.0485989	0.00855176	2793.36	6.3307608749	4.29516503535
2010-10-09 mir-239::GFP-1 2-2	06d-21h	6.90241493196	45946.3765337	2016521.83366	887.492436241	145333.536935		0.255099	0.547421	0.0792681450624	0.0493306	0.0228945	757.803	0.216546	0.271922	0.067690461651	0.0451622	0.0257766	380.014	0.140591	0.547421	0.0650372036161	0.0528998	0.0228945	2938.38	4.53690730242	6.20523511165
2010-10-09 mir-239::GFP-1 2-2	07d-23h	7.9721676409	39079.3356758	1677020.251	793.090897148	123250.165614		0.403909	0.712349	0.123108955523	0.0651689	0.0270374	632.534	0.121357	0.298776	0.0525960918042	0.0403092	0.0257706	238.891	0.183912	0.712349	0.0714553212352	0.0531172	0.0227885	2657.92	2.13191785686	2.9325554811
2010-10-09 mir-239::GFP-1 2-2	08d-23h	9.00204985994	34741.5822324	1470872.68868	717.309163819	109652.213609		0.45113	0.642998	0.145682359734	0.079888	0.028606	654.551	0.170957	0.260823	0.0604068847474	0.0456563	0.025145	242.111	0.195503	0.642998	0.0771253048896	0.0586371	0.025145	2549.38	1.77592661551	2.44292995937
2010-10-09 mir-239::GFP-1 2-2	09d-20h	9.85319274885	36992.7531799	1551152.33683	764.879926084	116685.38505		0.459552	0.643881	0.143791661352	0.0865043	0.0286713	709.037	0.138259	0.19028	0.0635720677496	0.0579922	0.0221059	279.781	0.169668	0.643881	0.0798321601006	0.0658406	0.0221059	2809.85	4.58087010644	2.52140145607
2010-10-09 mir-239::GFP-1 2-6	00d-21h	0.878997116721	9207.11110536	151845.832443	465.868707612	29052.8800832		0.0542222	0.0639905	0.0461578016225	0.0453499	0.0322131	54.8816	0.0503617	0.0557281	0.0383884171794	0.0362102	0.0299397	45.9509	0.091806	0.134147	0.0593630025744	0.0566051	0.0299397	508.207	0.0	0.0
2010-10-09 mir-239::GFP-1 2-6	02d-00h	2.00689617117	35224.3181286	1154022.9787	922.091262679	110916.960384		0.0740268	0.11481	0.0504786034195	0.0467835	0.0322625	248.809	0.108076	0.615695	0.0522566822172	0.0395533	0.031605	221.098	0.0702422	0.615695	0.0479888042004	0.0445511	0.0297971	1608.58	0.0	0.0
2010-10-09 mir-239::GFP-1 2-6	03d-01h	3.05307510518	56804.1440056	2404984.12197	1111.44339987	179132.610591		0.0794683	0.128637	0.0608832914582	0.0601813	0.0396127	1058.64	0.104525	0.142934	0.078879127162	0.0768226	0.0608872	521.47	0.0877358	0.150234	0.0635562037111	0.0612361	0.0396127	3402.54	5.70097111347	5.9503063681
2010-10-09 mir-239::GFP-1 2-6	04d-00h	4.01055108015	58365.2091327	2525181.06997	1138.6836424	183946.108766		0.0943706	0.498934	0.0482815614229	0.0399294	0.0243475	504.735	0.108067	0.150914	0.0511430302923	0.038416	0.0252949	336.061	0.0850814	0.498934	0.0469269500206	0.0418431	0.0243475	2621.71	4.56086895888	6.26631153058
2010-10-09 mir-239::GFP-1 2-6	04d-21h	4.88916130307	55972.1326327	2489598.14408	1132.65038782	176406.362682		0.114921	0.363336	0.0580166756664	0.0433162	0.0280698	570.362	0.121138	0.134272	0.0657958984375	0.0463931	0.0311551	260.552	0.0977226	0.363336	0.0507756918702	0.0436382	0.0280698	2734.37	6.69589213519	6.36456546861
2010-10-09 mir-239::GFP-1 2-6	05d-21h	5.8894556904	66313.1305569	3112516.31278	1188.24094981	209150.599261		0.113268	0.376977	0.0537391837148	0.0424618	0.0263282	742.246	0.130105	0.319939	0.0579883348139	0.0416899	0.0271471	358.136	0.0994666	0.376977	0.0513480109092	0.0435892	0.0263282	3270.3	4.47999071953	5.8550622819
2010-10-09 mir-239::GFP-1 2-6	06d-21h	6.90151281313	63907.6186094	2993414.92178	1157.43101198	201353.307673		0.130035	0.376933	0.0647748386687	0.055188	0.0266733	798.22	0.167616	0.249507	0.0667601956416	0.0427858	0.0280834	342.68	0.12434	0.413826	0.0608717575151	0.0490195	0.0266733	3694.06	3.56688363427	4.33676992918
2010-10-09 mir-239::GFP-1 2-6	07d-23h	7.97179655528	58635.5894575	2751119.66875	1069.74576045	184722.120836		0.121405	0.199245	0.0614950822243	0.0542322	0.0229542	573.688	0.0873361	0.165274	0.0437121589493	0.0349945	0.0241292	286.052	0.11112	0.440915	0.0550476882566	0.0466199	0.0217049	3071.61	1.2558233205	5.28634717748
2010-10-09 mir-239::GFP-1 2-6	08d-23h	9.00165942773	53352.7843857	2485830.38128	992.568963849	168110.017554		0.152734	0.255177	0.0795830317189	0.0713474	0.0246083	604.672	0.0784329	0.0982963	0.0423931727485	0.0344269	0.0249377	254.995	0.129084	0.439593	0.062783590749	0.0528731	0.0218553	3187.21	4.00975425748	5.29754505994
2010-10-09 mir-239::GFP-1 2-6	09d-20h	9.85271632175	50810.0695235	2295649.0802	971.502976029	160109.45016		0.207889	0.541692	0.107801760297	0.0961672	0.0307619	783.827	0.110282	0.201886	0.0552976928035	0.0433511	0.0228653	329.519	0.163399	0.790747	0.0830379785033	0.0789384	0.0228653	4014.8	0.703178949284	4.28874167972
2010-10-09 mir-239::GFP-1 2-7	00d-21h	0.878579014355	9802.6834479	160566.646446	502.618625542	30920.8761057		0.0519486	0.100429	0.0415744256776	0.0397631	0.0329719	60.4492	0.0540916	0.0685277	0.0436823286643	0.0430474	0.0326638	54.9961	0.0705142	0.134763	0.0471942613208	0.0438998	0.0326081	440.086	0.0	0.0
2010-10-09 mir-239::GFP-1 2-7	02d-00h	2.0066260403	43851.880835	1484030.17628	1092.20983494	138038.990695		0.0814528	0.185747	0.0522719772534	0.0475517	0.0304621	388.642	0.109329	0.238965	0.0517804541955	0.0380438	0.0286705	269.258	0.0933655	0.238965	0.0571438461114	0.0527627	0.0286705	2384.04	0.0	0.0
2010-10-09 mir-239::GFP-1 2-7	03d-01h	3.05202844643	50518.1131631	1810104.93673	1165.37194848	159071.448659		0.0773029	0.190551	0.0489067539935	0.0436742	0.0291763	506.87	0.17328	1.17658	0.0922544628625	0.0683217	0.0278836	384.332	0.110607	1.17658	0.0614539985847	0.0539838	0.0278836	2954.71	6.17180467696	6.76292467768
2010-10-09 mir-239::GFP-1 2-7	04d-00h	4.01013212326	61475.311083	2609708.43028	1196.43565277	194303.440477		0.0802468	0.691436	0.0455103083456	0.0404765	0.0131922	916.396	0.210455	1.88784	0.120409393311	0.0828787	0.0193581	481.638	0.120441	1.88784	0.059726980593	0.0503516	0.0131922	3496.06	7.82087565669	7.87853699943
2010-10-09 mir-239::GFP-1 2-7	04d-21h	4.88875228539	57693.0336313	2453079.45251	1134.86117395	182267.55539		0.118343	0.196218	0.0561377895931	0.0425001	0.0297834	623.635	0.322905	0.923997	0.104720870894	0.06697	0.0284111	450.928	0.118006	0.923997	0.0616704226137	0.0527384	0.0148696	3451.82	6.60609106202	7.93906215012
2010-10-09 mir-239::GFP-1 2-7	05d-21h	5.88894143955	61334.755649	2587005.9175	1232.27205672	193050.582553		0.169985	0.943713	0.080719181145	0.0644841	0.017278	961.608	0.168561	1.38715	0.0800368077916	0.0478889	0.0170178	545.291	0.118889	1.38715	0.0672682136454	0.0591795	0.0169645	3899.4	6.4269944339	5.70804913999
2010-10-09 mir-239::GFP-1 2-7	06d-21h	6.90110176377	60039.9345147	2630712.91022	1134.13503244	189904.797401		0.142181	0.417598	0.054228055201	0.0424369	0.0204635	662.504	0.104914	0.635496	0.0524082647043	0.0355228	0.0214687	340.968	0.0772098	0.635496	0.046458042039	0.0418292	0.0204635	2726.67	6.26427560522	4.93868916131
2010-10-09 mir-239::GFP-1 2-7	07d-23h	7.97138387895	63229.5738773	2735783.57516	1235.41643565	199421.040316		0.203553	0.650268	0.0740746516986	0.0511436	0.0234652	774.599	0.0976273	0.771996	0.0601269680871	0.0467999	0.0306533	426.781	0.0951995	0.771996	0.0567619566976	0.0498804	0.0234652	3414.69	5.86949872692	6.20599368973
2010-10-09 mir-239::GFP-1 2-7	08d-23h	9.00107743863	65177.3088233	2820062.51453	1273.51303415	205537.553301		0.302531	0.680626	0.108236853491	0.0565842	0.0227927	1164.3	0.0910044	0.175251	0.0452415325699	0.0366153	0.0228457	331.394	0.13511	0.680626	0.0554297139374	0.0442601	0.0213591	3439.8	4.05634866149	6.19761600517
2010-10-09 mir-239::GFP-1 2-7	09d-20h	9.85211751201	63230.4246476	2728477.15583	1242.3907537	199417.038831		0.361297	0.8102	0.144093488101	0.0996889	0.0243729	1456.06	0.0835718	0.297705	0.0465037606223	0.0371899	0.0227877	331.339	0.193304	0.8102	0.0666436021782	0.0500178	0.0227877	4009.81	4.24649543286	6.50564601827
2010-10-09 mir-239::GFP-1 2-7	10d-22h	10.9507539397	59915.5089372	2569842.78304	1198.10539535	189008.13434		0.430304	1.00447	0.155955819595	0.0920518	0.0135806	1451.79	0.0985763	0.260435	0.0611925198104	0.0557158	0.0234858	391.816	0.235602	1.69818	0.0886003010668	0.0632835	0.0135806	5051.63	3.83347306119	0.0
2010-10-09 mir-239::GFP-1 2-7	11d-23h	11.9709854876	54974.2698291	2381944.27279	1085.54987771	173506.838138		0.480322	0.92909	0.221420099706	0.165411	0.0374433	1865.24	0.0935202	0.159982	0.058087724206	0.0554166	0.0158695	350.153	0.32193	1.97429	0.12157479697	0.0947596	0.0158695	6359.46	1.82170980718	0.0
2010-10-09 mir-239::GFP-1 2-8	00d-21h	0.87814566102	9908.48789515	163933.634586	500.31126723	31253.727855		0.0457878	0.0969082	0.0391308543503	0.0381125	0.0314087	58.2267	0.0601361	0.0661733	0.0557626250725	0.0560337	0.0461001	72.1011	0.0660687	0.0969082	0.052919200362	0.0550681	0.0314087	498.605	0.0	0.0
2010-10-09 mir-239::GFP-1 2-8	02d-00h	2.00638353436	36258.4439236	1193388.32667	939.369771405	114168.166153		0.0648072	0.108535	0.0404665378965	0.0351331	0.026209	212.733	0.078301	0.109988	0.0448515729962	0.0363237	0.0261299	198.737	0.0650686	0.109988	0.0410303751922	0.0373114	0.0251091	1415.63	0.0	0.0
2010-10-09 mir-239::GFP-1 2-8	03d-01h	3.05158930685	46750.0865292	1863686.22444	992.136867998	147816.131138		0.0915291	0.164278	0.0673229848738	0.0650338	0.0420525	636.337	0.161137	0.257307	0.0795114903653	0.0709936	0.0448829	256.266	0.0882676	0.257307	0.0719376329752	0.0712966	0.0420525	3219.5	2.96427803983	7.55555454597
2010-10-09 mir-239::GFP-1 2-8	04d-00h	4.00982659309	56483.8965026	2464991.07587	1093.2963217	178011.929255		0.079412	0.112796	0.0451561064814	0.0408243	0.0262937	554.607	0.0882694	0.109275	0.0494547615274	0.0451811	0.0303469	304.444	0.0629641	0.112796	0.0434560933333	0.0407031	0.0262937	2330.2	6.72174876505	6.17549369661
2010-10-09 mir-239::GFP-1 2-8	04d-21h	4.88830058671	58844.9548849	2585722.94769	1117.99264834	185752.669207		0.0876788	0.136027	0.0526867287089	0.0485019	0.0238105	612.22	0.0729214	0.0902982	0.0443145446341	0.0375517	0.0247356	309.759	0.0683048	0.136027	0.0443233918706	0.0418561	0.0238105	2473.6	7.11338229745	4.3667763763
2010-10-09 mir-239::GFP-1 2-8	05d-21h	5.88843323413	55364.4943665	2427540.81993	1063.37469198	174761.899904		0.144688	0.335283	0.0743814012977	0.068423	0.033563	804.36	0.151837	0.212986	0.0638801293506	0.0429119	0.031552	500.884	0.104224	0.335283	0.0566238252832	0.0490299	0.031552	3019.98	3.09979660364	2.22680799686
2010-10-09 mir-239::GFP-1 2-8	06d-21h	6.90085062527	54218.8066937	2331846.46818	1092.24899593	170856.965441		0.133663	0.662109	0.0543080087226	0.0455468	0.020018	536.129	0.098027	0.11502	0.0541533844647	0.046917	0.0249749	313.873	0.0740946	0.662109	0.0437130027898	0.0386729	0.0193404	2261.45	1.78730564751	5.11900013848
2010-10-09 mir-239::GFP-1 2-8	07d-23h	7.97094882384	54788.414533	2355528.2314	1099.60590547	172569.169758		0.179698	0.338822	0.0825411430875	0.0693839	0.0265252	702.59	0.196082	0.268578	0.06518841632	0.0399977	0.025457	376.463	0.106694	0.338822	0.0645367515469	0.0602716	0.025457	3364.43	4.67898859944	5.50177654157
2010-10-09 mir-239::GFP-1 2-8	08d-23h	9.0003284028	55511.8454247	2388919.75965	1118.21432674	174826.003188		0.190566	0.633506	0.0865539203789	0.0612206	0.0302508	746.008	0.0841616	0.0994552	0.0482391838434	0.0436082	0.0243123	275.446	0.0950694	0.633506	0.054246831026	0.0473393	0.0242763	2864.78	4.0280399127	5.01233403178
2010-10-09 mir-239::GFP-1 2-8	09d-20h	9.85131869567	49048.1442229	2096799.51383	1002.1987745	154507.022233		0.253084	0.901077	0.0950408198492	0.0631079	0.0273024	661.104	0.0720224	0.0833915	0.0527025156052	0.0534943	0.0278816	275.687	0.0918473	0.901077	0.0606437172561	0.0536952	0.0273024	2830.18	5.27009153753	4.32607653106
2010-10-09 mir-239::GFP-1 2-8	10d-22h	10.9505617492	44246.4291106	1878625.64264	921.076960926	139435.706906		0.236033	0.582964	0.104705338813	0.0736155	0.0360122	616.4	0.0820935	0.140794	0.0443428227628	0.0369737	0.0234546	206.859	0.105751	0.582964	0.0611945190604	0.0558703	0.0234546	2576.78	4.80289063895	0.0
2010-10-09 mir-239::GFP-2 1-2	00d-21h	0.876195276084	9709.84446744	158315.093524	500.043257301	30628.7547307		0.0478842	0.0887578	0.0402944193946	0.0388779	0.0329035	58.024	0.0547661	0.0637221	0.0420990758707	0.0394069	0.0328987	52.245	0.0804686	0.130994	0.0489835256773	0.0440802	0.0317509	452.265	0.0	0.0
2010-10-09 mir-239::GFP-2 1-2	02d-00h	2.00127532277	34816.1794885	1145648.12857	905.340976398	109639.753681		0.0641237	0.0805134	0.0444553247603	0.0424204	0.0274092	221.877	0.0826795	0.113013	0.0539458767901	0.0491124	0.0323825	225.17	0.0747172	0.114789	0.0491666449136	0.0457774	0.0274092	1629.68	0.0	0.0
2010-10-09 mir-239::GFP-2 1-2	03d-01h	3.0477888527	40304.9433043	1729028.52245	818.182655128	128109.503562		0.0808679	0.128855	0.0491146717028	0.0450157	0.026071	478.082	0.0617473	0.0740578	0.0476861284009	0.0483291	0.0307554	232.231	0.0657272	0.128855	0.0445567627971	0.0424853	0.0260699	1816.76	6.30994320329	5.96269325822
2010-10-09 mir-239::GFP-2 1-2	04d-00h	4.00602872124	48436.6771796	2044485.39545	1069.99968673	153572.365164		0.0886334	0.198006	0.0433818529212	0.0334896	0.0213302	623.614	0.0930066	0.145811	0.0499228100899	0.046721	0.0237349	97.3495	0.0657605	0.198006	0.0388300017984	0.0352547	0.0190401	1813.36	6.00375291637	4.36648162703
2010-10-09 mir-239::GFP-2 1-2	04d-21h	4.88352802018	58423.4290833	2532569.80038	1145.33269	184048.373391		0.130302	0.288231	0.0639750584319	0.0505702	0.0255313	602.069	0.115997	0.196846	0.0666940538342	0.0559601	0.0378219	466.658	0.0918113	0.288231	0.0492291649603	0.0430508	0.0255313	2742.36	3.93395291489	6.07101673386
2010-10-09 mir-239::GFP-2 1-2	05d-21h	5.88489959961	58625.5730651	2511541.70137	1182.68140421	184637.046954		0.205663	0.507937	0.067826470583	0.0444303	0.0234185	673.992	0.141923	0.427804	0.0613812435879	0.0398335	0.0249639	349.628	0.0884337	0.507937	0.0464892810148	0.0390831	0.0224081	2573.04	5.92109340679	5.37727803153
2010-10-09 mir-239::GFP-2 1-2	06d-21h	6.89549356237	56560.3365864	2447469.53279	1117.17026687	178197.243198		0.200571	0.670111	0.074018337169	0.0515303	0.0284514	1209.61	0.212034	0.369669	0.0858646656541	0.0742302	0.0356609	408.63	0.120158	0.670111	0.0602266658128	0.0489568	0.0284514	3115.16	3.98254818533	3.10165452216
2010-10-09 mir-239::GFP-2 1-2	07d-23h	7.96523384408	53956.8651932	2303560.62814	1100.76535976	169906.865477		0.332909	0.912249	0.114097049144	0.0666391	0.0108815	836.902	0.239546	1.32608	0.0881710730994	0.0494631	0.0171244	535.375	0.131578	1.32608	0.0623530324701	0.0478207	0.0108815	3201.14	6.40620837417	5.50402630568
2010-10-09 mir-239::GFP-2 1-2	08d-23h	8.99513933907	52082.7931878	2210598.50474	1078.55514129	164018.477296		0.36019	1.01475	0.14737208682	0.0944862	0.0252789	1006.99	0.164285	1.74816	0.0899622538068	0.0554946	0.0167099	515.754	0.167995	1.74816	0.067792913804	0.0502784	0.0162727	3361.65	5.85886941048	6.89920097333
2010-10-09 mir-239::GFP-2 1-2	09d-20h	9.84622883152	44981.528791	1923823.54659	915.400914197	141753.181747		0.443164	1.5853	0.171025120442	0.109841	0.0176685	984.421	0.0872339	0.106147	0.0678822049588	0.0671306	0.0335846	365.614	0.173426	1.5853	0.0724875694678	0.0584988	0.0116862	3103.92	6.32317009305	2.56240379975
2010-10-09 mir-239::GFP-2 1-2	10d-22h	10.944475239	44612.9062867	1920500.71727	914.436041668	140608.709915		0.313228	0.900678	0.155570224262	0.136038	0.0412058	895.307	0.0664767	0.123576	0.0480985547675	0.0455818	0.0288432	234.721	0.172393	0.900678	0.0822632701277	0.071661	0.0288432	3492.98	4.47596749599	0.0
2010-10-09 mir-239::GFP-2 1-5	00d-21h	0.877187140016	9167.32404519	151514.375727	462.827871624	28926.8555335		0.0396416	0.068505	0.0356866398483	0.035372	0.0303968	50.0327	0.0461792	0.0534731	0.0357262261709	0.0346573	0.0292729	42.8715	0.0655625	0.0956472	0.0412769016122	0.0367713	0.0285375	360.347	0.0	0.0
2010-10-09 mir-239::GFP-2 1-5	02d-00h	2.00197110617	27358.5072089	876411.361641	733.424251763	86230.6943067		0.0579147	0.0871945	0.0433960602737	0.0409294	0.0308307	165.079	0.115313	0.228975	0.075180312648	0.0739188	0.0345684	248.095	0.0852734	0.228975	0.0524752991435	0.0471648	0.0308307	1366.04	0.0	0.0
2010-10-09 mir-239::GFP-2 1-5	03d-01h	3.04909935376	51833.0034031	2158661.0888	1057.9348894	163475.060559		0.0528999	0.125594	0.0335502675442	0.0296967	0.0219107	527.712	0.0955444	0.705818	0.0536131662787	0.0396714	0.0237406	358.618	0.0690438	0.705818	0.0425152564134	0.0374562	0.0219107	2119.05	5.49488215074	6.29755058798
2010-10-09 mir-239::GFP-2 1-5	04d-00h	4.00681415494	50527.835215	2099909.56533	1032.61437363	159315.630892		0.0909485	0.283281	0.0479154633532	0.0392165	0.0273476	488.834	0.25189	0.813249	0.0749376782904	0.0475667	0.0288452	240.325	0.0773684	0.813249	0.0478543706879	0.041522	0.0272745	2313.18	6.48640994127	7.40659027666
2010-10-09 mir-239::GFP-2 1-5	04d-21h	4.88381808981	53961.5441262	2215178.4097	1155.89455997	169892.992809		0.11189	0.224308	0.0513621252666	0.0408368	0.0247677	587.069	0.122726	0.678692	0.0588706373678	0.0400237	0.0258182	286.111	0.0808956	0.678692	0.0480913371932	0.0415523	0.0247677	2471.41	6.35918879423	6.4173853146
2010-10-09 mir-239::GFP-2 1-5	05d-21h	5.88510399361	48639.9617119	2002350.88076	1026.46698758	153237.35339		0.129332	0.499014	0.0578338763917	0.042601	0.0237454	689.091	0.11344	0.889317	0.0604871437766	0.0422835	0.0233488	266.143	0.110694	0.889317	0.055336040938	0.0443898	0.0233488	2578.71	4.87994699895	5.01941447719
2010-10-09 mir-239::GFP-2 1-5	06d-21h	6.89597495832	41643.6714512	1730388.14983	867.816014355	131732.877291		0.164744	0.438973	0.083192398267	0.0695631	0.0283224	888.412	0.147495	0.688887	0.068414680708	0.051334	0.0254324	211.538	0.126221	0.688887	0.0628309908585	0.0515573	0.0254324	2540.7	6.08673891939	2.9522809422
2010-10-09 mir-239::GFP-2 1-5	07d-23h	7.96568435693	43309.8791424	1764754.27416	940.777469489	136445.053608		0.196522	0.675767	0.100155102323	0.0878188	0.0295094	589.313	0.110416	0.629768	0.0565210015616	0.0417127	0.0248933	252.366	0.148812	0.675767	0.0686325426083	0.0515548	0.0245656	2828.55	1.84696971011	3.47178128009
2010-10-09 mir-239::GFP-2 1-5	08d-23h	8.99590356669	45511.5735447	1812698.63511	1003.70738375	143351.629906		0.202958	0.487581	0.0965694608448	0.0739119	0.0257847	606.649	0.0729422	0.435724	0.0489172388953	0.0427371	0.0242201	232.601	0.104739	0.487581	0.0608255892968	0.0561847	0.0237927	2634.66	0.690264051524	2.79800045378
2010-10-09 mir-239::GFP-2 1-5	09d-20h	9.84681886367	45621.7545703	1819946.69019	1007.59652188	143690.287968		0.376206	0.911522	0.145611695866	0.0902659	0.0290323	905.996	0.302861	0.98271	0.0906653472875	0.0551399	0.0287084	428.303	0.171867	0.98271	0.0694649122547	0.0519668	0.0264816	3016.31	5.81103895455	4.99880935985
2010-10-09 mir-239::GFP-2 1-7	00d-21h	0.877958522445	8491.4121759	138939.088108	435.813689117	26804.1678221		0.0497434	0.103205	0.0415237444823	0.0402715	0.0331567	52.6106	0.0722191	0.119772	0.0438039760397	0.039761	0.0333807	47.7025	0.0992299	0.163011	0.0558651995366	0.0460365	0.0331567	451.0	0.0	0.0
2010-10-09 mir-239::GFP-2 1-7	02d-00h	2.00247904573	30792.2271604	1002968.01288	810.605544518	97005.1261164		0.0741202	0.205278	0.0529527430738	0.0484359	0.037432	233.628	0.0967871	0.180335	0.058016838791	0.0476851	0.0377932	214.14	0.104345	0.205278	0.060355289361	0.0530597	0.0360854	1769.32	0.0	0.0
2010-10-09 mir-239::GFP-2 1-7	03d-01h	3.04985947658	42225.1002919	2298873.97622	1094.62643422	176933.850126		0.109196	0.156875	0.0598690710443	0.0517441	0.0324553	793.205	0.111961	0.484556	0.059481206637	0.0437929	0.0312505	730.727	0.0935122	0.484556	0.05564987501	0.0474638	0.0312505	2792.46	7.6378502237	6.08000528197
2010-10-09 mir-239::GFP-2 1-7	04d-00h	4.00765795165	54777.121904	2243273.02192	1166.52088687	172611.172019		0.0888659	0.236956	0.0483130676574	0.0420662	0.0248259	551.3	0.167418	0.490986	0.0726209289121	0.0591539	0.0275484	381.187	0.0942967	0.490986	0.0526245435884	0.045418	0.0248259	2701.01	6.38942080043	7.32601880988
2010-10-09 mir-239::GFP-2 1-7	04d-21h	4.88442937656	59048.9171431	2427275.73241	1246.65801503	185869.76682		0.112937	0.36784	0.0574442109553	0.0493088	0.0283694	616.491	0.174023	0.772619	0.0725026682484	0.054402	0.0279238	387.817	0.101471	0.772619	0.0538851981019	0.0456174	0.0279238	3008.57	5.47298827241	6.65924640505
2010-10-09 mir-239::GFP-2 1-7	05d-21h	5.88560542625	56040.7409358	2262026.64295	1282.09915336	176366.086414		0.117391	0.421243	0.0643632274414	0.0554938	0.0319251	894.778	0.279023	0.499132	0.0955060751943	0.058239	0.0306644	444.581	0.0989517	0.499132	0.0599148141791	0.0518372	0.0306644	3263.2	4.91152175011	6.40534078278
2010-10-09 mir-239::GFP-2 1-7	06d-21h	6.89690190864	55595.8209804	2257986.96501	1242.00224415	175063.594197		0.104262	0.310156	0.0534981319107	0.0436021	0.0259535	649.093	0.233738	0.480429	0.0847518275653	0.0522691	0.0263604	358.754	0.0967981	0.480429	0.0541175493663	0.0461269	0.0259535	2817.52	6.06712194484	5.45769944776
2010-10-09 mir-239::GFP-2 1-7	07d-23h	7.96597116753	57401.7430353	2330645.94028	1251.26566026	180662.208095		0.110014	0.359014	0.0586926064188	0.049485	0.0286372	460.561	0.173849	0.344267	0.0740028616138	0.0481972	0.0331104	437.653	0.0893994	0.359014	0.0540261886069	0.0479611	0.0276168	2951.45	6.03338399618	6.53917205892
2010-10-09 mir-239::GFP-2 1-7	08d-23h	8.99635349307	61825.4955448	2520381.9514	1330.30069342	194553.965605		0.105962	0.566345	0.0558942510745	0.045953	0.0284781	505.172	0.198789	0.33551	0.0785559365239	0.0502202	0.0274937	494.353	0.0932274	0.566345	0.0542679775517	0.0478822	0.0274937	3193.62	6.1215466983	5.82600259106
2010-10-09 mir-239::GFP-2 1-7	09d-20h	9.84699907247	56446.1555669	2308800.61635	1208.11060729	177673.206501		0.136428	0.891225	0.0672538755521	0.0544645	0.0329497	569.102	0.219026	0.341638	0.0861241141599	0.0597833	0.033014	490.649	0.120043	0.891225	0.0680942720718	0.0599023	0.0329497	3658.43	3.0615845462	4.07415529714
2010-10-09 mir-239::GFP-2 1-7	10d-22h	10.9454480226	54380.5963215	2224357.44887	1163.87663299	171195.41555		0.105721	0.369537	0.0636095125062	0.0585437	0.027151	520.644	0.1661	0.360089	0.069849238615	0.0515785	0.0287604	384.241	0.111763	0.446665	0.0613747159084	0.053468	0.027151	3176.02	4.49561836561	0.0
2010-10-09 mir-239::GFP-2 1-7	11d-23h	11.9653472813	49719.9071011	2029629.04722	1071.17508593	156571.300826		0.14161	0.429445	0.0756290872299	0.0667594	0.0327631	547.252	0.173152	0.318708	0.0767879978813	0.0584189	0.0275249	389.392	0.129018	0.587159	0.0701859148712	0.0616289	0.0275249	3320.92	1.44232990005	0.0
2010-10-09 mir-239::GFP-2 1-7	12d-23h	12.9623144492	47430.8525991	2023825.67876	967.349169142	149464.427614		0.212049	0.342412	0.120024055354	0.112362	0.0436405	964.753	0.182762	0.496298	0.0826111718339	0.0599445	0.0370298	373.072	0.183073	0.496298	0.10921342959	0.104388	0.0370298	4929.35	0.63567623868	0.0
2010-10-09 mir-239::GFP-2 2-1	00d-21h	0.881020506949	8335.8241644	136458.323199	426.303994082	26316.5993889		0.0533759	0.0900109	0.04606370347	0.0449014	0.0354184	57.6718	0.0497332	0.0578645	0.0407256486758	0.0398752	0.0342987	44.5131	0.0661064	0.0900109	0.0475394451337	0.0448765	0.0342987	377.035	0.0	0.0
2010-10-09 mir-239::GFP-2 2-1	02d-00h	2.00535400699	38437.1372162	1260521.94554	1005.01298205	121003.710032		0.0792497	0.291389	0.0569115405859	0.0523561	0.039506	313.241	0.104809	0.142703	0.0617313252093	0.0561163	0.0393655	283.47	0.0915547	0.291389	0.0589327174196	0.0549853	0.0393655	2156.05	0.0	0.0
2010-10-09 mir-239::GFP-2 2-1	03d-01h	3.05411733199	52581.9780925	2236686.96143	1036.2084701	165918.990875		0.0795342	0.176247	0.0490268872508	0.0426372	0.0300163	625.926	0.084603	0.150494	0.0593841622729	0.0578105	0.0326751	621.396	0.0798426	0.176247	0.0523958624802	0.049143	0.0300163	2639.13	6.57276773318	5.397967147
2010-10-09 mir-239::GFP-2 2-1	04d-00h	4.01030025131	59078.5825459	2528341.23173	1148.36338401	186407.073034		0.0880973	0.413484	0.0502234714443	0.0443946	0.027226	563.658	0.144818	0.330552	0.0558896886046	0.0439696	0.0285237	260.893	0.0893024	0.413484	0.0517797118735	0.0468323	0.0268324	2958.43	3.18399583415	6.81943103564
2010-10-09 mir-239::GFP-2 2-1	04d-21h	4.88713738701	58737.1666856	2482416.31761	1188.6401865	184999.186756		0.106425	0.178889	0.0552875987572	0.0456819	0.0255539	1078.88	0.0976412	0.16409	0.0521909983975	0.044043	0.028154	151.771	0.0928582	0.178889	0.0521742603802	0.0472304	0.0255539	2963.81	4.26218040924	6.43703065507
2010-10-09 mir-239::GFP-2 2-1	05d-21h	5.88899351862	63588.849182	2707566.73364	1269.82648472	200318.011377		0.11409	0.635596	0.0665762691682	0.0596185	0.0294557	949.244	0.121056	0.208292	0.0617269080929	0.0463053	0.0303439	312.832	0.10327	0.635596	0.0600057555702	0.0536934	0.0294557	3632.09	6.03307131061	5.30115654291
2010-10-09 mir-239::GFP-2 2-1	06d-21h	6.89940450749	60766.77234	2602000.76737	1187.82248604	191629.502312		0.115773	0.284699	0.0521959453199	0.0414215	0.0188129	880.232	0.0902129	0.101558	0.0557050183201	0.0518822	0.0274505	270.838	0.0937274	0.284699	0.0523572792916	0.0467421	0.0188129	3138.45	4.89437847812	6.71211128499
2010-10-09 mir-239::GFP-2 2-1	07d-23h	7.9692637202	62307.1404376	2668745.35887	1261.31972335	196107.688193		0.153298	0.38759	0.0717946911811	0.0564713	0.0291509	617.865	0.0875708	0.146052	0.0507712429154	0.0446115	0.0293211	365.248	0.0957627	0.38759	0.0561421209609	0.0500616	0.0243287	3329.17	4.40168659384	5.31116458843
2010-10-09 mir-239::GFP-2 2-1	08d-23h	9.00232677757	64262.5185485	2747383.79313	1309.20530471	202241.551776		0.168447	0.352552	0.080406708454	0.0687804	0.0280135	700.262	0.0664055	0.0746223	0.0439065221601	0.042075	0.0240584	320.21	0.118395	0.784765	0.0623318197362	0.0530735	0.0240584	3812.03	3.88771961655	6.68863682246
2010-10-09 mir-239::GFP-2 2-1	09d-20h	9.85136637243	60643.5689112	2584945.38686	1257.49637368	190880.793088		0.18255	0.887967	0.0994509449534	0.0922697	0.0316443	789.641	0.091566	0.239894	0.0531047774746	0.0457137	0.0265097	345.659	0.163279	0.896881	0.075146739931	0.060698	0.0265097	4336.12	3.53868154982	5.60442458188
2010-10-09 mir-239::GFP-2 2-1	10d-22h	10.9481948564	56009.8503115	2459380.4525	1108.52912272	176390.652007		0.208386	0.626679	0.112863465704	0.095707	0.0318717	945.006	0.0760696	0.165908	0.0462896032127	0.0422198	0.022828	272.229	0.17221	0.626679	0.0692907383191	0.0540157	0.022828	3692.92	2.69303315928	0.0
2010-10-09 mir-239::GFP-2 2-1	11d-23h	11.967765984	59766.9148904	2638153.84755	1176.64401546	188166.608353		0.192477	0.636139	0.0987321406173	0.0838259	0.0288896	753.326	0.078163	0.175926	0.0482048859625	0.0426543	0.0259015	316.079	0.162616	0.695977	0.0695457548562	0.0561065	0.0246997	3888.16	0.688124337571	0.0
2010-10-09 mir-239::GFP-2 2-1	12d-23h	12.9632765653	53953.3516268	2369196.73724	1079.0746082	169918.220293		0.246607	0.742367	0.133807237073	0.119062	0.029029	852.887	0.0855558	0.182032	0.0503336537552	0.0438645	0.0187726	301.247	0.189731	0.742367	0.0821568725721	0.0661389	0.0187726	4155.82	1.77766805991	0.0
2010-10-09 mir-239::GFP-2 2-1	13d-23h	14.000229858	51083.738064	2241460.80854	1028.69457302	160903.66953		0.206145	0.563741	0.11009477387	0.0992494	0.0322199	728.387	0.0885471	0.155688	0.0488624517548	0.0409931	0.0264742	270.112	0.163794	0.563741	0.0781720599868	0.063907	0.0264742	3801.59	0.388532593674	0.0
2010-10-09 mir-239::GFP-2 2-3	00d-21h	0.88047048133	8498.36982188	140260.670242	430.634926239	26826.7243681		0.044879	0.102072	0.040681380146	0.0400432	0.0344252	51.7467	0.0429601	0.05624	0.0364881913292	0.0358504	0.0306716	40.9398	0.0895552	0.164113	0.0495990106391	0.0413909	0.0306716	401.355	0.0	0.0
2010-10-09 mir-239::GFP-2 2-3	02d-00h	2.00500683693	30530.6272905	929057.69695	865.040010242	96184.1168853		0.0801308	0.229934	0.058244259996	0.0540923	0.0429782	260.76	0.0956152	0.150606	0.0587656360156	0.0490584	0.0404859	215.552	0.121234	0.229934	0.0664996764733	0.0575351	0.0404859	1932.21	0.0	0.0
2010-10-09 mir-239::GFP-2 2-3	03d-01h	3.05380949529	52269.5825021	2176412.94808	1102.34290639	164540.165752		0.0915131	0.289411	0.0536749905096	0.0460159	0.034986	420.866	0.150548	0.769321	0.0637681516272	0.0430203	0.0313738	436.429	0.0861808	0.769321	0.0533174159585	0.0459304	0.0313738	2615.49	3.46304522402	6.67633618708
2010-10-09 mir-239::GFP-2 2-3	04d-00h	4.01002374276	55062.4853226	2295101.2029	1138.77486295	173424.16891		0.109184	0.231682	0.0550484085443	0.0444956	0.0294897	582.963	0.152119	0.694036	0.0643914179222	0.0442823	0.0302327	286.606	0.0801651	0.694036	0.0497363061075	0.0437794	0.0294897	2581.02	6.19917853812	5.24804986104
2010-10-09 mir-239::GFP-2 2-3	04d-21h	4.88685079374	56437.5980313	2348082.69125	1174.57727339	177638.100445		0.146294	0.505691	0.0637628889942	0.0484666	0.0283115	588.021	0.133739	0.397889	0.059648616671	0.0409284	0.0276727	317.39	0.0869266	0.505691	0.0508687646935	0.0443375	0.0276727	2716.85	6.26498003711	4.35186912879
2010-10-09 mir-239::GFP-2 2-3	05d-21h	5.88840357043	52115.8753787	2152277.24639	1114.75824681	164008.121575		0.155615	0.347327	0.0763262884314	0.0623932	0.0328644	937.821	0.0989265	0.114169	0.061919452243	0.0577271	0.0318859	248.854	0.100499	0.347327	0.059626265163	0.052335	0.0318859	2976.6	4.73379393674	6.4017885895
2010-10-09 mir-239::GFP-2 2-3	06d-21h	6.8990234314	54558.4822599	2269229.42603	1138.29260972	171760.122743		0.240177	0.649311	0.0828020251353	0.0536635	0.0229935	777.842	0.104457	0.124653	0.0541641431922	0.046202	0.0242815	269.087	0.102061	0.649311	0.0525073140756	0.0437444	0.0224353	2742.51	0.698694900428	3.48080807275
2010-10-09 mir-239::GFP-2 2-3	07d-23h	7.96842444225	50753.053992	2092851.51745	1088.45794819	159810.923691		0.305369	0.37243	0.124199116949	0.0878678	0.033221	833.997	0.120271	0.143184	0.0635856711977	0.0527581	0.033942	342.536	0.132166	0.37243	0.0654319719277	0.0544444	0.0312458	3160.76	4.58559654918	4.90936001528
2010-10-09 mir-239::GFP-2 2-3	08d-23h	9.00193797112	47633.7537213	1940400.50364	1036.72505374	150028.412403		0.363356	1.01537	0.143596886059	0.0859947	0.0307881	918.015	0.102022	0.168767	0.0528226571302	0.0445622	0.0154453	266.649	0.134438	1.01537	0.0714847142338	0.0575915	0.0154453	3241.12	2.05214204603	4.17339456762
2010-10-09 mir-239::GFP-2 2-3	09d-20h	9.85099411222	43288.1838715	1783180.56999	909.211170784	136453.459916		0.361631	1.17798	0.143373104755	0.0871441	0.0349512	1040.17	0.0960912	0.127937	0.0585316398747	0.053106	0.0233998	247.589	0.147337	1.17798	0.0824327515194	0.0678872	0.0233998	3394.25	1.71866286258	2.17625652174
2010-10-09 mir-239::GFP-2 2-3	10d-22h	10.9474274155	42999.1279949	1764831.90608	911.633062544	135516.740164		0.353412	0.654442	0.127058557186	0.0781159	0.0340125	900.972	0.0994677	0.113809	0.0679014929282	0.065161	0.0409364	280.026	0.145669	0.654442	0.0812018980901	0.0672484	0.0340125	3324.97	0.505188434122	0.0
2010-10-09 mir-239::GFP-2 2-4	00d-21h	0.879778228893	10312.1225279	169987.441845	523.000653597	32521.2458379		0.0492362	0.0782493	0.0405109257852	0.0392307	0.0320855	62.7919	0.0393761	0.041877	0.0368913878488	0.0368927	0.0320266	49.6927	0.0789845	0.10013	0.0508389233667	0.0466846	0.0320266	498.425	0.0	0.0
2010-10-09 mir-239::GFP-2 2-4	02d-00h	2.00474778298	34527.9979703	1131512.54514	903.325663785	108731.860773		0.0820616	0.155682	0.0600161255383	0.0571757	0.041611	292.879	0.0954779	0.347341	0.054817216209	0.0458589	0.038087	228.094	0.104361	0.347341	0.0652150059756	0.057359	0.038087	2143.49	0.0	0.0
2010-10-09 mir-239::GFP-2 2-4	03d-01h	3.0534918577	40683.1080451	1334241.4305	1052.60234096	128181.918136		0.0615411	0.115373	0.0486323751708	0.0476821	0.0327921	823.978	0.146076	0.510699	0.0715613770035	0.0596664	0.0324004	242.736	0.0730275	0.510699	0.0534262245471	0.0508944	0.0324004	2048.84	6.20938705903	5.3840967037
2010-10-09 mir-239::GFP-2 2-4	04d-00h	4.00966496572	39742.2288581	1453212.8738	883.620923589	126389.976591		0.0669938	0.15417	0.0367445168361	0.0326707	0.0199688	496.529	0.046559	0.0545563	0.0373559785696	0.0365245	0.0250142	228.656	0.0548804	0.15417	0.0384934473582	0.0363978	0.0199688	1510.17	4.78729446042	5.70297705315
2010-10-09 mir-239::GFP-2 2-4	04d-21h	4.8864729723	52213.964237	1918837.81581	1121.90916729	166079.59572		0.0846502	0.139703	0.0417472323677	0.0333755	0.0243648	722.645	0.170848	0.349727	0.0537050810796	0.0355179	0.0243119	372.767	0.0731496	0.349727	0.0444810310733	0.0391029	0.0243119	2214.4	7.10783321928	6.34769270251
2010-10-09 mir-239::GFP-2 2-4	05d-21h	5.88795399981	52312.6378819	1883535.08121	1171.3801867	165735.416356		0.131954	0.846501	0.0574221035877	0.0444355	0.0114886	625.556	0.103142	1.55162	0.05705799726	0.0404501	0.01187	410.019	0.0841515	1.55162	0.0502928287314	0.0436109	0.0114886	2367.69	3.86504216408	4.83757977222
2010-10-09 mir-239::GFP-2 2-4	06d-21h	6.8985862479	50536.2402377	1787507.63801	1191.85412084	159181.282054		0.17073	0.543528	0.0700856124739	0.051821	0.0149389	876.21	0.122482	1.59465	0.0606120702976	0.0423629	0.0149218	437.074	0.105106	1.59465	0.0578369059031	0.0494648	0.0149218	2768.88	5.5670904297	6.16793301991
2010-10-09 mir-239::GFP-2 2-4	07d-23h	7.9677345399	46431.097719	1635966.10872	1090.26080288	146319.438135		0.297138	0.847176	0.119432607834	0.08615	0.037345	922.736	0.162811	1.65781	0.0882844326591	0.0649768	0.028383	551.601	0.140748	1.65781	0.0764970807704	0.0641788	0.0249061	3378.8	5.77653172177	4.88313481754
2010-10-09 mir-239::GFP-2 2-4	08d-23h	9.00167083163	46766.4924865	1647744.07207	1098.05660214	147372.044858		0.312135	0.503179	0.0909972972337	0.0514973	0.0225283	709.597	0.166206	0.321236	0.0513915628898	0.0325225	0.0225607	324.435	0.120382	0.503179	0.0565265672576	0.0457221	0.0225283	2515.49	6.05405773399	3.40868388279
2010-10-09 mir-239::GFP-2 2-4	09d-20h	9.85061527004	42936.8881623	1511890.25069	1004.60556524	135346.473906		0.427426	0.785769	0.158520479345	0.124423	0.0295284	1087.61	0.147787	0.436754	0.0755136218089	0.0577047	0.0399488	470.601	0.197367	0.785769	0.0876630842883	0.0699683	0.0295284	3581.65	3.73645991565	3.8111371714
2010-10-09 mir-239::GFP-2 2-5	00d-21h	0.879493038199	8795.22574168	144806.017181	446.862905222	27758.9687711		0.0457384	0.0816795	0.0384070780653	0.0372586	0.031938	50.4285	0.0937856	0.117858	0.0518870931183	0.0422632	0.0300717	59.9815	0.103156	0.230839	0.0541389931173	0.0452525	0.0300717	453.089	0.0	0.0
2010-10-09 mir-239::GFP-2 2-5	02d-00h	2.00429396185	28539.9659482	930844.259778	759.981767738	89937.0851391		0.0611459	0.0762006	0.0467671188791	0.0455706	0.0289941	178.136	0.104914	0.3252	0.0595081021783	0.0464393	0.0383612	197.805	0.112239	0.3252	0.061278860733	0.0502235	0.0289941	1663.66	0.0	0.0
2010-10-09 mir-239::GFP-2 2-5	03d-01h	3.0527147878	48802.5356933	2054845.13695	966.128686961	154146.882186		0.092516	0.134209	0.0588008097349	0.053674	0.0396192	640.047	0.16551	0.38368	0.0748539194807	0.0612288	0.0431919	440.066	0.0910452	0.38368	0.0621188388004	0.056666	0.0396192	2958.53	5.8457792445	5.87132201761
2010-10-09 mir-239::GFP-2 2-5	04d-00h	4.0090199009	53074.174582	2207677.27061	1102.35451808	167079.881979		0.0912075	0.238356	0.0539997026703	0.0468807	0.0330479	578.013	0.109786	0.335538	0.0621917243711	0.0531401	0.0319789	292.052	0.0773794	0.335538	0.0514382050064	0.0467914	0.0319789	2580.29	3.72269729668	5.6436066539
2010-10-09 mir-239::GFP-2 2-5	04d-21h	4.88611730952	54679.6019038	2321565.21177	1068.93106874	172849.376052		0.0821232	0.180335	0.0519002407875	0.0462634	0.0258111	735.375	0.0932716	0.364623	0.0484992298821	0.0381294	0.0272254	288.037	0.0682822	0.364623	0.0460390306506	0.0431059	0.0258111	2442.14	5.95808128716	6.24078365139
2010-10-09 mir-239::GFP-2 2-5	05d-21h	5.88758327635	57141.8967496	2403680.8269	1140.60546027	180060.983133		0.116988	0.319291	0.0544057660542	0.0423513	0.0271176	814.944	0.0823279	0.741119	0.0514561745489	0.0387957	0.027693	258.773	0.0807589	0.741119	0.0489443885779	0.0434581	0.0271176	2595.96	5.89505286606	8.13526224854
2010-10-09 mir-239::GFP-2 2-5	06d-21h	6.89822547333	56052.400677	2355095.74484	1130.18332501	176673.637761		0.188143	0.616036	0.0705143986192	0.0465968	0.0123609	606.424	0.152391	0.218405	0.0590389065338	0.0454253	0.0166993	190.932	0.113922	1.49712	0.057010884205	0.0459326	0.0123609	3075.45	4.84451817286	5.55204645052
2010-10-09 mir-239::GFP-2 2-5	07d-23h	7.96742954854	50585.358109	2090305.56842	1075.87267456	159284.475966		0.295898	0.910466	0.104398156601	0.063678	0.0317521	731.518	0.099589	0.969354	0.0579121028634	0.0403169	0.0277319	308.324	0.164399	0.969354	0.0711720198202	0.0497556	0.0277319	3426.72	3.46409657846	4.61997491229
2010-10-09 mir-239::GFP-2 2-5	08d-23h	9.00084682559	51967.2586793	2117457.62878	1122.18669895	163611.156476		0.346442	0.810904	0.150608105629	0.114045	0.0380796	1098.54	0.129363	0.818425	0.0642774832848	0.0482769	0.0203045	346.391	0.223667	2.36244	0.0979596260219	0.0736963	0.0203045	4846.94	4.50833619459	3.56424968297
2010-10-09 mir-239::GFP-2 2-5	09d-20h	9.85024932022	50126.768653	2125732.97738	1049.1096722	157896.558368		0.378682	0.938224	0.157383600008	0.121491	0.0273156	1159.29	0.13153	0.196235	0.0498454908169	0.0419311	0.0115125	244.093	0.248936	3.11446	0.100855226734	0.0704739	0.0115125	4810.29	3.56753700751	4.51331040283
2010-10-09 mir-239::GFP-2 2-6	00d-21h	0.879224632404	7831.61940129	128207.902048	400.126655496	24733.2295096		0.0481619	0.160516	0.0396580788289	0.0379898	0.0304504	45.1309	0.0486619	0.0572555	0.0365299688321	0.034728	0.0298005	39.0871	0.0621663	0.160516	0.0428008542567	0.0396277	0.0298005	319.466	0.0	0.0
2010-10-09 mir-239::GFP-2 2-6	02d-00h	2.00396713714	23303.0193368	635969.214211	707.036711315	73484.4134288		0.0722725	0.242541	0.0517528365569	0.0470189	0.0370114	205.2	0.126141	0.193812	0.0729873702505	0.0604267	0.0409529	245.967	0.11105	0.242541	0.0602645891225	0.0536207	0.0370114	1336.49	0.0	0.0
2010-10-09 mir-239::GFP-2 2-6	03d-01h	3.05140346006	47158.1618289	1882753.74906	995.995922619	148602.019035		0.0767508	0.134016	0.0493474404991	0.0447173	0.035071	443.041	0.152303	0.200435	0.0685128547798	0.059154	0.0357977	335.233	0.0787867	0.200435	0.052004771348	0.046914	0.0337768	2369.7	4.00590727904	5.42254434487
2010-10-09 mir-239::GFP-2 2-6	04d-00h	4.00869438892	50867.4294329	2020094.33993	1074.63619284	160317.975094		0.0743577	0.263801	0.0402785189803	0.0353226	0.00876133	556.851	0.522033	1.51947	0.12648076432	0.0621757	0.0217033	510.35	0.0845379	1.51947	0.0522527364692	0.0428618	0.00876133	2465.86	7.32951246533	7.45582148607
2010-10-09 mir-239::GFP-2 2-6	04d-21h	4.88569083457	48855.6039954	2046187.67613	1006.61449664	153842.224036		0.121364	0.432964	0.0570569389548	0.0450882	0.0133326	553.966	0.476529	3.33089	0.127039761748	0.0488679	0.0150542	645.108	0.0991777	3.33089	0.0610302070178	0.0475816	0.0133326	2772.72	4.50857216163	6.17766051523
2010-10-09 mir-239::GFP-2 2-6	05d-21h	5.8871087051	50879.1368597	2107186.98483	1084.80393935	160238.898259		0.229853	0.736934	0.0947842811312	0.0672303	0.0211287	938.459	0.401968	3.58278	0.122902396157	0.0505545	0.0196933	707.672	0.15438	3.58278	0.0800258581173	0.0606034	0.0196933	3847.56	3.9468952501	3.04179789541
2010-10-09 mir-239::GFP-2 2-6	06d-21h	6.89781573385	47365.4617437	1945669.70429	1017.42908486	149281.191887		0.227998	0.774294	0.0689946462417	0.0413982	0.0134923	769.566	0.28766	4.96162	0.120988587247	0.0454473	0.0177195	782.675	0.122202	4.96162	0.0692642969635	0.0497073	0.0134923	3118.83	4.37604264484	6.1875766706
2010-10-09 mir-239::GFP-2 2-6	07d-23h	7.9670495139	45359.4690651	1874133.91308	970.826682374	142890.082267		0.554327	1.48433	0.197013635557	0.109389	0.0199685	1191.93	0.795133	3.8167	0.181148661368	0.0580897	0.0177493	861.724	0.255888	3.8167	0.0898194326638	0.0553036	0.0160714	3876.7	6.31160832924	4.57517203741
2010-10-09 mir-239::GFP-2 2-6	08d-23h	9.00035489644	40447.8674428	1670953.31048	865.629905437	127482.722947		0.555515	1.39617	0.181901109915	0.0958301	0.0165419	943.521	0.140689	2.76825	0.0897654478597	0.0500366	0.0134507	392.185	0.185974	2.76825	0.0767357901822	0.0540673	0.00862338	2953.79	5.3161862023	4.34110632939
2010-10-09 mir-239::GFP-2 2-6	09d-20h	9.85004085669	36425.2755761	1479864.15213	789.716260582	114861.920188		0.468421	0.960448	0.206293266357	0.161192	0.0462398	959.883	0.440729	0.603297	0.11108417928	0.0667663	0.0335066	452.224	0.25836	0.960448	0.0976582283579	0.0749314	0.0335066	3386.49	4.3108332701	2.66824217216
2010-10-09 mir-239::GFP-2 2-6	10d-22h	10.9463708979	38151.2973665	1537994.91982	831.607947904	120260.569225		0.549504	1.47226	0.190345579487	0.107012	0.0230681	904.332	0.399925	0.741149	0.0962838030434	0.0468356	0.0185599	424.708	0.228864	1.47226	0.0939480939936	0.0769931	0.0185599	3410.6	0.606806192681	0.0
2010-10-09 mir-239::GFP-2 2-7	00d-21h	0.87891466569	9493.5337621	156866.089272	479.690384168	29951.5443665		0.0542396	0.0666047	0.0423574053552	0.0403911	0.0314778	61.503	0.0392444	0.0414147	0.0366427248174	0.0366223	0.0309502	45.1438	0.0970763	0.151282	0.0518468344755	0.0426077	0.0309502	468.903	0.0	0.0
2010-10-09 mir-239::GFP-2 2-7	02d-00h	2.00360514125	25891.0036581	733163.644162	761.809538743	81590.0615242		0.0638629	0.0934105	0.0464866645287	0.0434244	0.0334164	199.707	0.083308	0.209411	0.0477230004495	0.0400771	0.0317776	159.061	0.0791318	0.209411	0.0515175601911	0.0460167	0.0317776	1268.0	0.0	0.0
2010-10-09 mir-239::GFP-2 2-7	03d-01h	3.05113983088	36883.3173385	1312634.31732	867.312343878	116317.809994		0.0918527	0.179931	0.0536241633757	0.0464598	0.0352505	409.581	0.162022	0.968535	0.0805276406778	0.0525664	0.0373698	321.788	0.106445	0.968535	0.0618845226234	0.0520393	0.0335442	2148.75	6.61987081466	6.61801632296
2010-10-09 mir-239::GFP-2 2-7	04d-00h	4.00834206903	41003.3077225	1457883.59382	963.151319106	129217.673381		0.0981423	0.270526	0.0499548475416	0.0420652	0.0275248	440.802	0.255525	0.864898	0.0832143981967	0.0499425	0.0295302	302.401	0.0977476	0.864898	0.0563590513421	0.0474501	0.0275248	2215.76	6.62067435942	7.04559810489
2010-10-09 mir-239::GFP-2 2-7	04d-21h	4.88545153666	42273.3608929	1482656.50881	1040.14468575	133049.334215		0.113124	0.308539	0.0529854615305	0.0410638	0.025482	487.943	0.102321	0.796036	0.0557067885102	0.0384302	0.0261759	242.714	0.0898463	0.796036	0.0510121395611	0.0431303	0.0242619	2009.42	5.9511835324	5.38103944466
2010-10-09 mir-239::GFP-2 2-7	05d-21h	5.88661690846	41985.3926792	1465383.14911	1038.51160091	132160.691408		0.148311	0.567853	0.0678590548395	0.0540544	0.0158665	566.623	0.153935	1.50902	0.0743744424086	0.043431	0.0130638	408.688	0.104181	1.50902	0.0587046515635	0.048972	0.0130638	2334.21	3.51614018602	5.11808456239
2010-10-09 mir-239::GFP-2 2-7	06d-21h	6.89745279318	42695.2573624	1489401.41812	1063.18613196	134373.74651		0.182372	0.528745	0.0688178795611	0.0523322	0.0172652	595.275	0.118315	1.3492	0.0636476350222	0.0409708	0.011167	368.202	0.0926846	1.3492	0.0517380565435	0.0427084	0.011167	2079.87	6.07952987075	5.45213815726
2010-10-09 mir-239::GFP-2 2-7	07d-23h	7.96675126347	40668.6873231	1415735.40248	1011.28016766	128059.319809		0.350247	1.52836	0.0952512825029	0.0609337	0.0112637	593.034	0.158733	2.22191	0.08500446337	0.0486946	0.0133964	372.32	0.104133	2.22191	0.0568017309457	0.0442574	0.0112637	2198.85	6.4054870244	4.42522507077
2010-10-09 mir-239::GFP-2 2-7	08d-23h	8.99997694026	40588.8973198	1412888.64108	1009.56255343	127810.620187		0.441241	1.10678	0.12489121108	0.0768935	0.0179799	771.953	0.157202	1.54208	0.0736506503085	0.0442359	0.0121776	320.454	0.119889	1.54208	0.0630909356645	0.0479237	0.0121776	2438.28	3.57016201736	4.09919016217
2010-10-09 mir-239::GFP-2 2-7	09d-20h	9.84931315651	38276.1332783	1329628.70266	959.450327292	120557.409955		0.590018	2.25801	0.153760166657	0.0750683	0.0207686	959.463	0.192956	2.31798	0.0900558126755	0.0608454	0.0208344	334.647	0.170679	2.31798	0.0752005032762	0.0546341	0.0145184	2741.13	4.40678935536	3.38062431661
2010-10-09 mir-239::GFP-2 2-7	10d-22h	10.9460159988	36456.7496812	1266431.04969	913.847926253	114847.663632		0.526148	1.13181	0.14988922001	0.0755381	0.0191714	890.192	0.140535	1.46218	0.0655121229138	0.0400925	0.0089539	231.782	0.181919	1.46218	0.0674725849837	0.0474608	0.0089539	2341.03	1.69955347334	0.0
2010-10-09 mir-239::GFP-2 2-7	11d-23h	11.9656787167	28482.1070221	983312.680148	721.876591123	89826.1661385		0.521225	1.122	0.164910530875	0.0945996	0.0285071	767.988	0.175162	0.652034	0.0780714752945	0.0599236	0.0118911	210.325	0.191139	1.122	0.0803453765482	0.0604842	0.0118911	2179.61	0.920777986423	0.0
2010-10-09 mir-239::GFP-2 2-7	12d-23h	12.9626849006	34081.5689117	1177085.1906	863.409182284	107387.192388		0.534997	1.29393	0.182067505348	0.117929	0.0292773	1002.65	0.136365	0.868925	0.0852461691628	0.0808274	0.0247245	279.011	0.203152	1.29393	0.104575155725	0.090251	0.0247245	3392.31	0.622840567402	0.0
2010-10-09 mir-239::GFP-2 2-8	00d-21h	0.878561124288	10203.6039318	169324.500495	513.038121504	32182.0516819		0.0406981	0.0824184	0.0338304635027	0.0326438	0.0266047	52.5725	0.0427381	0.0555515	0.0325090549136	0.031336	0.0263461	43.5946	0.0645722	0.145064	0.0408555351073	0.036287	0.0263461	396.38	0.0	0.0
2010-10-09 mir-239::GFP-2 2-8	02d-00h	2.00317433111	30693.8049105	1000872.23393	808.98386212	96696.2839713		0.0605552	0.0765865	0.0424670613559	0.0410092	0.0281017	180.952	0.113363	0.177905	0.0595141862595	0.053309	0.0296046	218.477	0.0956656	0.177905	0.0534532618385	0.0470382	0.0243155	1561.0	0.0	0.0
2010-10-09 mir-239::GFP-2 2-8	03d-01h	3.05078348393	35751.0354108	1175917.73804	920.977447001	112673.330115		0.0824017	0.229933	0.0619058412043	0.0592839	0.0409912	494.566	0.319348	0.766009	0.105721100998	0.0821069	0.0420271	273.5	0.0981207	0.766009	0.0677114068457	0.0605452	0.0409912	2273.34	6.90467482516	4.93373231386
2010-10-09 mir-239::GFP-2 2-8	04d-00h	4.00788079198	41224.0844893	1370616.22734	1073.89150398	129750.517464		0.0880112	0.202022	0.048096431269	0.0407412	0.0262742	387.032	0.478156	0.747833	0.0954559410496	0.0503098	0.0286186	380.01	0.068567	0.747833	0.0501178257679	0.0428949	0.0262742	1928.53	5.66032546649	5.40736655843
2010-10-09 mir-239::GFP-2 2-8	04d-21h	4.88470484676	41945.3132569	1386192.21686	1094.59189723	131979.729067		0.149735	1.85478	0.0617664569705	0.0456131	0.0168724	458.987	0.2012	1.71796	0.0777732337342	0.045655	0.0110201	351.302	0.0748522	1.85478	0.0509461834121	0.0434661	0.0110201	2031.99	6.63951568845	6.42661213843
2010-10-09 mir-239::GFP-2 2-8	05d-21h	5.88620260126	47631.0297093	1641782.41069	1176.45212167	149920.008711		0.16794	0.398151	0.07552957458	0.062318	0.0187235	750.462	0.452419	2.50512	0.122793047394	0.0606128	0.027581	522.239	0.0985702	2.50512	0.06751796284	0.0570657	0.0187235	3039.05	2.4940340715	5.19756294298
2010-10-09 mir-239::GFP-2 2-8	06d-21h	6.89711999608	58586.0879172	2527331.43831	1177.13645132	184442.241201		0.163069	1.20076	0.0733909753964	0.0567647	0.011001	933.019	0.32963	0.87263	0.0880515479288	0.0531899	0.01603	445.541	0.100236	1.20076	0.0584151639208	0.049649	0.011001	3276.33	2.3427959744	4.64321721676
2010-10-09 mir-239::GFP-2 2-8	07d-23h	7.96639731449	51184.8649327	2213032.37379	1019.18222888	161224.501619		0.220243	1.37641	0.0824002760284	0.0563664	0.0157026	605.642	0.225067	0.391072	0.0700590058818	0.0504061	0.0175027	414.189	0.103385	1.37641	0.0599452033694	0.0520053	0.012634	2920.29	2.3458200273	5.03827065611
2010-10-09 mir-239::GFP-2 2-8	08d-23h	8.99948053401	47453.8940943	2057017.24428	944.875470408	149517.389836		0.234185	0.851626	0.0924630434041	0.0621002	0.0257137	619.687	0.234534	0.836224	0.0782030453167	0.052605	0.0226832	431.29	0.10813	0.851626	0.0606133310596	0.0488948	0.0226832	2738.03	1.69257294489	4.71072047304
2010-10-09 mir-239::GFP-3 1-1	00d-21h	0.875326419749	9484.5169452	156279.770114	481.180002539	29922.5507695		0.0502517	0.167065	0.0430985603171	0.0415373	0.0351928	60.9414	0.0481626	0.0560996	0.0397204979403	0.0389713	0.0342355	48.6973	0.0803745	0.167065	0.0501306807137	0.0440554	0.0342355	452.329	0.0	0.0
2010-10-09 mir-239::GFP-3 1-1	01d-23h	1.99895247021	37920.4009978	1244665.58267	985.052124095	119384.981638		0.0791373	0.151932	0.0546237819187	0.0507967	0.0376171	300.103	0.102712	0.257696	0.0556238159206	0.0446305	0.0359509	257.705	0.121176	0.276218	0.0656244965336	0.0562181	0.0359509	2367.6	0.0	0.0
2010-10-09 mir-239::GFP-3 1-1	03d-01h	3.04774202287	60097.8521113	2497860.19632	1242.03075272	189167.934622		0.122789	0.33317	0.063138563986	0.0494333	0.031495	692.946	0.133752	0.504566	0.0637935640609	0.0529411	0.0300422	446.3	0.119074	0.504566	0.0635687775632	0.0534142	0.0300422	3614.39	5.42929745472	7.34450064034
2010-10-09 mir-239::GFP-3 1-1	04d-00h	4.00375832647	59148.8450469	2483347.79978	1187.9111878	186420.457608		0.136951	0.393055	0.0686163032786	0.0527051	0.0294415	719.854	0.133861	0.535047	0.0782529596697	0.0698516	0.0318257	388.056	0.112954	0.535047	0.0616358796953	0.0530662	0.0294415	3514.97	5.90725026553	6.56607753889
2010-10-09 mir-239::GFP-3 1-1	04d-21h	4.88074715432	59677.5114872	2495280.40354	1222.8157602	187951.901176		0.148752	0.311974	0.062589202008	0.0461956	0.0295633	912.488	0.101746	0.14064	0.0618257461573	0.0604071	0.0313644	338.249	0.108083	0.311974	0.0605820511518	0.0545691	0.0295633	3442.39	4.78410064965	5.25284492263
2010-10-09 mir-239::GFP-3 1-1	05d-21h	5.88244455754	47187.5654938	1955506.2889	1006.11705882	148604.900553		0.170939	0.459574	0.0845785794768	0.0720765	0.0326791	998.112	0.124766	0.312318	0.0683187078883	0.0646998	0.0306563	211.583	0.123517	0.459574	0.0723557084057	0.0637764	0.0306563	3158.91	3.49651563475	4.47027123249
2010-10-09 mir-239::GFP-3 1-1	06d-21h	6.89298786561	46024.4558697	1961000.2657	922.221360994	145292.212372		0.173695	0.695407	0.0768030619642	0.0515904	0.0289494	876.323	0.126381	0.203717	0.0774392241244	0.0775526	0.0324324	308.44	0.134912	0.695407	0.0738583935767	0.0623398	0.0289494	3175.47	5.8352795975	3.39431737029
2010-10-09 mir-239::GFP-3 1-2	00d-21h	0.875641350953	10411.9576532	170308.731471	532.263133618	32834.334995		0.0538135	0.060301	0.0462120071649	0.0455185	0.038708	68.2551	0.0491017	0.0543187	0.0449511147086	0.0450625	0.0380121	63.471	0.0755664	0.108785	0.0540088855958	0.0514122	0.0380121	535.444	0.0	0.0
2010-10-09 mir-239::GFP-3 1-2	01d-23h	1.99923598238	37687.7945124	1233939.41881	977.071213046	118654.196477		0.0846601	0.197886	0.056982377745	0.0530067	0.0406776	307.363	0.115201	0.264877	0.063742263347	0.0525838	0.0368948	304.688	0.0929285	0.264877	0.0600952277814	0.0540691	0.0368948	2154.65	0.0	0.0
2010-10-09 mir-239::GFP-3 1-2	03d-01h	3.04809086419	41191.3200726	1344599.2417	1104.64498611	129601.474186		0.0976792	0.160218	0.0570229596197	0.0499844	0.0368852	469.812	0.126462	0.384553	0.0714175706094	0.0662636	0.0365013	378.156	0.0815792	0.384553	0.0571070084424	0.0524617	0.0365013	2203.59	5.19372421674	6.76730617513
2010-10-09 mir-239::GFP-3 1-2	04d-00h	4.00407548683	59577.9858507	2568422.69992	1181.66446962	187694.755952		0.111433	0.517458	0.0546555083593	0.0437482	0.0170817	632.528	0.157086	1.34566	0.079590497047	0.0509711	0.0193387	479.612	0.0857965	1.34566	0.0532512873776	0.0473248	0.0129834	2998.74	5.8643651191	7.04617026135
2010-10-09 mir-239::GFP-3 1-2	04d-21h	4.8811285938	51587.2941935	2210454.61098	1052.32885955	162504.234944		0.222002	0.759513	0.10008478963	0.0758203	0.0262352	1052.09	0.26322	1.13392	0.119659739839	0.0802368	0.0234371	485.34	0.162354	1.13392	0.0891033253827	0.0765504	0.0234371	4390.03	4.17935287869	4.30504688178
2010-10-09 mir-239::GFP-3 1-2	05d-21h	5.88295787073	47690.7047005	2054437.10061	958.257764803	150376.13503		0.246168	0.724413	0.0816222852807	0.0518087	0.0217893	614.779	0.299823	2.46526	0.109951767081	0.0581724	0.0199287	531.727	0.210128	2.46526	0.0922068549424	0.0701139	0.0192097	4167.57	4.37076552598	2.93164606288
2010-10-09 mir-239::GFP-3 1-2	06d-21h	6.89338178138	46541.3398112	2006082.17899	925.867216077	146843.201411		0.247841	0.642823	0.0822103727176	0.0488779	0.0177336	496.386	0.110505	1.18605	0.0620617345744	0.0449829	0.0149355	348.911	0.175465	1.18605	0.0736911874455	0.0553279	0.0149355	3233.05	1.97800849804	2.90238186245
2010-10-09 mir-239::GFP-3 1-2	07d-23h	7.96288903594	42759.8451097	1888078.26125	847.639710485	134868.216952		0.255371	0.598679	0.0946777846525	0.0620927	0.0200082	666.626	0.108339	1.29334	0.0639001944763	0.0469536	0.0179337	264.93	0.180642	1.29334	0.07655346393	0.057334	0.0179337	3116.19	1.78548994918	2.63249012301
2010-10-09 mir-239::GFP-3 1-3	00d-21h	0.876155756949	10526.2846794	174025.75199	531.467082079	33194.4606873		0.0472584	0.097344	0.0399521713599	0.0388906	0.0319349	62.4452	0.072067	0.112209	0.0424855458651	0.0384866	0.0329202	59.0549	0.0710884	0.113162	0.046702191967	0.0419654	0.0319349	467.816	0.0	0.0
2010-10-09 mir-239::GFP-3 1-3	01d-23h	1.99952013352	38138.6455119	1249692.42335	997.374462769	120065.538474		0.0799821	0.136671	0.0553048174097	0.0518042	0.0384342	301.411	0.109119	0.211905	0.0612081161398	0.0582566	0.0330472	277.273	0.0824039	0.211905	0.0551931059699	0.0511058	0.0330472	2002.79	0.0	0.0
2010-10-09 mir-239::GFP-3 1-3	03d-01h	3.04843690116	60053.3351551	2490696.47177	1255.77293798	189024.24334		0.0922745	0.186509	0.0537839364162	0.046138	0.0339423	468.243	0.098334	0.647504	0.0609934811711	0.0486776	0.0324445	559.371	0.0731199	0.647504	0.0512880835375	0.0470956	0.0305427	2879.93	7.45948374804	3.76939462032
2010-10-09 mir-239::GFP-3 1-3	04d-00h	4.00444881734	63216.9935769	2725174.65046	1223.15523309	199210.028747		0.10951	0.313686	0.0525163273589	0.0435433	0.0273832	634.607	0.147867	0.451864	0.0654978284649	0.0530109	0.0324755	374.124	0.0741208	0.451864	0.0515439176106	0.0466815	0.0273832	3136.24	6.21822783608	5.9256446001
2010-10-09 mir-239::GFP-3 1-3	04d-21h	4.88138580107	65148.1347526	2814453.154	1255.8154107	205297.138485		0.156236	0.428688	0.0598705519218	0.0426831	0.0263732	873.511	0.11743	0.678349	0.0563309646772	0.0401169	0.0263362	409.019	0.0879603	0.678349	0.0513066874611	0.0442837	0.0263362	3172.96	6.90226195398	6.02506162709
2010-10-09 mir-239::GFP-3 1-3	05d-21h	5.88349117216	61901.5329317	2639230.57788	1254.48244389	194770.309093		0.237287	0.459302	0.0857212675677	0.0515781	0.0142462	1026.6	0.247804	1.1689	0.0936335395364	0.0499847	0.0103453	534.835	0.145602	1.1689	0.0614165933933	0.0475206	0.0103453	3623.95	6.08933700589	6.56251667246
2010-10-09 mir-239::GFP-3 1-3	06d-21h	6.89436080271	63983.9834336	2753021.78888	1242.07885275	201642.73191		0.28337	0.96162	0.0743537440499	0.0396207	0.012459	1261.34	0.287767	1.62772	0.101470182011	0.0570197	0.0171284	635.305	0.14409	1.62772	0.0605874525908	0.0447565	0.012459	3659.18	6.70541054216	7.1655976789
2010-10-09 mir-239::GFP-3 1-3	07d-23h	7.96333784751	62610.2869424	2668524.2281	1261.58188945	197075.462516		0.43144	1.17281	0.153362543618	0.0836501	0.0375208	1530.71	0.302521	2.81052	0.113314307431	0.0551705	0.0121382	791.047	0.212392	2.81052	0.0806928253942	0.0589666	0.0121382	4810.91	5.1396941104	4.81862736739
2010-10-09 mir-239::GFP-3 1-3	08d-23h	8.99763640453	62819.5802928	2668651.88765	1274.838157	197720.210305		0.460899	1.49008	0.142173538931	0.0678227	0.0184513	1364.44	0.185168	1.89825	0.0827808385559	0.0497805	0.015199	581.287	0.163396	1.89825	0.0691400092793	0.0505018	0.0144203	4134.16	4.48417310764	6.1615234399
2010-10-09 mir-239::GFP-3 1-3	09d-20h	9.84535495378	54242.446093	2294197.35861	1110.93973555	170802.823234		0.472955	0.882227	0.158616471565	0.0890092	0.0234304	1324.76	0.176114	1.50531	0.0907872378171	0.0670348	0.0250657	528.745	0.196095	1.50531	0.0778004600691	0.0577481	0.0204538	4014.81	2.10676598918	5.45411794955
2010-10-09 mir-239::GFP-3 1-3	10d-22h	10.9416457543	50470.2405683	2134677.97619	1033.63882269	158965.364139		0.465713	0.904134	0.157474176479	0.102182	0.0372088	1223.1	0.17218	0.836168	0.0785930544831	0.059058	0.0329185	425.817	0.178316	0.904134	0.0759873119867	0.0569557	0.0307243	3649.75	2.12456960605	0.0
2010-10-09 mir-239::GFP-3 1-3	11d-23h	11.9611852878	48874.1137189	2043738.08382	1040.17880713	153933.455816		0.448326	0.727104	0.15791396871	0.10808	0.0307978	1076.97	0.124291	0.729345	0.0702176629199	0.057678	0.0294125	335.36	0.16647	0.729345	0.0738413878539	0.0575048	0.0279339	3435.4	1.92613680888	0.0
2010-10-09 mir-239::GFP-3 1-4	00d-21h	0.876521095244	7230.90919585	118990.919058	367.431529971	22848.3556112		0.0486783	0.0787948	0.0392930201995	0.0375018	0.0309932	42.908	0.0562584	0.0642753	0.0400666882915	0.0373215	0.0315077	37.262	0.0751107	0.138279	0.0453994691086	0.0398357	0.0309932	312.303	0.0	0.0
2010-10-09 mir-239::GFP-3 1-4	01d-23h	1.99976910198	28920.2167929	950027.145351	755.633911075	91139.4807471		0.105535	0.130254	0.0602198350662	0.0518324	0.0358916	253.044	0.0650766	0.0757497	0.0474737303316	0.0437353	0.0363151	160.509	0.0853209	0.130254	0.0560314536753	0.0533104	0.0352321	1541.54	0.0	0.0
2010-10-09 mir-239::GFP-3 1-4	03d-01h	3.04873271891	53787.2972893	2247127.87075	1095.74981043	169418.451905		0.0896757	0.265555	0.0490004270785	0.0419295	0.0278677	392.689	0.101737	0.905761	0.061039636378	0.0446367	0.0295614	353.419	0.0944478	0.905761	0.0542274650056	0.0467902	0.0278677	2773.79	5.72726099847	5.72350462839
2010-10-09 mir-239::GFP-3 1-4	04d-00h	4.0047809289	56377.2789443	2365457.12752	1134.58479452	177616.903345		0.112902	0.486804	0.0588422313883	0.0493426	0.0190153	624.669	0.191119	1.23298	0.0833779061288	0.0526882	0.0153005	406.968	0.105497	1.23298	0.0611644498618	0.0526452	0.0153005	3250.83	6.87533479262	6.02254197045
2010-10-09 mir-239::GFP-3 1-4	04d-21h	4.88165642513	58133.3721593	2443848.66744	1157.1221174	183267.770978		0.155994	0.328158	0.0636128486197	0.0495967	0.0106582	819.906	0.181949	1.77475	0.0874298214912	0.0512134	0.0131403	537.169	0.104062	1.77475	0.0584755118462	0.0494822	0.0106582	3244.81	5.41575015018	6.05702790613
2010-10-09 mir-239::GFP-3 1-4	05d-21h	5.88399698433	60528.4072668	2594032.20865	1241.92117408	190519.809234		0.184683	0.706394	0.0772343049175	0.0605875	0.0186105	689.857	0.232962	2.05523	0.0974469857506	0.0543007	0.0186186	496.005	0.125681	2.05523	0.0702739776458	0.0597505	0.0167521	4037.73	6.09345653777	6.18324632603
2010-10-09 mir-239::GFP-3 1-4	06d-21h	6.89464666949	65996.1892812	2912826.19172	1264.56113676	207980.330433		0.1817	0.752705	0.065435573229	0.0471309	0.00892337	1091.14	0.261855	1.55329	0.0959378921201	0.0532416	0.0137244	504.441	0.119825	1.55329	0.0659003256516	0.05412	0.00892337	4068.95	6.5874878932	7.21541845644
2010-10-09 mir-239::GFP-3 1-4	07d-23h	7.96374300807	64613.1157455	2827804.04738	1275.07638637	203405.992191		0.291439	0.83316	0.0876408906724	0.0537423	0.0239449	939.072	0.149275	0.437288	0.0613870523863	0.0399544	0.026452	398.893	0.100402	0.83316	0.0582332528907	0.0495788	0.0239449	3581.75	5.16062193955	5.99963251527
2010-10-09 mir-239::GFP-3 1-4	08d-23h	8.9979700505	60845.843883	2670113.91854	1194.74051961	191576.282651		0.365043	0.95181	0.120622659466	0.06942	0.0274251	1179.45	0.110019	0.379156	0.0552408302501	0.0393905	0.0292802	354.48	0.141499	0.95181	0.0635827852209	0.0507963	0.0260938	3681.06	4.40724289489	6.53990824572
2010-10-09 mir-239::GFP-3 1-4	09d-20h	9.84565727532	61492.2831405	2698454.35051	1207.48895913	193603.534227		0.387454	0.765627	0.115676762269	0.0690874	0.0267827	1140.57	0.116872	0.620565	0.0624635093313	0.0439369	0.028611	403.389	0.130201	0.765627	0.0663275273769	0.0545585	0.0267827	3883.41	4.55021767586	6.05215219201
2010-10-09 mir-239::GFP-3 1-4	10d-22h	10.9420514789	51222.2747941	2222463.03342	1033.59507744	161348.11775		0.393027	0.861591	0.145494171131	0.0900433	0.0333322	1113.18	0.13373	0.402861	0.0582796797081	0.0423134	0.0270815	298.742	0.165174	0.861591	0.0715628668019	0.0565661	0.0266595	3488.55	2.57791925524	0.0
2010-10-09 mir-239::GFP-3 1-4	11d-23h	11.9614991765	50472.1618421	2192981.52596	1019.1301784	158993.492112		0.336064	0.924223	0.124646811527	0.0781406	0.0329855	932.981	0.151467	0.285497	0.0610780721618	0.0445634	0.028913	307.895	0.150379	0.924223	0.0673981811925	0.0549595	0.0265457	3237.67	1.85913152317	0.0
2010-10-09 mir-239::GFP-3 1-6	00d-21h	0.87695172045	8405.08888492	138285.798429	426.935941332	26533.7672183		0.0492167	0.109287	0.0384057091784	0.0362638	0.030559	47.7383	0.0578706	0.0780369	0.0396136742355	0.0362137	0.030402	44.2485	0.0756262	0.128416	0.0449676513672	0.0387435	0.030402	359.921	0.0	0.0
2010-10-09 mir-239::GFP-3 1-6	01d-23h	2.00054156911	32562.8239952	1067249.64791	851.155837959	102565.272637		0.0727687	0.205174	0.0513453378299	0.047502	0.0369061	239.526	0.107039	0.142224	0.0620875421771	0.0559607	0.0351419	243.632	0.0982344	0.205174	0.0611785793154	0.0560649	0.0351419	1895.99	0.0	0.0
2010-10-09 mir-239::GFP-3 1-6	03d-01h	3.0490943327	38795.3690616	1287604.30637	986.948560272	122379.637402		0.0645294	0.108934	0.0408847725976	0.0367166	0.0246275	508.198	0.101007	0.640973	0.0590098997022	0.0484379	0.0253559	359.96	0.0711465	0.640973	0.0459781183261	0.0422965	0.0244351	1731.72	6.37645156026	5.75129901224
2010-10-09 mir-239::GFP-3 1-6	04d-00h	4.00520802753	46191.631835	1749048.30351	1060.20254752	145491.010674		0.0922605	0.20952	0.0492434852588	0.0441547	0.012861	382.72	0.165825	2.56598	0.0915208269649	0.0532591	0.0187069	285.362	0.0713539	2.56598	0.0511367760598	0.0469379	0.012861	2262.09	4.98235294758	6.19475154008
2010-10-09 mir-239::GFP-3 1-6	04d-21h	4.8823864793	43693.1297367	1643434.45241	1036.52808198	137525.553552		0.118111	0.222323	0.0626176727575	0.054488	0.0354044	525.801	0.369314	0.485622	0.0918057640765	0.0514599	0.0318162	294.697	0.0815961	0.485622	0.0582661902673	0.0530225	0.0318162	2427.95	4.2747437377	4.5202935924
2010-10-09 mir-239::GFP-3 1-6	05d-21h	5.88451021024	57133.8381666	2447518.46314	1118.86242125	180119.224109		0.140653	0.602958	0.0601820912861	0.0481454	0.0154641	602.242	0.109168	1.43601	0.0627573193196	0.040246	0.0117376	469.111	0.0855563	1.43601	0.0552972788585	0.0491129	0.0117376	3040.91	5.57480174284	6.07627082957
2010-10-09 mir-239::GFP-3 1-6	06d-21h	6.89505351536	55678.5763559	2369420.49604	1113.16944576	175529.467837		0.193861	0.788464	0.0639710541827	0.0440338	0.0157051	591.604	0.0895202	1.48811	0.0591347599336	0.0419572	0.0101582	367.818	0.0797606	1.48811	0.0519289472381	0.0453114	0.0101582	2768.44	5.75348650716	5.593325561
2010-10-09 mir-239::GFP-3 1-6	07d-23h	7.9642714693	52283.6829684	2194021.49576	1089.17476928	164634.782415		0.277034	0.854345	0.0886712190682	0.0594309	0.0304948	613.871	0.078064	0.967687	0.0508889372183	0.0379172	0.0261668	300.601	0.0835481	0.967687	0.0551753249582	0.0478482	0.0261668	2745.52	6.7878571264	5.78763843815
2010-10-09 mir-239::GFP-3 1-6	08d-23h	8.99832413277	50274.0996756	2116406.36366	1049.0492646	158333.288514		0.390358	1.23657	0.124563660053	0.0799493	0.0338108	829.345	0.101575	0.574401	0.0604951355236	0.0497922	0.020288	332.663	0.108814	1.23657	0.067937290652	0.0573334	0.0174446	3250.26	3.65394171517	4.02415778999
2010-10-09 mir-239::GFP-3 1-6	09d-20h	9.84642169528	47074.2439795	2009111.26018	950.146644603	148363.588222		0.335137	1.5001	0.11337094027	0.0794591	0.0189631	876.811	0.0798177	0.528131	0.046975743332	0.0397364	0.0116048	227.269	0.117394	1.5001	0.0650852723021	0.0523957	0.00942691	2915.43	3.75466757693	4.89935581226
2010-10-09 mir-239::GFP-3 1-6	10d-22h	10.9423901853	44049.8062715	1879839.84533	891.188168495	138855.740516		0.299457	1.26106	0.10621416865	0.0685304	0.0186494	743.712	0.0774259	0.708602	0.0484481478362	0.0420161	0.015031	221.893	0.117438	1.26106	0.0621360382545	0.0499653	0.0102055	2606.79	2.03501696325	0.0
2010-10-09 mir-239::GFP-3 1-6	11d-23h	11.961844763	45479.4116633	1939428.66783	920.633558195	143327.962105		0.31837	1.31437	0.111793449565	0.0736008	0.0195695	796.864	0.0916789	0.438365	0.0554793662484	0.0515846	0.0110387	266.079	0.127101	1.31437	0.0732496130376	0.0633555	0.0110387	3171.78	1.96051171517	0.0
2010-10-09 mir-239::GFP-3 2-2	00d-21h	0.880896580181	8430.83113432	138855.481099	427.320765895	26615.0966435		0.0538398	0.0921286	0.044370762569	0.0429888	0.0363243	57.0164	0.0409755	0.0433646	0.038324108349	0.0383477	0.0335205	42.1948	0.0645253	0.133584	0.0455981233639	0.0419619	0.0330554	365.515	0.0	0.0
2010-10-09 mir-239::GFP-3 2-2	01d-23h	2.00318714051	29490.8256704	959141.626531	772.85821335	92929.4658554		0.0772967	0.170099	0.0513869216762	0.0469088	0.0338934	219.319	0.105692	0.142971	0.0578582362798	0.0464652	0.0369782	207.017	0.0975895	0.170099	0.056491594213	0.0486684	0.0329717	1585.32	0.0	0.0
2010-10-09 mir-239::GFP-3 2-2	03d-01h	3.0525926346	39922.3660693	1307503.53408	1026.08218255	125824.35966		0.0930938	0.429408	0.0537006505862	0.0449999	0.0312306	410.703	0.110688	0.730677	0.0669177963962	0.0537354	0.031066	249.202	0.0787662	0.730677	0.0539259990289	0.048671	0.031066	2042.12	7.88757875702	4.78547497989
2010-10-09 mir-239::GFP-3 2-2	04d-00h	4.00746269889	42338.7975352	1423881.1902	1091.2062048	133469.368183		0.122265	0.398185	0.0694004368601	0.0629219	0.0387508	740.988	0.10319	0.142939	0.0712076003684	0.0684472	0.0464569	309.468	0.0886467	0.398185	0.0584923743759	0.0532771	0.0356629	2392.75	5.93338593998	4.00985945837
2010-10-09 mir-239::GFP-3 2-2	04d-21h	4.88531122094	45004.9648774	1524779.42059	1120.34170287	141669.003515		0.126623	0.313543	0.0525859576968	0.0397542	0.0263009	577.183	0.142975	0.444309	0.0683729575615	0.0471753	0.0289764	326.139	0.089367	0.444309	0.0503793457862	0.0435473	0.0263009	2131.65	8.21044116247	6.34242919195
2010-10-09 mir-239::GFP-3 2-2	05d-21h	5.88818250519	43773.9247555	1490670.70525	1071.5000506	137854.889775		0.225237	0.81703	0.0846450056091	0.0558451	0.0341492	739.205	0.136957	0.668322	0.0709278533929	0.0502742	0.0322406	337.546	0.121968	0.81703	0.0662256491698	0.0550208	0.0312835	2787.11	4.84478401534	5.418006904
2010-10-09 mir-239::GFP-3 2-2	06d-21h	6.89794176453	44740.5960627	1522422.78264	1108.79325258	141189.744899		0.224337	0.506441	0.0742782447315	0.0498166	0.031049	950.613	0.0667484	0.170994	0.0450982917585	0.0401203	0.0283877	254.941	0.113849	0.506441	0.0602166896913	0.050744	0.0283877	2567.64	4.19219079051	3.36543970218
2010-10-09 mir-239::GFP-3 2-2	07d-23h	7.96653776004	39999.7500079	1348052.36541	1008.15115964	125945.673673		0.368095	1.32832	0.148376708633	0.105361	0.0298681	928.69	0.101736	1.36539	0.0652780399991	0.0483989	0.0207179	309.287	0.180147	1.36539	0.0789225183455	0.0637924	0.016314	3004.34	6.08765619369	3.70477505822
2010-10-09 mir-239::GFP-3 2-2	08d-23h	9.00159648679	36431.3575596	1268877.37441	853.207775693	114987.197884		0.371977	0.84514	0.139577738824	0.0959131	0.0242134	747.578	0.0967159	0.165259	0.0438717670039	0.0376702	0.0239762	293.985	0.162411	0.84514	0.0658190036729	0.0514025	0.0239762	2281.16	2.53816405293	3.12287837575
2010-10-09 mir-239::GFP-3 2-2	09d-20h	9.84868549665	29360.2665541	1025000.78835	680.425629355	92892.7399341		0.426268	0.783765	0.171558748392	0.123826	0.0506127	797.92	0.11431	0.142585	0.0846398427488	0.0819987	0.0574654	449.945	0.243688	0.783765	0.110518808096	0.0922117	0.0506127	3086.13	1.67368334451	5.05955057001
2010-10-09 mir-239::GFP-3 2-2	10d-22h	10.9448847013	39182.7596512	1366214.75139	912.092042649	123620.855276		0.406059	0.740959	0.168919882806	0.126416	0.0395672	1059.8	0.11434	0.265961	0.0823753559328	0.0832326	0.0432662	571.355	0.201896	0.740959	0.115683524648	0.10802	0.0395672	4316.04	0.620288894459	0.0
2010-10-09 mir-239::GFP-3 2-3	00d-21h	0.880513112937	10255.9143452	169984.333629	516.604087156	32345.1184373		0.0570618	0.252045	0.0467390729235	0.0437792	0.036676	71.9782	0.0428334	0.0463579	0.0401247400855	0.0401382	0.0343362	53.4863	0.0613766	0.252045	0.0459724810202	0.0429305	0.0343362	448.553	0.0	0.0
2010-10-09 mir-239::GFP-3 2-3	01d-23h	2.00280601811	39586.2785921	1298376.48695	1034.11940893	124609.398656		0.0881225	0.299721	0.0590622969447	0.0568583	0.0368081	334.47	0.118623	0.280832	0.0668733508982	0.0611479	0.0337726	315.174	0.111197	0.299721	0.0646137329127	0.0584384	0.0337726	2433.09	0.0	0.0
2010-10-09 mir-239::GFP-3 2-3	03d-01h	3.05232801628	56626.1270434	2392426.72903	1119.07991659	178775.094203		0.0696622	0.0889713	0.0436639656387	0.0401955	0.0246756	579.333	0.117717	0.394979	0.0690201841454	0.0649498	0.0252639	757.497	0.0914206	0.394979	0.0543029681856	0.0509623	0.0246756	2983.89	5.21548489305	5.64552218201
2010-10-09 mir-239::GFP-3 2-3	04d-00h	4.00711485517	62163.036322	2627855.98978	1230.56010905	196021.982341		0.0951835	0.309763	0.060321942407	0.0558608	0.0344488	596.886	0.133521	0.536582	0.0761959122591	0.0680391	0.0355909	797.314	0.109251	0.536582	0.0678818168724	0.0626148	0.0337391	4064.7	6.0940873019	8.62838224231
2010-10-09 mir-239::GFP-3 2-3	04d-21h	4.88488466137	66691.7505831	2873729.75596	1302.30505347	209976.206056		0.105794	0.75612	0.0636502450502	0.0565835	0.0331338	772.205	0.245568	0.46992	0.0935994943197	0.0755354	0.0343906	486.998	0.111918	0.75612	0.068470866603	0.061797	0.0331338	4348.72	3.63684196484	5.8797110982
2010-10-09 mir-239::GFP-3 2-3	05d-21h	5.88773488551	70091.1280751	3030975.43902	1360.99061149	220698.910432		0.10473	0.480642	0.0639031218081	0.0581119	0.034755	834.83	0.317729	0.605841	0.0996643449673	0.057356	0.0376963	634.862	0.105759	0.605841	0.0676217905208	0.0599231	0.034755	4473.79	2.85538238861	4.88236103303
2010-10-09 mir-239::GFP-3 2-3	06d-21h	6.89755793072	73538.6036313	3258655.09085	1397.50868842	231508.478202		0.10228	0.470327	0.060749882051	0.0551004	0.0297106	883.486	0.288186	0.853456	0.100167183009	0.056942	0.0288128	866.847	0.106151	0.853456	0.0636366629598	0.0551804	0.0288128	4509.1	5.17147964517	5.56612646614
2010-10-09 mir-239::GFP-3 2-3	07d-23h	7.96602128065	77841.9124884	3716944.30305	1402.46307462	245129.947893		0.135306	0.560517	0.0742002552976	0.0650152	0.0215758	858.274	0.37345	1.15382	0.121497728398	0.0664788	0.0159748	1089.35	0.123262	1.15382	0.0705944897386	0.059824	0.0145015	5229.36	5.85505588847	5.22801455508
2010-10-09 mir-239::GFP-3 2-3	08d-23h	9.00121925423	79659.1765836	3801598.04142	1432.72567963	250763.763253		0.15745	0.835467	0.0857836781639	0.0735488	0.0186812	1043.82	0.578671	2.62882	0.176306830136	0.078479	0.0178896	1590.82	0.145392	2.62882	0.0833966765237	0.0659401	0.0178896	6322.14	3.56172713177	4.85250465386
2010-10-09 mir-239::GFP-3 2-3	09d-20h	9.84827679432	81918.3799723	3906915.18472	1475.81915034	257846.080153		0.190238	1.28244	0.0904002059973	0.0708963	0.0175038	1123.67	0.580736	2.10403	0.173524562164	0.0801472	0.0134301	1608.75	0.197192	2.10403	0.0912745720495	0.0717625	0.0134301	7114.49	4.39318243197	6.21972697027
2010-10-09 mir-239::GFP-3 2-3	10d-22h	10.944373331	78722.5288868	3753636.45275	1420.88243189	247797.234252		0.265167	0.606979	0.114158988816	0.0873505	0.014235	1365.57	0.618704	1.6347	0.199090754077	0.0949845	0.0206394	1775.89	0.252166	1.6347	0.102391710929	0.0788562	0.014235	7673.54	2.81422370291	0.0
2010-10-09 mir-239::GFP-3 2-3	11d-23h	11.963764257	77747.232969	3635591.14729	1476.40174427	244627.41015		0.384611	1.20424	0.170175014561	0.122561	0.034582	1634.36	0.775522	2.25399	0.23172808387	0.113764	0.0216789	1991.7	0.316059	2.25399	0.122021731832	0.0929352	0.0216789	9029.0	2.993167989	0.0
2010-10-09 mir-239::GFP-3 2-3	12d-22h	12.9583137942	80544.6079165	3869927.39559	1431.58207789	253620.282872		0.477367	1.89188	0.181804728871	0.109146	0.032032	2411.82	0.911563	2.16403	0.241908470516	0.119095	0.0250262	2176.93	0.372822	2.16403	0.143500047686	0.104639	0.0250262	11002.7	4.77793792613	0.0
2010-10-09 mir-239::GFP-3 2-4	00d-21h	0.88008239583	7880.20587628	130108.096611	398.904033365	24886.4589748		0.0415968	0.0461274	0.0363440792176	0.0359281	0.0300756	42.3045	0.0356185	0.061962	0.0329899667067	0.0327675	0.0276338	33.8477	0.0893916	0.134974	0.0468053275628	0.0380145	0.0276338	350.759	0.0	0.0
2010-10-09 mir-239::GFP-3 2-4	01d-23h	2.00233537866	20790.1362111	544471.359285	654.975108125	65624.4961706		0.0744299	0.143859	0.0579273489457	0.0546778	0.0456429	219.661	0.102221	0.274961	0.0650306433289	0.0552992	0.0446045	194.116	0.102221	0.274961	0.0658017436065	0.0594212	0.0446045	1302.74	0.0	0.0
2010-10-09 mir-239::GFP-3 2-4	03d-01h	3.05108380337	34810.2885127	1185950.19549	843.583340372	110223.571566		0.121432	0.175179	0.0744008415197	0.0660952	0.0420917	1191.31	0.197586	0.376842	0.0867416414813	0.0671478	0.0428328	280.956	0.121129	0.376842	0.0742370864122	0.0665661	0.0420917	2592.66	4.93947010765	6.19097521164
2010-10-09 mir-239::GFP-3 2-4	04d-00h	4.0068480739	35036.1086562	1171569.25522	876.468336937	110412.356726		0.112184	0.27456	0.0647078636868	0.0578718	0.0428692	799.724	0.244238	0.476208	0.0863211139569	0.0646383	0.0415689	200.869	0.115189	0.476208	0.0677841289076	0.0598525	0.0405525	2299.51	3.53926563029	5.74345529638
2010-10-09 mir-239::GFP-3 2-4	04d-21h	4.88449893139	36419.2972245	1285133.81043	990.063697754	123153.746815		0.0943252	1.29901	0.0625654495219	0.0492139	0.0192496	568.345	0.144664	0.258736	0.0866695654133	0.0779887	0.03453	593.6	0.107807	1.29901	0.06244653158	0.0553237	0.0192496	2235.46	6.41905029958	4.59386535783
2010-10-09 mir-239::GFP-3 2-4	05d-21h	5.88732219867	47747.0419594	1771773.61096	1096.08656192	150360.522733		0.144652	0.647201	0.0696115196374	0.0552995	0.0202646	765.657	0.107387	1.11087	0.0674322279304	0.0467408	0.0192346	276.809	0.0941528	1.11087	0.057117179557	0.0503975	0.0188467	2598.26	6.17605179261	6.3984214459
2010-10-09 mir-239::GFP-3 2-4	06d-21h	6.89723965251	48758.1811553	1806483.01081	1119.76973031	153533.491767		0.149126	0.956107	0.0603138893553	0.0453897	0.0142475	818.098	0.199959	1.66513	0.0754572693573	0.0439342	0.0140657	308.394	0.0879808	1.66513	0.052297125024	0.0434351	0.0140657	2447.92	6.42243964654	7.18441370163
2010-10-09 mir-239::GFP-3 2-4	07d-23h	7.96561466096	48667.8374129	1794496.45548	1141.86126087	153193.653603		0.330576	0.639944	0.110805304331	0.0654686	0.0256724	726.44	0.303615	0.33979	0.0827738354903	0.0470572	0.0224643	472.473	0.148685	0.639944	0.0641010239367	0.0500758	0.0224643	2968.58	3.87145049026	5.91114732792
2010-10-09 mir-239::GFP-3 2-4	08d-23h	9.00034086665	55199.0673942	2275676.50097	1173.34993563	173777.546521		0.324	1.00628	0.120118559161	0.0747461	0.0170259	978.125	0.526077	2.26631	0.121519893808	0.0522094	0.0165353	706.517	0.144851	2.26631	0.0694564260433	0.0509234	0.0165353	3650.28	5.92209799767	5.81078962259
2010-10-09 mir-239::GFP-3 2-4	09d-20h	9.84775222164	55377.1703471	2283603.05748	1179.77552496	174329.608136		0.397438	1.58285	0.145967197513	0.0865078	0.0217291	1175.91	0.511364	0.63772	0.121353380726	0.0588141	0.012868	712.466	0.21347	1.58285	0.0762453936465	0.0548779	0.0121251	4019.73	3.8342001898	3.77580994138
2010-10-09 mir-239::GFP-3 2-4	10d-22h	10.9438832521	46886.2496019	1929559.07103	1008.44671694	147686.600873		0.411195	1.90329	0.166982742395	0.105065	0.0179416	1195.6	0.315387	1.57471	0.102179461329	0.0537573	0.0193405	459.501	0.197204	1.90329	0.0797000030289	0.0570192	0.0108589	3556.37	1.84899534396	0.0
2010-10-09 mir-239::GFP-3 2-4	11d-23h	11.9632656788	35133.8941989	1424480.21019	783.328278292	110827.690875		0.533407	1.27674	0.226954057763	0.174843	0.0249337	1229.64	0.312258	1.33897	0.104291678351	0.0611865	0.0238119	312.354	0.275894	1.33897	0.106394633106	0.0794357	0.0238119	3549.86	4.64808395677	0.0
2010-10-09 mir-239::GFP-3 2-4	12d-22h	12.9579711014	41067.4264934	1566737.37451	956.553200394	129383.854245		0.645445	2.26097	0.242077387296	0.147949	0.0303482	1611.27	0.425268	0.876095	0.128129586915	0.0860932	0.0223232	463.573	0.294409	2.26097	0.133169385298	0.11259	0.0223232	5205.06	0.645871667852	0.0
2010-10-09 mir-239::GFP-3 2-5	00d-21h	0.879688699819	8587.47126171	142328.58054	432.303373744	27107.3622744		0.0490201	0.0781456	0.0406211507567	0.0393225	0.0320404	52.9294	0.0748111	0.0896928	0.0463062627094	0.0434292	0.0319494	52.8818	0.0706025	0.181361	0.0477064054625	0.0440965	0.0319494	390.477	0.0	0.0
2010-10-09 mir-239::GFP-3 2-5	01d-23h	2.00182771321	30762.3434496	1012962.20595	786.35249759	96940.4118506		0.081811	0.11631	0.0579403246312	0.0538455	0.0420145	285.588	0.110455	0.210498	0.0617105852733	0.0501024	0.0394715	232.711	0.124941	0.22447	0.0698376037989	0.0607308	0.0394715	2045.12	0.0	0.0
2010-10-09 mir-239::GFP-3 2-5	03d-01h	3.05073169189	43386.5746716	1721619.19833	904.519258808	137030.957034		0.0916828	0.337132	0.0569303319835	0.0498362	0.0389751	628.739	0.18671	0.621981	0.0739366331381	0.0547017	0.0396524	294.046	0.0989429	0.621981	0.0617799330098	0.0543073	0.0372121	2606.43	2.38727890908	6.76238268166
2010-10-09 mir-239::GFP-3 2-5	04d-00h	4.00658699084	47330.4181743	1863221.10191	999.030737982	149312.118262		0.122661	0.379433	0.0620930088252	0.0505849	0.0326881	756.852	0.125717	0.940248	0.0662496815557	0.0449415	0.032803	364.174	0.100852	0.940248	0.0602061051526	0.0517062	0.0326554	2819.45	3.32627314912	5.65749453748
2010-10-09 mir-239::GFP-3 2-5	04d-21h	4.88420529229	45054.2990499	1747734.82366	978.501189478	142008.65997		0.183302	0.86848	0.0848071621826	0.064688	0.0275593	727.985	0.175987	1.10625	0.0834872992464	0.0608534	0.0275008	430.794	0.133166	1.10625	0.0720691928292	0.06204	0.02569	3089.46	3.59610772478	5.2674020765
2010-10-09 mir-239::GFP-3 2-5	05d-21h	5.88689857998	40789.3749664	1580354.03345	891.769794724	128701.304859		0.226422	0.391485	0.100974748544	0.0724732	0.0379846	1077.7	0.215537	0.654054	0.0867511003976	0.0675548	0.0371117	210.024	0.177524	0.654054	0.0824559079265	0.0661088	0.0371117	3245.38	6.32205587812	4.07602812205
2010-10-09 mir-239::GFP-3 2-5	06d-21h	6.89645850724	37409.7886015	1427373.51177	836.969133367	118192.689618		0.26405	0.68111	0.104948424336	0.0711321	0.037841	836.964	0.15145	0.773125	0.0836002304082	0.0653837	0.0451268	285.662	0.178067	0.773125	0.0826055367853	0.065187	0.037841	2999.82	3.41617488672	1.62333063537
2010-10-09 mir-239::GFP-3 2-5	07d-23h	7.96529886764	35767.7008955	1341205.40559	832.86126767	112729.861232		0.253336	0.54874	0.096496284589	0.0685596	0.0270539	495.026	0.0909515	0.840416	0.0533955250086	0.0423844	0.0239486	207.335	0.145216	0.840416	0.0660834563406	0.0538683	0.0239486	2250.01	2.53147191292	2.25769234668
2010-10-09 mir-239::GFP-3 2-5	08d-23h	8.99999754002	32920.172188	1234345.44415	769.572682138	103791.582119		0.218284	0.56708	0.0893803503158	0.0633542	0.0275538	420.088	0.0909508	0.728488	0.0562505119697	0.0478958	0.0294552	196.821	0.13743	0.728488	0.0682117429387	0.056547	0.0275538	2135.91	1.89352785347	0.92128135364
2010-10-09 mir-239::GFP-3 2-5	09d-20h	9.84736459058	31107.0159927	1159787.70322	737.335341222	98100.6881886		0.254373	0.57457	0.109161833368	0.0786848	0.0318744	481.731	0.106484	0.367595	0.0595464749462	0.0492253	0.0277271	184.713	0.155055	0.57457	0.0787463679052	0.0663889	0.0277271	2331.52	1.33993588145	2.94012695984
2010-10-09 mir-239::GFP-3 2-6	00d-21h	0.8792022847	9010.67803901	147566.342227	461.575661176	28435.1374334		0.0492816	0.0935933	0.0397999932441	0.0382166	0.0320155	54.3668	0.0547439	0.0658465	0.0401383382411	0.0363761	0.0310451	45.7978	0.0795031	0.154196	0.0485113580994	0.0423301	0.0306047	415.354	0.0	0.0
2010-10-09 mir-239::GFP-3 2-6	01d-23h	2.00151101583	25637.5113378	781538.514579	713.141563034	80843.7453897		0.0737421	0.21139	0.0554859448087	0.0523977	0.042843	217.782	0.123601	0.408772	0.0616807101483	0.0495393	0.0414919	197.687	0.1249	0.408772	0.0664660843662	0.0551548	0.0414919	1621.64	0.0	0.0
2010-10-09 mir-239::GFP-3 2-6	03d-01h	3.05015150205	37229.2733123	1160566.77906	986.35533731	117398.189145		0.0778175	0.22499	0.0497572526084	0.0449035	0.0313341	416.12	0.16883	0.838731	0.0737426778488	0.0543493	0.0338258	217.688	0.111061	0.838731	0.0612780392241	0.0521296	0.0313341	2200.68	6.35015982486	6.10905492328
2010-10-09 mir-239::GFP-3 2-6	04d-00h	4.00631161595	53262.793688	2293215.84607	1075.01989448	167752.822215		0.186414	0.32188	0.0720037083938	0.0561058	0.0295594	854.18	0.160826	0.521187	0.0631734377686	0.0477789	0.0312422	264.128	0.0884788	0.521187	0.0535430108777	0.0450075	0.0290973	2708.26	5.63563766484	6.57822326313
2010-10-09 mir-239::GFP-3 2-6	04d-21h	4.88382217866	57445.5986566	2462272.06902	1167.37477506	180932.49006		0.115565	0.321742	0.0564102670528	0.0459923	0.0280384	610.528	0.100061	0.550716	0.0542729234172	0.0407762	0.0288228	272.179	0.0849669	0.550716	0.0496565198018	0.0442037	0.0280384	2682.0	6.56276413676	6.87554136099
2010-10-09 mir-239::GFP-3 2-6	05d-21h	5.8862272059	56923.8160414	2450824.86496	1138.12338339	179265.656662		0.148827	0.557671	0.0621272413068	0.0458885	0.0170845	752.858	0.111286	1.40964	0.06411428787	0.0436841	0.0157084	255.175	0.0796803	1.40964	0.0518463205678	0.0458995	0.0117141	2766.73	4.67230241491	7.47307325377
2010-10-09 mir-239::GFP-3 2-6	06d-21h	6.89607784088	55172.608433	2330534.04282	1145.05523163	173882.702841		0.198232	0.634188	0.0765260919434	0.0547154	0.0241802	876.989	0.137556	1.24293	0.0763710775324	0.0569733	0.0241462	425.387	0.104221	1.24293	0.0637653883287	0.0556763	0.0190249	3447.28	5.00321750918	4.5803184331
2010-10-09 mir-239::GFP-3 2-6	07d-23h	7.96500427875	51314.9147823	2154225.64183	1069.03502801	161595.555805		0.302364	0.632229	0.114797319844	0.085661	0.0291734	787.165	0.107539	0.835814	0.0605581312216	0.0401684	0.0270714	346.756	0.113271	0.835814	0.0647367752071	0.0535895	0.0270714	3161.81	2.34931186962	5.23991067604
2010-10-09 mir-239::GFP-3 2-6	08d-23h	8.99975444562	47301.9020083	1984234.38164	992.275892531	149004.704778		0.284546	0.634002	0.123637206713	0.0894371	0.030584	758.02	0.107426	0.74115	0.0665939793442	0.0532248	0.0351411	347.221	0.137603	0.74115	0.0729290554446	0.0618537	0.0291916	3283.48	3.04660451483	4.04664014324
2010-10-09 mir-239::GFP-3 2-6	09d-20h	9.84697514892	45675.0180912	1912460.29906	961.358295116	143897.293533		0.317886	0.697935	0.143996823239	0.109965	0.0365359	851.165	0.115819	0.731148	0.060208582198	0.0444456	0.0287023	301.826	0.156569	0.731148	0.0764827955144	0.0633985	0.0283164	3324.32	1.99800847999	5.07877344934
2010-10-09 mir-239::GFP-3 2-6	10d-22h	10.9432297863	38644.7304793	1615999.88143	814.914010594	121849.243728		0.410855	0.800415	0.16937828634	0.119092	0.0284015	850.11	0.154343	0.462691	0.0918496421305	0.0861178	0.0273281	389.534	0.197872	0.800415	0.103151376885	0.0931322	0.0273281	3791.33	0.674747023923	0.0
2010-10-09 mir-239::GFP-3 2-7	00d-21h	0.878841564606	8472.57737553	140472.471153	425.065399404	26748.5406424		0.0489297	0.0680324	0.0406112313271	0.039766	0.0337898	51.9824	0.0415634	0.0539813	0.0371012297389	0.0366217	0.0296653	41.7018	0.0613355	0.13277	0.0438438914434	0.0401736	0.0296653	353.338	0.0	0.0
2010-10-09 mir-239::GFP-3 2-7	01d-23h	2.00122722808	29382.0192782	911649.394823	819.162985069	92566.3092415		0.0766985	0.310349	0.0528168866241	0.0489583	0.0333698	210.37	0.0846277	0.126922	0.0496080596492	0.0417759	0.0341956	168.271	0.0871685	0.310349	0.0545469684231	0.0488973	0.0333698	1526.39	0.0	0.0
2010-10-09 mir-239::GFP-3 2-7	03d-01h	3.0498909578	55881.8443023	2331717.87172	1144.92560465	176013.222487		0.0769315	0.103178	0.0454511039328	0.0412531	0.0287916	378.744	0.0937063	0.59087	0.0560646026973	0.0442134	0.032358	496.452	0.0789432	0.59087	0.0502902311755	0.0452312	0.0287916	2695.46	5.62879502253	6.86394976118
2010-10-09 mir-239::GFP-3 2-7	04d-00h	4.00599291908	58836.6251201	2456260.22241	1197.34086014	185283.011695		0.106983	0.395211	0.0637778191438	0.0578957	0.0233507	647.6	0.160873	1.98187	0.0933728564303	0.0585638	0.0277217	486.099	0.0858424	1.98187	0.0598999846154	0.0536332	0.0192322	3297.31	3.45818422112	5.2882405993
2010-10-09 mir-239::GFP-3 2-7	04d-21h	4.8833332739	60659.9678536	2518774.65754	1255.65418846	191264.357422		0.0853035	0.244949	0.0430508800448	0.0339661	0.0253735	686.834	0.560413	0.815472	0.112121949292	0.0517522	0.0302349	391.306	0.0889178	0.815472	0.0498239849387	0.0428438	0.0253735	2886.35	5.37776556572	6.38823865766
2010-10-09 mir-239::GFP-3 2-7	05d-21h	5.88546726503	62444.1032275	2607191.70641	1275.40047804	196669.178153		0.132903	0.248557	0.0609016046984	0.0505754	0.0178993	769.248	0.286428	5.40657	0.133692693128	0.0493556	0.0168374	668.33	0.0978823	5.40657	0.0595837862377	0.0480453	0.0168374	3489.41	2.98158500818	7.41641641692
2010-10-09 mir-239::GFP-3 2-7	06d-21h	6.89574794283	49934.3147836	2049856.21141	1047.42094086	157464.754392		0.30418	0.611642	0.0941996555435	0.054605	0.0272867	1160.45	0.148744	0.787328	0.0730768730371	0.0538732	0.0332884	255.404	0.145707	0.787328	0.062897304319	0.0491242	0.0272867	2973.53	6.07914450143	3.97032364886
2010-10-09 mir-239::GFP-3 2-7	07d-23h	7.96467157835	54784.9663551	2239532.124	1177.55987156	172470.753098		0.282155	1.01444	0.107646366882	0.0694913	0.020976	921.561	0.299201	4.47061	0.135258729128	0.0701796	0.0269323	705.239	0.136889	4.47061	0.0779747318923	0.0636251	0.0165159	4067.24	2.87694851868	3.61847878024
2010-10-09 mir-239::GFP-3 2-7	08d-23h	8.99875620839	52773.5425146	2168638.393	1098.91340813	166170.494287		0.288993	0.867688	0.105097794253	0.0632815	0.0252892	842.254	0.306916	0.545147	0.0714175228098	0.0435471	0.0245775	448.859	0.137218	0.867688	0.0611988351463	0.0484183	0.0245775	3074.51	2.00404971627	2.85079184783
2010-10-09 mir-239::GFP-3 2-7	09d-20h	9.84661970676	52034.7330439	2139971.56406	1098.02502679	163842.295752		0.331074	0.746861	0.117439353249	0.0753149	0.0232663	904.283	0.114441	2.44259	0.072963473062	0.0474052	0.0148397	418.3	0.132948	2.44259	0.0690912741955	0.0565485	0.0144346	3420.85	1.79395642717	3.4797723208
2010-10-09 mir-239::GFP-4 1-1	00d-21h	0.876739816853	7119.70395061	117467.114456	361.745240617	22499.5502446		0.0589019	0.134692	0.0500872736392	0.0486079	0.0403713	51.8403	0.0655019	0.0758642	0.0476628103022	0.0451632	0.036001	44.6601	0.0791844	0.134692	0.0558449694777	0.0520869	0.036001	378.294	0.0	0.0
2010-10-09 mir-239::GFP-4 1-1	01d-23h	1.99602901888	35493.0779146	1168831.13553	923.950902048	111793.946406		0.0626949	0.076803	0.0470677515916	0.0458972	0.0334552	277.417	0.0982144	0.155511	0.0511414281063	0.0408867	0.0339579	189.888	0.103533	0.166682	0.0589180180147	0.0503154	0.0324321	1990.13	0.0	0.0
2010-10-09 mir-239::GFP-4 1-1	03d-01h	3.04481956592	35973.9350585	1200821.57124	900.421855223	113406.495279		0.0959185	0.153842	0.0536560861208	0.0476653	0.0318265	448.833	0.154789	0.423485	0.0771346742507	0.0649726	0.0324243	329.751	0.102774	0.423485	0.0611782671966	0.0556387	0.031491	2156.23	6.46158502418	5.45659681438
2010-10-09 mir-239::GFP-4 1-1	03d-23h	3.99935384386	50050.2976721	2139682.87928	1021.34320054	157716.364299		0.132606	0.361186	0.0655739942163	0.0537931	0.0152752	448.264	0.0967649	1.58754	0.0608306566195	0.0423626	0.0145857	483.665	0.0904147	1.58754	0.0554460628813	0.0489377	0.0139901	2629.03	6.74280526876	7.20800306419
2010-10-09 mir-239::GFP-4 1-1	04d-21h	4.87738140913	52986.852821	2298327.45722	1030.36424399	167129.313559		0.147884	0.508103	0.0655214861873	0.0519527	0.0161468	617.868	0.167855	1.85933	0.08264590655	0.0483262	0.0196742	448.189	0.0966912	1.85933	0.0581229878082	0.0496236	0.0161468	2923.24	7.4766869698	5.3969310256
2010-10-09 mir-239::GFP-4 1-1	05d-21h	5.88074467209	49938.711515	2065667.91561	1049.32766729	157264.970113		0.182739	0.526464	0.0753090776761	0.0535653	0.0297342	726.13	0.219771	0.678511	0.0761267438551	0.0487021	0.0338021	405.07	0.10492	0.678511	0.0612327834675	0.0510847	0.0277596	2866.25	3.48128630884	6.76717744677
2010-10-09 mir-239::GFP-4 1-1	06d-21h	6.8898876599	44897.6728526	1867907.91029	933.346398319	141641.549051		0.263457	0.955543	0.0945745680318	0.0660376	0.0175492	958.135	0.141209	1.18423	0.0719004589745	0.0478867	0.0131596	356.986	0.131215	1.18423	0.0661865592123	0.053759	0.0131596	2890.76	5.19702773907	2.94923069455
2010-10-09 mir-239::GFP-4 1-1	07d-22h	7.95825909532	40936.6966737	1668782.11931	879.343024336	129020.185697		0.401001	0.744052	0.14454205046	0.0955189	0.0304995	842.969	0.165269	0.607359	0.0661897255595	0.0467888	0.0278924	286.138	0.17105	0.744052	0.0707230659509	0.0553141	0.0272761	2754.52	4.74359651146	4.04122894587
2010-10-09 mir-239::GFP-4 1-1	08d-23h	8.99349821522	40382.3661458	1646150.46653	867.430720238	127278.892504		0.426176	0.83018	0.148759814775	0.0979618	0.0293326	857.154	0.109375	0.572742	0.0563415577384	0.0403965	0.0264217	240.522	0.166701	0.83018	0.0734948225694	0.0562779	0.0264217	2824.19	1.87009782431	2.28398364495
2010-10-09 mir-239::GFP-4 1-2	00d-21h	0.875960526549	7963.25130324	130761.902911	404.516639117	25146.9578889		0.0440258	0.0526257	0.0376848236588	0.0376919	0.0201393	45.5986	0.0461215	0.0549872	0.0383735315345	0.0375981	0.0308082	39.448	0.0687198	0.119873	0.0474696179483	0.0436721	0.0201393	360.01	0.0	0.0
2010-10-09 mir-239::GFP-4 1-2	01d-23h	1.99626506153	33981.7103285	1105354.97795	913.737226461	107011.509412		0.0788736	0.312969	0.0544817815061	0.05062	0.0345734	249.254	0.107267	0.150769	0.0608563335954	0.0505756	0.0346365	229.611	0.128178	0.312969	0.0654059051675	0.0561673	0.0345734	2115.68	0.0	0.0
2010-10-09 mir-239::GFP-4 1-2	03d-01h	3.04538682168	53939.3250572	2273933.01466	1074.0434547	170135.562393		0.0902341	0.25216	0.0551254677025	0.0497342	0.0327045	638.298	0.118227	0.21204	0.0692817483386	0.0648654	0.0338938	1358.89	0.0971653	0.25216	0.059731124944	0.0531314	0.0327045	3064.33	4.09078526114	6.72570355123
2010-10-09 mir-239::GFP-4 1-2	03d-23h	3.99996481063	63836.3947799	2800916.26893	1202.18497315	201432.130747		0.104648	0.129252	0.0578478680418	0.048114	0.0319627	569.744	0.0960604	0.12193	0.0571921057999	0.0525615	0.0306452	468.518	0.0794608	0.129252	0.054337956556	0.0514188	0.0306452	3303.1	4.01845987428	5.08853341701
2010-10-09 mir-239::GFP-4 1-2	04d-21h	4.87835315545	64094.8128637	2814321.69036	1238.41012601	202263.309088		0.120663	0.203998	0.0582381023763	0.0463219	0.0309993	885.336	0.091807	0.113089	0.0589723483857	0.0522469	0.0339115	305.241	0.083882	0.203998	0.0527135186643	0.0486066	0.0309993	3188.32	6.43057582778	6.01714961436
2010-10-09 mir-239::GFP-4 1-2	05d-21h	5.88097990905	62829.3812503	2724778.75498	1244.30756651	197684.435131		0.180553	0.416067	0.0752594570191	0.0477434	0.0336759	701.719	0.117277	0.417769	0.0626876597032	0.0466346	0.032885	363.776	0.0940646	0.417769	0.056250661812	0.0495825	0.0325852	3311.81	6.27982669161	6.20261703031
2010-10-09 mir-239::GFP-4 1-2	06d-21h	6.89023989345	55087.5535224	2411581.24479	1082.6649276	174371.585925		0.208429	0.377947	0.0731851637224	0.0405262	0.0272525	847.411	0.175453	0.232569	0.070280454454	0.047436	0.031105	359.344	0.137968	0.377947	0.0592386780396	0.0508028	0.0272525	3194.39	5.960160438	2.25852993099
2010-10-09 mir-239::GFP-4 1-2	07d-22h	7.95877760965	57608.9926165	2505683.68017	1127.49840523	181413.29146		0.330685	0.779284	0.128107353509	0.0708681	0.0344654	1132.73	0.101596	0.232091	0.0560497284497	0.0464936	0.0317039	380.522	0.157391	0.779284	0.069800473145	0.0583325	0.0317039	3826.53	2.30183398668	4.55445320515
2010-10-09 mir-239::GFP-4 1-2	08d-23h	8.99412342241	45704.4204072	1938325.38445	926.947204442	144031.581427		0.12389	0.547976	0.0647040425251	0.055429	0.0193301	458.622	0.234933	1.59361	0.0905964866697	0.0526637	0.021172	456.878	0.0989753	1.59361	0.0580839789408	0.048648	0.0156962	2526.01	6.29922543958	7.73284015172
2010-10-09 mir-239::GFP-4 1-2	09d-20h	9.84086662162	45435.2388121	1916595.34395	929.72724128	143176.786391		0.364346	1.29413	0.133802150682	0.0697586	0.0269065	949.059	0.133104	0.547083	0.0715330844525	0.0627311	0.0161591	349.511	0.175294	1.29413	0.0852141795493	0.069271	0.0161591	3684.75	0.609403188934	4.76944602948
2010-10-09 mir-239::GFP-4 1-3	00d-21h	0.877049374627	6174.67627746	101208.969795	316.308683379	19535.8285155		0.0472453	0.0939939	0.0377020901197	0.0356107	0.0305767	33.027	0.0390666	0.0533304	0.0354600555458	0.0350731	0.0305834	28.3326	0.0617213	0.0939939	0.040935757135	0.0372139	0.0305304	239.965	0.0	0.0
2010-10-09 mir-239::GFP-4 1-3	03d-01h	3.04579611015	44853.8924407	1752118.38945	1007.21137741	141277.118617		0.105479	0.272202	0.063354517392	0.0564725	0.0357899	383.548	0.126252	0.855476	0.0694202521747	0.0504836	0.033309	485.872	0.0829793	0.855476	0.0550275259547	0.0485459	0.0315531	2322.88	6.43337675301	5.7748352049
2010-10-09 mir-239::GFP-4 1-3	03d-23h	4.00024375656	45330.6135714	1779765.19269	984.912862231	142864.399694		0.118944	0.507	0.0560521470907	0.0457222	0.0125249	408.452	0.128245	2.5338	0.0894983905776	0.0528578	0.0147783	357.725	0.0749183	2.5338	0.0508388943932	0.0442416	0.0125249	2184.39	4.34952828726	6.36189043429
2010-10-09 mir-239::GFP-4 1-3	04d-21h	4.87864661546	44978.2365226	1759138.41435	984.965525689	141709.558793		0.164613	0.64577	0.0681852487045	0.0517707	0.0171373	537.641	0.667954	1.46586	0.133289761013	0.0629942	0.0207566	398.27	0.0873407	1.46586	0.0560326667506	0.0455003	0.0166552	2412.09	4.93409439017	6.10979853744
2010-10-09 mir-239::GFP-4 1-3	05d-21h	5.88147477863	47301.873025	1851279.59888	1023.02462726	149056.747372		0.151517	0.327585	0.0717538863345	0.0613797	0.0257852	649.157	0.495151	0.61002	0.111133437315	0.0492006	0.0252296	586.229	0.127366	0.61002	0.0630855713053	0.048815	0.0252296	2851.59	4.21855840339	6.64621678578
2010-10-09 mir-239::GFP-4 1-3	06d-21h	6.89074931925	50782.7327212	1972928.46218	1132.54544216	159891.68903		0.212648	0.708519	0.076783213749	0.0517014	0.0154915	797.547	0.309424	6.11072	0.148057711401	0.049694	0.0172955	772.713	0.144516	6.11072	0.066699835681	0.0488102	0.015052	3236.08	3.66321108174	3.17726992418
2010-10-09 mir-239::GFP-4 1-3	07d-22h	7.95912256144	47699.6500448	1849234.01179	1069.11551217	150181.988754		0.346126	1.15948	0.112435503423	0.0664857	0.0162574	745.447	0.28729	3.37858	0.131732462945	0.0597421	0.0148575	704.769	0.157357	3.37858	0.0748113479828	0.056836	0.0135078	3396.51	5.35690761667	5.39587710173
2010-10-09 mir-239::GFP-4 1-3	08d-23h	8.99459813149	48229.5191736	1869846.31109	1085.41345806	151850.362605		0.41355	1.74194	0.122863993925	0.0655507	0.0127004	868.894	0.397843	4.75838	0.152197836115	0.0658299	0.0212082	762.055	0.161125	4.75838	0.0795453046538	0.0577078	0.0127004	3651.29	4.52398111397	6.09186589739
2010-10-09 mir-239::GFP-4 1-3	09d-20h	9.84225687972	46470.1787934	1801728.46468	1045.91819747	146330.295707		0.512495	1.76543	0.189514267267	0.117853	0.0181435	1295.9	0.538867	2.87062	0.169893540855	0.0899143	0.0126233	821.605	0.298274	2.87062	0.0956970414959	0.0638677	0.0117537	4232.2	5.96209131819	5.30156177606
2010-10-09 mir-239::GFP-4 1-3	10d-22h	10.9373751123	44141.0861238	1711440.09181	993.554134547	139020.513106		0.533164	1.46282	0.187483969421	0.111584	0.0234911	1212.08	0.513724	2.90238	0.158756785783	0.0776336	0.0221627	724.883	0.306804	2.90238	0.0994926113338	0.0677873	0.0196815	4176.8	3.46610405055	0.0
2010-10-09 mir-239::GFP-4 1-3	11d-22h	11.9562239797	42210.6711294	1636654.71095	950.137054308	132964.800415		0.476268	1.16912	0.194807979407	0.131425	0.031664	1209.56	0.380888	1.94711	0.128900181203	0.0741997	0.0140467	566.516	0.293963	1.94711	0.099101950588	0.0736485	0.0140467	3982.51	0.788912993411	0.0
2010-10-09 mir-239::GFP-4 1-4	00d-21h	0.877497579157	8297.90217493	136366.423302	424.094592783	26197.008748		0.0487706	0.0942803	0.0403952875343	0.0394949	0.0315408	48.7167	0.0605045	0.0788122	0.0390364656743	0.0354545	0.0257227	41.6519	0.106558	0.205208	0.0563050784898	0.0453208	0.0257227	444.641	0.0	0.0
2010-10-09 mir-239::GFP-4 1-4	01d-23h	1.9969403223	34207.1317559	1121480.1247	892.944357944	107728.183376		0.119211	0.167726	0.0677821812448	0.0604616	0.0382294	333.759	0.069779	0.0795517	0.0562969626258	0.0577878	0.0376029	231.437	0.0882014	0.167726	0.0625493281152	0.0609311	0.0376029	2037.17	0.0	0.0
2010-10-09 mir-239::GFP-4 1-4	03d-01h	3.04613875943	40754.3304492	1392242.80394	995.652503398	128974.153551		0.0768491	0.113562	0.0405569385303	0.035802	0.022571	398.35	0.278456	0.546416	0.0797364857009	0.0568274	0.0276377	214.651	0.0770618	0.546416	0.0494234042273	0.0457718	0.022571	1933.34	5.29857397048	4.34759588326
2010-10-09 mir-239::GFP-4 1-4	03d-23h	4.00051149275	45512.8918117	1550445.67567	1100.33559908	143300.89856		0.103188	0.458148	0.0615314313008	0.0532082	0.0208787	486.96	0.140017	1.7202	0.0756107861285	0.0489701	0.0157903	518.236	0.0937579	1.7202	0.0598607807926	0.0526074	0.0157903	2576.35	3.87251240012	6.71235883259
2010-10-09 mir-239::GFP-4 1-4	04d-21h	4.87887298431	44464.6712248	1531123.09106	1042.77800676	140378.927555		0.137478	0.591347	0.06513294392	0.0543913	0.0115829	545.944	0.23222	1.25302	0.0901081293104	0.0485705	0.00842248	568.763	0.108435	1.25302	0.058030089559	0.0476757	0.00842248	2474.17	5.74159716607	7.48990872309
2010-10-09 mir-239::GFP-4 1-4	05d-21h	5.88199346853	43570.7478903	1495316.53882	1031.33979487	137385.704032		0.262379	0.509954	0.092771399061	0.0569445	0.0143326	527.776	0.296039	2.59383	0.123435807325	0.0622727	0.0177973	609.773	0.150188	2.59383	0.0690221129529	0.0530762	0.0143326	2866.56	3.16574553148	5.27649638792
2010-10-09 mir-239::GFP-4 1-4	06d-21h	6.8911514219	40829.6301726	1397781.45212	979.961945173	128766.129353		0.304481	0.769116	0.102339229423	0.0576921	0.0183091	848.392	0.292428	1.04635	0.0980304250558	0.0549978	0.0117082	518.385	0.187495	1.04635	0.0708565041938	0.0523203	0.0117082	2776.94	3.58708372626	5.54238482542
2010-10-09 mir-239::GFP-4 1-4	07d-22h	7.95948727138	36576.4221249	1240008.87249	902.763313098	115203.610826		0.305536	0.721884	0.12056482777	0.0772107	0.0137449	649.121	0.255419	1.35871	0.087756542323	0.0513705	0.0147857	451.244	0.188553	1.35871	0.0677497106045	0.0505743	0.0097782	2358.91	1.8846866479	3.15988175636
2010-10-09 mir-239::GFP-4 1-4	08d-23h	8.99501754589	35081.8799265	1189310.55904	865.86705428	110511.043175		0.300855	0.611404	0.113651634078	0.0689557	0.0250438	581.783	0.188153	0.705488	0.0713265362908	0.0398021	0.0231874	349.215	0.182378	0.705488	0.0702156625477	0.0542105	0.0231874	2344.85	0.628511615516	2.60827650904
2010-10-09 mir-239::GFP-4 1-7	00d-21h	0.878771287608	8034.99326226	132828.773881	405.906847937	25372.6550723		0.0506526	0.0832862	0.0444423942409	0.0437242	0.0360632	53.9975	0.091266	0.127067	0.0483953984338	0.0427974	0.0373194	51.2023	0.098537	0.151186	0.0571149660725	0.048484	0.0360632	436.872	0.0	0.0
2010-10-09 mir-239::GFP-4 1-7	01d-23h	1.99819400871	32938.738842	1064937.34169	868.858034798	103746.438218		0.0786712	0.180955	0.0532549042063	0.0509556	0.0340228	253.121	0.129176	0.298591	0.0542888944555	0.0386267	0.0304112	221.987	0.107172	0.298591	0.0574574315475	0.0497617	0.0304112	1800.66	0.0	0.0
2010-10-09 mir-239::GFP-4 1-7	03d-01h	3.04701308768	55521.400989	2336268.14907	1109.21107094	175119.255908		0.0905368	0.128266	0.0528619867393	0.0481989	0.0293897	385.734	0.10131	0.423856	0.0564615029513	0.0434263	0.0299714	496.579	0.0780875	0.423856	0.0524518450037	0.0484812	0.0293897	2824.69	5.16358723538	7.02426810186
2010-10-09 mir-239::GFP-4 1-7	03d-23h	4.00087968125	53978.3286206	2218707.73945	1222.07108301	170349.082963		0.124242	0.575649	0.0629763099687	0.0531119	0.0225032	606.525	0.150698	1.59755	0.0765415082619	0.0528695	0.0179302	420.443	0.0921553	1.59755	0.0595768237447	0.0534782	0.0173921	3044.73	4.40743721162	4.9065111763
2010-10-09 mir-239::GFP-4 1-7	04d-21h	4.8791773397	58367.6323336	2408376.40019	1232.92308108	183771.763255		0.147363	0.502994	0.0688669295465	0.055358	0.0269496	688.945	0.153917	0.839833	0.0747620685946	0.0492378	0.0278072	384.202	0.0983055	0.839833	0.0560892788501	0.0488463	0.0266862	3091.58	5.56307739294	7.90128431139
2010-10-09 mir-239::GFP-4 1-7	05d-21h	5.88249792895	56914.5643375	2436095.96975	1140.15984388	179334.170121		0.166858	0.484219	0.0731590627691	0.0538543	0.0290503	1093.8	0.210353	0.472668	0.0895675482046	0.0622196	0.0298865	324.055	0.116146	0.484219	0.0625996050443	0.0536766	0.0290503	3472.59	2.95010277846	6.88916824812
2010-10-09 mir-239::GFP-4 1-7	06d-21h	6.89150744784	60322.418914	2607289.39181	1167.58724423	190131.646389		0.178932	0.892897	0.0805739678205	0.0619307	0.0175634	1132.95	0.271353	1.0276	0.0995537071536	0.0620029	0.015816	590.951	0.129502	1.0276	0.0702727424593	0.0593448	0.015816	4071.88	5.42579244685	5.57131859158
2010-10-09 mir-239::GFP-4 1-7	07d-22h	7.96013160805	63343.7101275	2726209.7154	1267.52087685	199414.374207		0.245468	0.664941	0.104706365108	0.080971	0.0236164	1146.64	0.294976	2.60978	0.123706923474	0.0738489	0.025013	789.126	0.155166	2.60978	0.0841802253189	0.0706817	0.0158462	5074.72	2.81489410048	5.30011603719
2010-10-09 mir-239::GFP-4 1-7	08d-23h	8.995540445	63069.9610142	2711784.32285	1254.72072065	198548.953656		0.272697	0.763749	0.117115802282	0.0833817	0.0308289	1249.63	0.229227	2.6279	0.108696519343	0.0582693	0.0188619	729.462	0.168161	2.6279	0.0864937616459	0.0722101	0.0185704	5193.09	4.55096348825	5.75695766105
2010-10-09 mir-239::GFP-4 1-7	09d-20h	9.84286102417	62569.0499597	2686796.78466	1246.17628281	196962.496686		0.330538	1.19773	0.125146822221	0.0820214	0.0215274	1302.28	0.222064	1.3622	0.0848606154498	0.053727	0.0170828	577.052	0.177395	1.3622	0.0875373067346	0.0727683	0.0170828	5211.62	1.58925736611	3.05208027484
2010-10-09 mir-239::GFP-4 1-7	10d-22h	10.9382055342	49975.4273973	2145220.41274	995.778395761	157443.132612		0.353485	1.32952	0.1337545611	0.0823429	0.0173805	1086.09	0.216566	1.10275	0.0920594112961	0.0737809	0.0164526	508.26	0.193899	1.32952	0.0959642609703	0.0798194	0.0164526	4564.35	1.42976488875	0.0
2010-10-09 mir-239::GFP-4 2-4	00d-21h	0.88132706486	10715.8002101	174725.953514	551.984978622	33788.8001322		0.0432344	0.101083	0.0370088862716	0.0359349	0.0295792	59.1032	0.0410337	0.0635892	0.0323022000018	0.0310907	0.0258511	43.7372	0.0746978	0.110427	0.0451210349524	0.0394299	0.0258511	460.325	0.0	0.0
2010-10-09 mir-239::GFP-4 2-4	01d-23h	2.00025609764	30740.6287508	1001174.42055	810.745245586	96843.2842975		0.0835818	0.172889	0.0586373622684	0.0540044	0.0391089	260.057	0.0919401	0.105451	0.0723175676483	0.0737115	0.0403793	260.199	0.0922092	0.172889	0.0613733348357	0.0577853	0.0359351	1795.17	0.0	0.0
2010-10-09 mir-239::GFP-4 2-4	03d-01h	3.04908819784	50395.8970153	1998168.39026	1101.8561319	158721.413677		0.0891937	0.196281	0.0550052135919	0.0510784	0.0197086	527.775	0.199193	1.03144	0.0864246983864	0.0544848	0.0203843	467.644	0.111141	1.03144	0.064107214238	0.0545669	0.0197086	3109.78	5.89872234616	4.81773849956
2010-10-09 mir-239::GFP-4 2-4	03d-23h	4.00266959377	52026.7807321	2098844.41142	1111.12293332	164256.750153		0.0990039	0.286241	0.0448567571804	0.0340494	0.0250706	828.863	0.156998	0.401198	0.0686600188234	0.0447055	0.0285998	408.252	0.0909538	0.401198	0.0477128880989	0.0415016	0.0250706	2434.74	5.02473913033	6.2341410259
2010-10-09 mir-239::GFP-4 2-4	04d-21h	4.88099551812	52708.925788	2098428.56789	1126.26060896	166054.453882		0.306243	0.893042	0.114708895238	0.0712275	0.0318446	965.161	0.18649	0.440962	0.0758224954206	0.0476881	0.0318164	403.906	0.183438	0.893042	0.0701890656124	0.0534126	0.0301256	3567.71	6.11050533969	4.09208212454
2010-10-09 mir-239::GFP-4 2-4	05d-21h	5.88523984502	53034.3668036	2131684.77854	1108.04665427	167323.753379		0.208987	0.539774	0.0667575807043	0.0461612	0.0241935	1057.51	0.108595	0.274084	0.0511355910121	0.0375415	0.0270933	394.409	0.105302	0.539774	0.0513713407833	0.0411579	0.0241935	2666.43	6.1607160021	4.44673162766
2010-10-09 mir-239::GFP-4 2-4	06d-21h	6.89289250536	44666.6332664	1779085.03912	957.100263635	140818.86133		0.383246	0.870818	0.132779150774	0.0861036	0.0325116	1388.07	0.0695755	0.0858622	0.0539352653903	0.0530526	0.0358775	281.38	0.207545	0.870818	0.0778121181424	0.0581258	0.0325116	3321.25	3.67226754754	4.00406398843
2010-10-09 mir-239::GFP-4 2-4	07d-22h	7.96125322304	47704.4570173	1889532.21058	1049.68237729	150212.551952		0.501377	0.941652	0.184660722656	0.118184	0.0333677	1154.13	0.0967322	0.148388	0.0516292351703	0.0423031	0.0276475	284.271	0.195048	0.941652	0.072794310731	0.0531983	0.0276475	3308.14	4.62222700881	5.523821784
2010-10-09 mir-239::GFP-4 2-4	08d-23h	8.99732629251	47150.3535214	1912652.53638	991.383015969	148544.685483		0.37752	1.45751	0.139065309026	0.0912024	0.0157329	1096.25	0.0862275	0.217338	0.0460272977944	0.0397881	0.0120883	235.107	0.176173	1.45751	0.0691232859089	0.0527211	0.0120883	3103.01	3.65178290146	3.09079955073
2010-10-09 mir-239::GFP-4 2-4	09d-20h	9.8443027349	47622.5334241	1931278.3653	1002.7323963	150018.475052		0.33896	1.57728	0.126880179593	0.0756346	0.0220945	991.569	0.0813622	0.447607	0.045322075294	0.0389633	0.013669	235.448	0.166005	1.57728	0.0699794619534	0.0551795	0.0117307	3171.26	2.11715702656	1.43871854748
2010-10-09 mir-239::GFP-4 2-4	10d-22h	10.9394826334	44222.0719938	1762712.56907	967.967305852	139289.250776		0.366679	0.806484	0.149911542876	0.0965153	0.0368765	918.058	0.0941817	0.240256	0.0523342192419	0.0420672	0.0314731	253.507	0.16219	0.806484	0.0759138741542	0.0616893	0.0264392	3194.53	0.629526330885	0.0
2010-10-09 mir-239::GFP-4 2-6	00d-21h	0.880612203413	10214.5752608	168743.87456	516.311778959	32215.2617904		0.0630405	0.0945152	0.0550015317665	0.0539287	0.0465611	85.5274	0.0720126	0.0883665	0.0558755073663	0.0536482	0.0472252	73.9792	0.085139	0.122908	0.0610859812274	0.0570854	0.0465611	594.122	0.0	0.0
2010-10-09 mir-239::GFP-4 2-6	01d-23h	1.99956519454	34286.0941721	1125611.89395	890.427352631	107975.770568		0.0790267	0.101541	0.054930217334	0.0544658	0.0297679	272.069	0.0965172	0.198807	0.0508306115268	0.0412931	0.0324492	212.879	0.0875127	0.198807	0.0529506306133	0.0464183	0.0297679	1728.52	0.0	0.0
2010-10-09 mir-239::GFP-4 2-6	03d-01h	3.04840407263	51303.064913	2132491.21214	1066.37373709	161546.024366		0.081342	0.115804	0.053743106998	0.0497137	0.03424	649.324	0.130649	0.278021	0.0753337497524	0.0709867	0.0362372	436.71	0.0894251	0.278021	0.0584587931281	0.0532451	0.03424	2828.06	5.33180403207	6.5364579623
2010-10-09 mir-239::GFP-4 2-6	03d-23h	4.0022004937	49686.381759	2066023.20483	1043.64314079	156537.874311		0.137447	0.434487	0.0688856862263	0.052414	0.036246	768.144	0.209823	0.463002	0.0872643586463	0.056866	0.0387723	296.35	0.106117	0.463002	0.0617856108304	0.0530492	0.036246	2934.45	3.0850496827	6.9494100332
2010-10-09 mir-239::GFP-4 2-6	04d-21h	4.8806172016	54863.0702645	2308155.60112	1112.52004717	172863.141526		0.208209	0.741384	0.0976354667181	0.0731113	0.0402696	852.162	0.202097	1.01078	0.0843264716968	0.0519341	0.036024	480.661	0.139388	1.01078	0.0722379002177	0.0567275	0.0345111	3797.62	6.72093108134	5.51843506094
2010-10-09 mir-239::GFP-4 2-6	05d-21h	5.88433776065	49327.662942	2068724.21857	1007.85458423	155392.468691		0.211591	0.388024	0.0892724169041	0.0716906	0.0365184	1069.13	0.146497	0.826644	0.0819957909635	0.0583775	0.0361039	276.49	0.141017	0.826644	0.0739360578634	0.0608295	0.034979	3492.96	5.72295393373	5.26215154179
2010-10-09 mir-239::GFP-4 2-6	06d-21h	6.89245152601	47950.4401806	2008193.86863	990.537083427	151108.240004		0.257001	0.788393	0.0868609549796	0.0520941	0.0305285	902.138	0.106747	0.283545	0.064501394251	0.0576257	0.0317462	218.724	0.126292	0.788393	0.0654062415057	0.0531334	0.0305285	2947.66	5.60447381495	2.66874646953
2010-10-09 mir-239::GFP-4 2-6	07d-22h	7.96089420988	47642.9203834	1973785.65682	1014.69394795	150055.172592		0.338228	0.899704	0.142557720168	0.102211	0.0385733	873.309	0.0931918	0.378184	0.0569919985649	0.0467145	0.0358306	297.156	0.156306	0.899704	0.0764015477134	0.0627533	0.034392	3465.5	3.5642486724	1.68676624174
2010-10-09 mir-239::GFP-4 2-6	08d-23h	8.99644934941	39327.9494011	1629363.53713	837.593438967	123973.532454		0.312158	0.889565	0.140616483747	0.106445	0.0348581	712.504	0.0889314	0.42144	0.0569158562035	0.0499553	0.0336024	245.535	0.168396	0.889565	0.0797469297149	0.0665307	0.0336024	2983.89	5.27247673701	2.88593255333
2010-10-09 mir-239::GFP-4 2-6	09d-20h	9.84389303925	49266.583309	2045312.87472	1047.98224271	155145.828135		0.307619	0.86161	0.143496572043	0.103661	0.0372298	911.921	0.0963703	0.116703	0.068849198059	0.0681358	0.040389	369.307	0.16996	0.86161	0.0934684627439	0.0871822	0.0372298	4381.24	0.532978992095	4.4094087722
2010-10-09 mir-239::GFP-4 2-7	00d-21h	0.880112039742	8423.52830171	139218.45406	425.345615502	26592.3775619		0.0512607	0.144741	0.0429151644411	0.0408586	0.0342434	54.631	0.0416626	0.04445	0.038925784037	0.0388827	0.0336861	42.6237	0.0699518	0.166879	0.0468866903396	0.0424075	0.0330035	375.516	0.0	0.0
2010-10-09 mir-239::GFP-4 2-7	01d-23h	1.99928104547	31489.2238523	1022005.60974	849.288316748	99187.3704922		0.0643185	0.102103	0.0454658524318	0.0428977	0.0296895	194.912	0.0981119	0.229167	0.0473908565704	0.0374119	0.0291874	162.456	0.116042	0.229167	0.0573909278949	0.04658	0.0290891	1721.56	0.0	0.0
2010-10-09 mir-239::GFP-4 2-7	03d-01h	3.04776185896	49241.3874594	2077748.75223	971.307444341	155461.599764		0.0877175	0.138006	0.053542654584	0.0500179	0.0161155	689.201	0.271116	1.43357	0.113654543938	0.0828488	0.0243604	560.203	0.118876	1.43357	0.0653973916516	0.0536647	0.0161155	3115.53	5.69126218602	5.82913743368
2010-10-09 mir-239::GFP-4 2-7	03d-23h	4.00171891623	53157.9423584	2271493.27483	1085.34071961	167450.388983		0.13349	1.46976	0.0673765097951	0.0523835	0.0210844	553.296	0.415495	3.11978	0.135751972974	0.0750106	0.0192506	834.875	0.11821	3.11978	0.067905299353	0.0517569	0.0187655	3441.64	4.23203566083	4.47156675446
2010-10-09 mir-239::GFP-4 2-7	04d-21h	4.88028802475	52107.1922996	2221219.40657	1072.7991856	164077.806474		0.165317	0.584411	0.0666575410487	0.0465689	0.0265098	491.599	0.543742	0.795458	0.154342742597	0.0735532	0.0294518	1006.78	0.160305	0.795458	0.0676020248806	0.0505467	0.0265098	3360.7	5.18693217601	6.43212176275
2010-10-09 mir-239::GFP-4 2-7	05d-21h	5.88402811895	48864.8644006	2091750.44054	988.718889885	154006.280558		0.187464	0.309749	0.0736509196662	0.0538093	0.0169097	643.193	0.667844	3.83743	0.162266119698	0.0782459	0.0174291	913.721	0.132845	3.83743	0.073791220662	0.0577675	0.0169097	3402.81	4.23942014566	3.26314121019
2010-10-09 mir-239::GFP-4 2-7	06d-21h	6.89212307425	48770.9016191	2086659.9848	978.769020681	153799.485597		0.250725	0.935046	0.0900085330242	0.0575725	0.0170241	877.313	0.964196	1.76396	0.202520021007	0.10405	0.0157433	1072.14	0.17677	1.76396	0.0850917312347	0.0624015	0.0157433	3967.49	4.09866295215	3.79123229148
2010-10-09 mir-239::GFP-4 2-7	07d-22h	7.96059821895	46050.695372	1949827.48848	960.243347338	145090.005605		0.427471	0.866793	0.152390341414	0.0970453	0.0261092	921.504	0.532556	1.85778	0.158622772438	0.0825153	0.0146	787.403	0.218489	1.85778	0.0875464671092	0.0646479	0.0146	3836.55	3.2286162896	4.30704272873
2010-10-09 mir-239::GFP-4 2-7	08d-23h	8.99607482772	45996.4165266	1947768.62915	958.826354105	144916.823356		0.42051	1.00578	0.153092922466	0.0991355	0.0182034	925.447	0.340947	1.48791	0.128771687973	0.0824681	0.0167509	640.51	0.200424	1.48791	0.0871315529706	0.0678916	0.0167509	3813.84	1.7450248107	3.91189229577
2010-10-09 mir-239::GFP-4 2-7	09d-20h	9.84340883592	41114.9892379	1741059.01976	857.046163479	129607.913923		0.465026	0.862719	0.168604988068	0.108502	0.0340605	909.961	0.401507	0.796332	0.141462686203	0.114122	0.030705	627.811	0.232354	0.862719	0.0969324580671	0.0747979	0.0291242	3792.48	2.95180278135	4.3806441885
2010-10-09 mir-239::GFP-4 2-8	00d-21h	0.879563911	7576.67407411	125400.581608	382.24452639	23934.4171889		0.0565919	0.108218	0.0463135543863	0.0447515	0.0374141	53.1216	0.0462923	0.0555074	0.0421142578125	0.0417797	0.0366026	41.9879	0.0732061	0.108218	0.0487668362351	0.0453642	0.0345158	352.097	0.0	0.0
2010-10-09 mir-239::GFP-4 2-8	01d-23h	1.99893939112	28293.948607	825864.070182	830.631056395	89132.4795891		0.0735658	0.208725	0.0525716244095	0.0492358	0.0357225	217.699	0.119257	0.575283	0.0608218474886	0.0438433	0.0344348	203.753	0.105583	0.575283	0.0588253795395	0.0485804	0.0338694	1584.7	0.0	0.0
2010-10-09 mir-239::GFP-4 2-8	03d-01h	3.04725672229	44207.5499957	1732925.21723	998.725246468	139503.745921		0.067477	0.137367	0.0438353809432	0.0404858	0.0272437	505.51	0.167561	0.44227	0.0691188695606	0.0569286	0.0339055	212.471	0.0810766	0.44227	0.0513592520941	0.0445025	0.0272437	2213.43	5.73216889836	5.66065942492
2010-10-09 mir-239::GFP-4 2-8	03d-23h	4.00119041028	39199.1714514	1498502.7533	885.796944614	123627.006847		0.095366	0.455872	0.0543905469629	0.0476344	0.0176032	483.26	0.182763	1.0633	0.093987577705	0.0644623	0.0157314	270.966	0.110995	1.0633	0.0602662765156	0.0509494	0.0157314	2235.4	4.12071023406	4.74902300724
2010-10-09 mir-239::GFP-4 2-8	04d-21h	4.87951520051	27301.4743213	1071957.15791	686.423307916	88373.6607626		0.173001	0.381047	0.074065116424	0.0561793	0.030261	797.607	0.202473	0.335179	0.100106641981	0.078015	0.0377701	162.173	0.140556	0.381047	0.0621367941173	0.0499688	0.030261	1794.63	1.70116528247	1.84967150167
2010-11-12 mir-239::GFP-1 1-1	00d-20h	0.833767031881	4265.38022487	61729.0101162	246.393844983	13530.2424349		0.0506659	0.0580494	0.0463014832813	0.046059	0.0402022	33.3834	0.0477255	0.0565736	0.0435604396054	0.0433213	0.0382606	23.2177	0.0641801	0.104031	0.0485162915189	0.0463454	0.0382606	197.704	0.0	0.0	0.0914023	0.112464	0.0408439689583	0.0314305	0.00843574	29.2034	0.0113801	0.011981	0.00995530094951	0.00995898	0.00769126	5.09711	0.0749638	0.325583	0.0202522362582	0.0110472	0.00731214	82.0418
2010-11-12 mir-239::GFP-1 1-1	01d-19h	1.83329089527	8702.22763723	125924.347955	503.795071535	27456.1253762		0.0811672	0.0860598	0.0767457353761	0.0765526	0.0582288	109.977	0.0743171	0.0860228	0.0620587583095	0.0606199	0.0545424	65.9685	0.0987817	0.12511	0.0770436563057	0.0757997	0.0545424	638.076	0.0	0.0
2010-11-12 mir-239::GFP-1 1-1	02d-16h	2.70379742844	27428.8942437	893825.616741	691.472911286	86777.9889085		0.0889083	0.144734	0.0673086607073	0.0634982	0.0521296	443.968	0.166167	0.448973	0.0886616346718	0.0682897	0.0533743	409.705	0.116872	0.448973	0.075709595515	0.0671038	0.0511837	2062.94	6.11613288101	6.51435820472
2010-11-12 mir-239::GFP-1 1-1	03d-16h	3.70586070562	36821.8919545	1199973.26423	945.185661149	116027.331606		0.115275172664	0.334189385678	0.0780499680462	0.0728814976372	0.047578698655	613.864049437	0.216951653944	1.09332969829	0.12294215517	0.101871683024	0.0484194838241	427.099236641	0.116937113777	1.09332969829	0.0817170625118	0.0751461286805	0.0420941475827	2846.4521992	5.20392907772	6.24025502355
2010-11-12 mir-239::GFP-1 1-1	04d-20h	4.85273593242	45983.093329	1778592.50638	1020.54768272	144893.259326		0.165456	0.264186	0.0957363914184	0.0870766	0.0494276	750.382	0.178492	0.974789	0.103450605604	0.0811399	0.0512863	484.149	0.127881	0.974789	0.08057566627	0.0722129	0.046947	3486.11	5.30400353892	6.81837127649
2010-11-12 mir-239::GFP-1 1-1	05d-23h	5.96338912397	43670.3610506	1684098.9363	962.832472844	137641.747188		0.175593	0.456175	0.0920984537697	0.0760856	0.0593999	1183.0	0.157684	0.197141	0.105826081613	0.097288	0.0669912	435.368	0.144751	0.456175	0.0862815755678	0.0758568	0.0593999	3588.62	6.56905351588	4.01252593009
2010-11-12 mir-239::GFP-1 1-1	06d-17h	6.71443005069	45072.6496266	1683110.58342	1115.32483966	142026.622857		0.190505	0.335715	0.0826209023624	0.0662942	0.0506519	1229.32	0.122653	0.144238	0.0834066927279	0.077486	0.0584674	194.004	0.122469	0.335715	0.077298599534	0.0691836	0.0506519	3131.21	4.43211166884	5.58900231973
2010-11-12 mir-239::GFP-1 1-1	08d-01h	8.07968927405	42854.8367358	1624604.0851	1008.21451695	134970.62815		0.354927	1.17541	0.136350722429	0.0872983	0.0479806	888.734	0.216954	0.573061	0.110955152173	0.0850253	0.0509415	437.163	0.163316	1.17541	0.0923056524941	0.0796082	0.0479806	3763.58	4.59681672348	3.08400499356
2010-11-12 mir-239::GFP-1 1-1	08d-23h	8.98996515047	40886.2632981	1562084.96224	947.045041661	128805.122603		0.3548	0.588823	0.138184590021	0.0876414	0.0603355	931.226	0.229523	0.522919	0.107074365987	0.0809488	0.0597374	395.747	0.170198	0.588823	0.0916386635927	0.0780851	0.0582922	3565.66	4.5438113741	2.86918292721
2010-11-12 mir-239::GFP-1 1-1	09d-23h	9.98912430549	37239.206053	1443814.14546	834.255947772	117375.610559		0.391926	0.923486	0.168086711249	0.114981	0.0572458	956.245	0.190704	0.425271	0.100191091899	0.0860711	0.0548109	383.231	0.201901	0.923486	0.100534095787	0.0862843	0.049724	3560.82	2.17782034516	2.28485949617
2010-11-12 mir-239::GFP-1 1-1	10d-18h	10.7677095257	35922.1265348	1409770.09819	794.426699845	113264.390547		0.325761	0.836123	0.147962522234	0.110963	0.0571912	853.3	0.158456	0.723465	0.0948676636707	0.0820743	0.0512032	348.069	0.184596	0.836123	0.097836149109	0.0850417	0.0481807	3342.96	2.4384563117	0.0
2010-11-12 mir-239::GFP-1 1-1	11d-19h	11.8271903266	32139.0029589	1272831.10612	716.657689614	101391.103086		0.358135	0.727272	0.168051449707	0.130093	0.0534994	717.748	0.142822	0.759266	0.0976790257883	0.0862307	0.0545709	331.523	0.190485	0.759266	0.103216686577	0.0902885	0.0501331	3158.33	3.29139270587	0.0
2010-11-12 mir-239::GFP-1 1-1	12d-15h	12.6550912683	37326.0050987	1486319.63386	825.715091064	117652.225297		0.368733	0.593044	0.177273430551	0.137008	0.0695931	847.012	0.158684	0.37047	0.100169115943	0.0945978	0.0633435	420.51	0.191656	0.593044	0.120129405182	0.111977	0.0632874	4268.08	0.709679910103	0.0
2010-11-12 mir-239::GFP-1 1-2	00d-20h	0.834099285851	7761.74477915	122445.303184	411.93495129	24508.4974868		0.105275	0.182644	0.0598554767546	0.0539027	0.0421234	69.3725	0.0517765	0.0593848	0.0480783125933	0.0478621	0.0435342	49.0399	0.132047	0.267072	0.0759459385659	0.0694473	0.0421234	562.228	0.0	0.0
2010-11-12 mir-239::GFP-1 1-2	01d-19h	1.83372400303	26585.1003831	784812.543544	762.505610993	83762.6328821		0.0812519	0.129881	0.0621584625084	0.0597068	0.0477416	236.948	0.144072	0.24667	0.0854048246496	0.0696808	0.0511573	290.376	0.117357	0.24667	0.0744976624608	0.0676619	0.0477416	1885.91	0.0	0.0
2010-11-12 mir-239::GFP-1 1-2	02d-16h	2.70413030886	31450.5374356	940940.270774	871.267235143	99152.7878048		0.125272	0.182027	0.0772367138967	0.0681574	0.0502443	727.338	0.161003	0.197675	0.0961403636265	0.0907679	0.0488175	252.657	0.132815	0.197675	0.0791367583089	0.0708603	0.0488175	2391.2	5.39679561506	6.47792993641
2010-11-12 mir-239::GFP-1 1-2	03d-16h	3.70646950665	48266.7772371	1985878.74604	1021.82426019	152114.460494		0.118781897492	0.218841512177	0.0824323645983	0.0750250817884	0.0606546710287	854.492911668	0.144182115594	0.30087568157	0.0970741469826	0.0893944020356	0.064096692112	307.822246456	0.120810614322	0.30087568157	0.0826468423501	0.0760450745184	0.0590428934933	3809.19665576	4.9859091522	7.3090713601
2010-11-12 mir-239::GFP-1 1-2	04d-20h	4.85322677308	51053.4672967	2077890.48181	1074.9559607	161097.953471		0.138958	0.347639	0.0844924572561	0.0745601	0.0589817	909.984	0.138702	0.457764	0.0885856323116	0.0747267	0.0589498	427.249	0.113444	0.457764	0.0779731281148	0.0711316	0.0575833	3868.4	6.32762292214	5.4834241213
2010-11-12 mir-239::GFP-1 1-2	05d-23h	5.96455133582	52500.6980579	2140727.29615	1107.61010056	165500.952058		0.180652	0.435357	0.0916664304186	0.0747932	0.0601468	1130.43	0.161593	0.356775	0.0938728670977	0.0790545	0.0571693	406.282	0.115726	0.435357	0.079348582755	0.0718083	0.0571693	3948.94	6.3268249508	6.63022790769
2010-11-12 mir-239::GFP-1 1-2	06d-17h	6.71468847238	53378.2930216	2184564.26337	1127.76722396	168106.764539		0.218912	0.70616	0.106132541722	0.0875532	0.0580045	1647.81	0.178299	0.408803	0.106927012121	0.0952543	0.0565341	431.344	0.13257	0.70616	0.0932968506204	0.0853761	0.0541168	4753.66	6.22348339043	7.4991377211
2010-11-12 mir-239::GFP-1 1-2	08d-01h	8.08006750045	48754.75113	1969676.4687	1069.11004812	153556.659249		0.388363	0.930248	0.139687914332	0.0939006	0.05582	1124.35	0.0968806	0.132797	0.0756477018746	0.0732132	0.0470039	328.614	0.133297	0.930248	0.0899475189715	0.0799219	0.0470039	4174.46	4.29106859697	4.01330608834
2010-11-12 mir-239::GFP-1 1-2	08d-23h	8.99043691632	58351.3890134	2396138.14967	1232.50025775	183673.239809		0.502679	1.31024	0.166436485095	0.101096	0.0574666	1517.57	0.132166	0.435164	0.0893976516988	0.0806969	0.054845	540.945	0.158726	1.31024	0.0971864767804	0.0822142	0.0521102	5394.63	5.55958246715	5.19524265477
2010-11-12 mir-239::GFP-1 1-2	09d-23h	9.98964078686	59335.19194	2431377.64339	1255.4746741	186757.813645		0.655686	2.50612	0.219247168567	0.121669	0.06371	2002.6	0.155844	0.317224	0.0916819835705	0.0839943	0.0542482	572.921	0.194817	2.50612	0.110717477334	0.0879398	0.0542482	6253.21	5.43215001019	5.73662771979
2010-11-12 mir-239::GFP-1 1-2	10d-18h	10.7680637438	58630.7382805	2406155.99109	1241.82436349	184547.747403		0.723818	2.44658	0.232701989576	0.114188	0.0590025	2049.87	0.132608	0.328092	0.0883900346385	0.0823993	0.0513682	552.173	0.21026	2.44658	0.113329735115	0.0883665	0.0513682	6324.03	4.64702903088	0.0
2010-11-12 mir-239::GFP-1 1-2	11d-19h	11.8277715457	56766.3554559	2331499.41643	1215.0581684	178695.378307		0.687896	2.28936	0.248313786939	0.124356	0.0521653	2188.39	0.166285	0.201656	0.0988877830213	0.0898157	0.0607289	541.707	0.284171	2.28936	0.114658986825	0.086337	0.0405551	6196.52	3.10929521556	0.0
2010-11-12 mir-239::GFP-1 1-2	12d-15h	12.6554066967	56055.8719699	2300970.5131	1201.24083868	176461.717298		0.710909	2.35835	0.292366851342	0.203639	0.0643881	2478.39	0.163473	0.445643	0.102056213002	0.091643	0.0561592	561.922	0.361589	2.35835	0.128142224516	0.0955661	0.0557612	6834.34	4.79188062617	0.0
2010-11-12 mir-239::GFP-1 1-2	14d-01h	14.0623385434	44948.9786353	1845010.85063	963.179639794	141611.554683		0.667931	1.32071	0.281922242562	0.212074	0.0581419	1910.02	0.108068	0.154961	0.0819279469223	0.0795315	0.0568662	360.237	0.345182	1.32071	0.125908992243	0.0972269	0.0553537	5388.15	2.42734980698	0.0
2010-11-12 mir-239::GFP-1 1-2	14d-17h	14.7129988666	43190.8142366	1772549.63745	929.069485064	136091.467424		0.748844	2.08751	0.329301650574	0.245582	0.0695887	2084.15	0.185856	0.482346	0.109236996045	0.0976189	0.0620397	469.282	0.412728	2.08751	0.145124371599	0.110149	0.0518905	5967.51	0.696431936764	0.0
2010-11-12 mir-239::GFP-1 1-5	00d-20h	0.835562272155	4491.81706377	58677.6723028	284.18684561	14247.3003019		0.0774552	0.0815076	0.0702100971899	0.0696247	0.0612672	57.7127	0.0618638	0.0647879	0.059296259066	0.059349	0.0547426	34.0361	0.0961748	0.116722	0.0728222149888	0.0700715	0.0547426	310.732	0.0	0.0
2010-11-12 mir-239::GFP-1 1-5	01d-19h	1.83469565536	11833.6252547	225582.431948	525.919260218	37359.5909145		0.102293	0.196062	0.0878975844778	0.086157	0.072413	175.18	0.0787246	0.0818274	0.0752563642299	0.075227	0.0685927	103.929	0.10326	0.211657	0.0859878525142	0.0832208	0.0680507	968.825	0.0	0.0
2010-11-12 mir-239::GFP-1 1-5	02d-16h	2.70451233199	20649.544454	472257.095433	759.744216815	65208.2938273		0.133686	0.19954	0.106307862986	0.102517	0.0822032	579.272	0.218459	0.314533	0.129199495397	0.112144	0.083232	638.504	0.174497	0.314533	0.114725983081	0.106566	0.0822032	2320.33	4.32825237776	6.88909898523
2010-11-12 mir-239::GFP-1 1-5	03d-16h	3.70697219124	38629.3879233	1382544.10258	874.637428973	122227.173642		0.224362050164	0.529174845511	0.112970665268	0.0860803344238	0.0735194474736	1130.38531443	0.207300981461	0.284832424573	0.116574889883	0.105770992366	0.0804820065431	633.933115231	0.17527917121	0.529174845511	0.112193931756	0.103725554344	0.0735194474736	4162.74082152	3.6962092716	5.75669914638
2010-11-12 mir-239::GFP-1 1-5	04d-20h	4.85366639508	33840.5911435	1173521.10726	809.161654474	107069.029406		0.341387	0.746112	0.153744758025	0.123037	0.0636578	1088.97	0.262957	0.392786	0.116965659094	0.101491	0.0637736	518.626	0.198022	0.746112	0.116250054125	0.102385	0.0631727	3670.6	4.22624273991	4.39394643398
2010-11-12 mir-239::GFP-1 1-5	05d-23h	5.96480356399	27590.5815377	914484.400456	683.787919266	87176.3348083		0.299258	0.768189	0.155086142376	0.125732	0.0652325	863.054	0.202871	1.05155	0.140680342502	0.122255	0.0738578	520.377	0.214034	1.05155	0.127041068589	0.113608	0.0652325	3255.94	1.82987085898	4.80383538403
2010-11-12 mir-239::GFP-1 1-5	06d-17h	6.7150250131	27365.0696778	903373.925561	686.562176057	86406.5160101		0.295481	0.618232	0.146919559052	0.114943	0.0778317	741.062	0.211922	1.78429	0.154748527896	0.132441	0.0850558	390.276	0.212407	1.78429	0.130732052462	0.116342	0.0736637	3269.35	2.25679495007	4.05174499918
2010-11-12 mir-239::GFP-1 1-5	08d-01h	8.08044794161	22160.1038495	707429.644672	590.233766363	69944.3211917		0.228255	0.354145	0.132810402259	0.114177	0.0726339	444.384	0.193114	1.1289	0.127344018625	0.105726	0.0702869	352.998	0.187703	1.1289	0.120689059685	0.109771	0.062712	2545.69	0.938498188563	4.93372809242
2010-11-12 mir-239::GFP-1 1-5	08d-23h	8.99080949029	29144.5095885	927755.60753	776.288658989	91838.2003995		0.282945	0.450253	0.179707588582	0.168911	0.0850258	784.064	0.181899	0.525287	0.139684907683	0.133948	0.0860874	508.453	0.209316	0.525287	0.15403863935	0.151554	0.0832349	4271.65	0.619014680262	5.18320949304
2010-11-12 mir-239::GFP-1 1-6	00d-20h	0.835810432291	3888.0994907	61188.035075	206.913469018	12358.3844115		0.0498532	0.101655	0.0409451405077	0.0393446	0.0326266	25.0175	0.131073	0.154472	0.0617299967261	0.0412613	0.0321531	30.186	0.0738761	0.154472	0.0461720784505	0.0398168	0.0316966	170.375	0.0	0.0
2010-11-12 mir-239::GFP-1 1-6	01d-19h	1.83527090309	18557.4390413	492739.606467	579.990995514	58548.0571066		0.0660268	0.218716	0.0537284788538	0.0509371	0.0441902	157.317	0.0612426	0.126118	0.0506092632427	0.0482331	0.0429485	124.6	0.101241	0.221901	0.0617191205175	0.0527718	0.0429485	1089.9	0.0	0.0
2010-11-12 mir-239::GFP-1 1-6	02d-16h	2.70483193092	24312.331157	648050.589239	808.705699931	77417.3018431		0.0833691	0.166151	0.0612816996003	0.0579103	0.0451605	315.233	0.132718	0.176058	0.0810165262719	0.0785942	0.0429818	910.545	0.117531	0.176058	0.0722085112653	0.0650859	0.0429818	1680.22	6.3853752843	6.8950343148
2010-11-12 mir-239::GFP-1 1-6	03d-16h	3.70766436535	38925.8257311	1493865.10699	917.126382201	122572.254035		0.0967099236641	0.297921119593	0.0648176707892	0.059745910578	0.0411755725191	516.466739368	0.218916757543	0.64792439113	0.114548047636	0.0952878953108	0.0399774627408	384.53653217	0.114332242821	0.64792439113	0.0730680176514	0.0660937840785	0.0389785532534	2744.14394766	6.14397954243	5.47720820205
2010-11-12 mir-239::GFP-1 1-6	04d-20h	4.8541975233	44480.3461031	1751493.36054	1004.7914526	141475.927207		0.133925	0.499149	0.0754247856843	0.0664692	0.0435165	920.56	0.189503	0.995976	0.109071131509	0.080068	0.0505495	392.111	0.118246	0.995976	0.0762412977873	0.0696914	0.0418506	3327.09	6.36051788458	5.52845465964
2010-11-12 mir-239::GFP-1 1-6	05d-23h	5.96531804746	48217.696429	1894682.69479	1025.44504179	151956.986341		0.190104	1.24212	0.109068915835	0.0932442	0.0586438	1458.36	0.29898	1.28871	0.137775331975	0.0982859	0.0580203	807.501	0.190807	1.28871	0.107060224999	0.0911332	0.0554877	5106.13	4.05324669885	5.41005742847
2010-11-12 mir-239::GFP-1 1-6	06d-17h	6.71538117749	42936.0665461	1668980.38622	950.338792463	135294.063316		0.183834	0.829206	0.101090756415	0.0862179	0.0541852	1336.42	0.675702	2.29154	0.184013711747	0.110801	0.0543783	585.9	0.189801	2.29154	0.108206471006	0.0896691	0.0508564	4620.31	6.03836091015	5.50375012492
2010-11-12 mir-239::GFP-1 1-6	08d-01h	8.08077602832	46511.7580322	1816459.05287	1028.10988622	146455.829871		0.243083	0.73717	0.118164380123	0.0837521	0.0523281	840.149	0.544899	2.91262	0.167667538613	0.0969512	0.050133	867.344	0.194432	2.91262	0.105698287409	0.0802985	0.0486578	4679.26	5.53553797613	4.24620028351
2010-11-12 mir-239::GFP-1 1-6	08d-23h	8.99124603859	51950.0156048	2225997.69757	1052.06282561	163611.88422		0.302076	1.44989	0.141069788306	0.09852	0.0582313	997.363	0.194109	4.2152	0.146839479441	0.0941027	0.0548574	886.029	0.218573	4.2152	0.110022532381	0.087379	0.0548574	5439.62	6.37405511324	5.30005827847
2010-11-12 mir-239::GFP-1 1-6	09d-23h	9.99059073462	51606.3739969	2207533.19124	1052.68506962	162521.406826		0.363551	1.01702	0.155763997631	0.0995171	0.0571414	1076.33	1.08747	2.58869	0.215138214934	0.099255	0.0540885	1260.28	0.249775	2.58869	0.119092660553	0.0880332	0.0469031	5850.9	5.978055187	4.96158931023
2010-11-12 mir-239::GFP-1 1-6	10d-18h	10.7684700468	48710.202732	2108232.50628	972.444391294	153474.022065		0.341939	1.15851	0.150618015618	0.0949106	0.0466217	1140.48	0.857815	2.38926	0.189233149314	0.0960094	0.0493185	973.605	0.25069	2.38926	0.112411348937	0.0858969	0.0466217	5211.39	4.10552378993	0.0
2010-11-12 mir-239::GFP-1 1-6	11d-19h	11.8281611683	51227.488002	2214140.45569	1026.39444314	161357.569235		0.421691	1.04457	0.18225810972	0.118666	0.0681518	1406.67	1.38132	3.04876	0.274080438875	0.137991	0.0580773	1519.5	0.280645	3.04876	0.136235003219	0.100826	0.0580773	6645.54	3.80944509432	0.0
2010-11-12 mir-239::GFP-1 1-6	12d-15h	12.6558115068	51208.151388	2225575.43596	1014.99740254	161323.955214		0.402493	1.01296	0.181088316602	0.124991	0.0673166	1488.73	0.901703	1.87166	0.213144739278	0.106842	0.0568577	1155.67	0.266697	1.87166	0.129924152878	0.103305	0.0540835	6333.15	3.62138489821	0.0
2010-11-12 mir-239::GFP-1 1-6	14d-01h	14.0627157767	43698.6611301	1872067.08592	876.994931181	137762.676486		0.41149	1.24681	0.165855321604	0.111076	0.0547411	1175.58	0.692262	1.40294	0.188506133797	0.132418	0.0574606	875.422	0.25523	1.40294	0.128328238191	0.106366	0.0525658	5336.53	0.705287596838	0.0
2010-11-12 mir-239::GFP-1 1-7	00d-20h	0.836192591952	4957.04770498	79372.3978953	258.163825374	15710.6709849		0.0607825	0.10915	0.0539726979159	0.0528176	0.0453627	41.0732	0.0617922	0.0737905	0.0507048689611	0.0497561	0.0456602	33.3131	0.0827766	0.363292	0.0615769840374	0.0549163	0.0453627	290.335	0.0	0.0
2010-11-12 mir-239::GFP-1 1-7	01d-19h	1.83563906668	20254.7578565	555965.800958	659.722861091	63937.2711665		0.0906708	0.107963	0.072116442038	0.069512	0.0565539	243.032	0.0747222	0.100214	0.0614499170015	0.0587057	0.0525896	97.0294	0.105708	0.244976	0.0742838233392	0.0689097	0.0525896	1431.52	0.0	0.0
2010-11-12 mir-239::GFP-1 1-7	02d-16h	2.70526914694	20313.5382097	552368.96601	725.615538663	65119.5712879		0.139005	0.236827	0.0827578726878	0.0731752	0.0451353	685.483	0.157909	0.197337	0.103471440963	0.0980326	0.056241	503.699	0.136154	0.236827	0.0848149421711	0.0778422	0.0451353	1786.8	5.35566734065	5.73224579735
2010-11-12 mir-239::GFP-1 1-7	03d-16h	3.70830344351	36444.637446	1315178.88451	891.326376255	115562.584329		0.123893129771	0.24965648855	0.0827881023348	0.074401308615	0.0596223191567	623.311523083	0.118356597601	0.478178844057	0.091944475602	0.0869265721556	0.0609185750636	304.152308252	0.108877135587	0.478178844057	0.0791758255842	0.0734532897128	0.0571315885133	2774.63831334	5.56426125185	4.98883695969
2010-11-12 mir-239::GFP-1 1-7	04d-20h	4.8546495739	41732.153327	1509471.94091	962.125804646	131602.919353		0.172814	0.294985	0.0900793630092	0.0735095	0.0590537	876.833	0.132873	0.377681	0.0855748328693	0.0762037	0.0627346	396.468	0.117575	0.377681	0.0785582388372	0.0715632	0.0563054	3125.2	6.71876563208	5.27717192666
2010-11-12 mir-239::GFP-1 1-7	05d-23h	5.96618639666	39289.0230413	1408183.1041	922.642297309	123839.262848		0.282723	0.466209	0.128659112346	0.0979324	0.0662558	1205.28	0.164986	0.191926	0.104651759552	0.0928753	0.0733574	408.351	0.176758	0.466209	0.0989619577947	0.0836635	0.0662558	3644.08	5.10172365983	7.01935261682
2010-11-12 mir-239::GFP-1 1-7	06d-17h	6.71563363167	34044.9338412	1232204.45484	856.34355105	108536.354559		0.266759	0.417483	0.104972973557	0.0748935	0.0625468	1593.38	0.1173	0.135778	0.079861029029	0.0722585	0.0633252	143.51	0.188867	0.417483	0.0912183439825	0.0772517	0.0624308	3243.18	5.79997433126	6.04976590752
2010-11-12 mir-239::GFP-1 1-7	08d-01h	8.08114458574	33977.3662157	1211803.85011	816.034193547	107062.796002		0.447564	1.79999	0.198081434792	0.139859	0.0546831	1007.64	0.116665	0.138869	0.0902670894189	0.0875631	0.0555316	363.145	0.24345	1.79999	0.101651952992	0.0825986	0.0478361	3284.27	2.05703297512	6.30923486197
2010-11-12 mir-239::GFP-1 1-7	08d-23h	8.99175858408	28433.1168998	1008362.85878	692.065260566	89677.1009656		0.397361	1.39714	0.182538655411	0.128783	0.0660845	791.488	0.130842	0.473179	0.0955929709841	0.0885493	0.0620521	305.037	0.228419	1.39714	0.104618585522	0.0884445	0.057928	2827.0	1.92462395703	1.08596969841
2010-11-12 mir-239::GFP-1 1-8	00d-20h	0.836666798114	8434.99318565	134503.975954	438.3847491	26625.0887446		0.0590121	0.0866341	0.0539596788811	0.0534307	0.0467423	71.2268	0.0575918	0.0622302	0.0547453675951	0.0546635	0.0506132	61.3148	0.0878578	0.117745	0.0646600398015	0.0584139	0.0467423	519.479	0.0	0.0
2010-11-12 mir-239::GFP-1 1-8	01d-19h	1.83605412572	31706.0676763	972115.751712	879.074210759	99847.3466781		0.0885901	0.144704	0.0623959745193	0.0590364	0.0420327	288.082	0.114403	0.174131	0.0597699356566	0.0469351	0.040598	233.999	0.116873	0.219276	0.0652893139231	0.0566566	0.040598	1969.91	0.0	0.0
2010-11-12 mir-239::GFP-1 1-8	02d-16h	2.7055443845	37832.7521159	1244446.62393	1001.86675995	120123.491851		0.0942466	0.169281	0.0660872668784	0.0601948	0.0482272	841.357	0.114169	0.131975	0.0886684965146	0.0877189	0.0469513	666.698	0.103492	0.169281	0.0709016486339	0.0656686	0.0318798	2749.21	3.90214043848	7.29755407779
2010-11-12 mir-239::GFP-1 1-8	03d-16h	3.70904610823	47349.7744302	1630980.96811	1197.16937446	148978.067677		0.103172664486	0.149069429298	0.0752102714424	0.0742966194111	0.0389632860778	667.041075972	0.133696110505	2.06125045438	0.0962173491665	0.0660977826245	0.0363291530353	529.196655762	0.101770265358	2.06125045438	0.0731853588888	0.0670330788804	0.0349451472192	3268.01890222	5.69497039011	5.70604110681
2010-11-12 mir-239::GFP-1 1-8	04d-20h	4.85522256988	46126.245301	1632914.8393	1158.91646427	145153.772953		0.120348	0.187985	0.0725527914731	0.0666894	0.0303886	612.999	0.157574	0.975052	0.0726285728966	0.0482712	0.0254427	448.99	0.0963169	0.975052	0.0618558356926	0.0563541	0.0254427	2683.31	6.31777323641	5.90410059594
2010-11-12 mir-239::GFP-1 1-8	05d-23h	5.96642325147	41764.6506865	1499525.19773	1000.8561745	131739.199281		0.121613	0.186669	0.0576426972584	0.0449846	0.0297987	747.51	0.279093	0.472366	0.079157847035	0.0488666	0.0311412	187.129	0.0967474	0.472366	0.0551051117486	0.0501568	0.0297987	2161.28	5.99399339438	5.22848434054
2010-11-12 mir-239::GFP-1 1-8	06d-17h	6.71594639333	46896.8664334	1736603.06891	1057.07571433	147746.718326		0.194974	0.568052	0.0970826714573	0.0814291	0.0442096	1029.66	0.163636	0.192445	0.0756747819123	0.0658078	0.0444389	306.634	0.125752	0.568052	0.0738795584273	0.0671765	0.0442096	3303.75	5.27612131497	3.67087400133
2010-11-12 mir-239::GFP-1 1-8	08d-01h	8.08156593766	45705.1669426	1687783.26483	1042.55140972	143943.549126		0.246225	0.536202	0.113829350126	0.0801703	0.0485527	942.507	0.138659	0.195179	0.0621341915306	0.0532845	0.0398695	325.086	0.150434	0.536202	0.0694285088901	0.0601101	0.0388425	3020.14	5.93009707062	3.21894929421
2010-11-12 mir-239::GFP-1 1-8	08d-23h	8.9922861826	44620.3564515	1656973.04934	1008.07570846	140545.233788		0.351768	1.7208	0.143304522382	0.0825622	0.046525	1117.92	0.0938808	0.385336	0.0640538830723	0.0575482	0.0328744	345.314	0.188135	1.7208	0.0761508501027	0.0624649	0.0265473	3233.75	2.32959881244	3.56627930293
2010-11-12 mir-239::GFP-1 1-8	09d-23h	9.99187813361	42963.2828221	1588473.88071	976.684292854	135337.136664		0.373108	1.00828	0.138802437304	0.073336	0.029509	1027.55	0.0790903	0.753239	0.0530369743165	0.0471826	0.0179308	275.156	0.181682	1.00828	0.0715247343681	0.0567912	0.0179308	2919.71	2.36906783235	3.53715164286
2010-11-12 mir-239::GFP-1 1-8	10d-18h	10.7695548141	34082.0998141	1259998.25724	774.729751945	107476.818307		0.437881	0.938242	0.165354615392	0.0994366	0.0351888	978.403	0.100026	0.235205	0.0551741314512	0.0491918	0.0236537	227.593	0.221395	0.938242	0.0845622938756	0.0669367	0.0236537	2743.54	0.924540717489	0.0
2010-11-12 mir-239::GFP-1 1-8	11d-19h	11.8318648604	37190.4027559	1374929.21121	845.337036151	117221.322389		0.551887	0.919423	0.186641489585	0.109458	0.0304276	1196.37	0.123357	0.315025	0.0684194351755	0.0535619	0.0242096	306.245	0.237108	0.919423	0.117550683489	0.104682	0.0242096	4161.53	0.69538364086	0.0
2010-11-12 mir-239::GFP-1 2-1	00d-20h	0.840257015609	5533.16642031	89208.1894756	286.2153541	17518.420828		0.05081	0.0552684	0.0463014036845	0.0459135	0.0414257	38.708	0.0513163	0.0547739	0.0451098205651	0.0445702	0.0387884	32.3889	0.0567289	0.125538	0.0485102214947	0.0467492	0.0387884	255.6	0.0	0.0
2010-11-12 mir-239::GFP-1 2-1	01d-19h	1.83855224688	24310.4529354	709508.784125	698.699606767	76666.0485902		0.0802136	0.13636	0.0588027502247	0.054955	0.0445339	232.33	0.125514	0.256088	0.0712706958944	0.0600371	0.0426013	221.153	0.118256	0.256088	0.0723842259679	0.0642294	0.0426013	1675.84	0.0	0.0
2010-11-12 mir-239::GFP-1 2-1	02d-16h	2.70761866188	34150.3812224	1004885.87559	961.689554798	107577.220546		0.107462	0.249796	0.0680050747692	0.0626407	0.0343457	647.136	0.153255	0.624228	0.0950965719797	0.0891468	0.0413228	1032.94	0.126853	0.624228	0.0792936117227	0.0700955	0.0343457	2495.13	4.12101004241	6.73233473077
2010-11-12 mir-239::GFP-1 2-1	03d-16h	3.71289126609	48536.4577968	1927874.53368	1059.62619589	152970.451248		0.137445292621	0.477724463831	0.0772079811145	0.0671203198837	0.0559680116321	804.198473282	0.209954925482	0.301341693929	0.0883761885987	0.0763137041076	0.0561835696111	442.766266812	0.098129043984	0.477724463831	0.0766034861	0.0723453289713	0.054878953108	3515.10359869	5.62590849935	5.82608531032
2010-11-12 mir-239::GFP-1 2-1	04d-20h	4.85834155707	48677.9262271	1919074.46358	1067.98534716	153341.403296		0.206569	1.15468	0.099367062617	0.0786732	0.0488132	819.381	0.197226	0.333456	0.094386385571	0.0802019	0.0478793	491.47	0.122189	1.15468	0.081534667051	0.074213	0.0440859	3774.16	1.43133027624	4.70298408399
2010-11-12 mir-239::GFP-1 2-1	05d-23h	5.96857832063	47991.4984904	1899834.68209	1035.32610973	151189.728325		0.287212	1.22709	0.124034084426	0.085908	0.0538673	1188.87	0.245531	0.730165	0.122870176171	0.0866389	0.0512819	566.554	0.190259	1.22709	0.105430422889	0.0899559	0.0504181	4693.02	6.19110422656	6.00733206623
2010-11-12 mir-239::GFP-1 2-1	06d-17h	6.71761523057	45842.831485	1829267.96777	960.542040249	144612.202378		0.332685	0.590116	0.124900919025	0.0872023	0.0568885	1290.6	0.173174	0.412578	0.0927742545443	0.0723359	0.0571254	582.158	0.173439	0.590116	0.0939408039053	0.0783665	0.0568885	4183.47	5.01941646735	3.2137109624
2010-11-12 mir-239::GFP-1 2-1	08d-01h	8.08330068703	41196.1625883	1620339.3835	908.054424022	129892.236929		0.349635	1.26595	0.152487553062	0.104158	0.0529886	923.312	0.143142	0.239262	0.0848538881606	0.0755006	0.0452916	402.886	0.177765	1.26595	0.0932168516821	0.0805205	0.0452916	3654.1	3.87843606452	2.89659295454
2010-11-12 mir-239::GFP-1 2-1	08d-23h	8.99506243556	38057.5460666	1496825.15034	838.829957026	120056.229852		0.316914	0.998689	0.149635548871	0.10601	0.0534193	834.517	0.131902	0.363738	0.0860151002405	0.0768023	0.0459703	374.768	0.185346	0.998689	0.0967447090312	0.0849844	0.0459703	3506.12	2.04282996544	1.18792659051
2010-11-12 mir-239::GFP-1 2-1	09d-23h	9.99443692891	39229.5096928	1542855.0873	864.62803402	123724.384424		0.335887	0.994676	0.155569213442	0.110873	0.0602461	892.967	0.140957	0.196171	0.0921244416539	0.0852448	0.0549525	414.099	0.171238	0.994676	0.107947688687	0.0952977	0.0533725	4031.2	0.680936195707	3.20814454778
2010-11-12 mir-239::GFP-1 2-2	00d-20h	0.839842392397	9301.11332135	147664.409355	491.459669386	29342.2785372		0.0619187	0.114236	0.054602179575	0.0532458	0.046364	76.3338	0.0581069	0.0700763	0.051667006403	0.0510563	0.046088	60.4504	0.0920399	0.16293	0.0591248124501	0.0538167	0.0448962	522.9	0.0	0.0
2010-11-12 mir-239::GFP-1 2-2	01d-19h	1.83804291181	31583.5180391	964763.225897	888.332736763	99459.936795		0.0980035	0.162425	0.0760024646266	0.0744817	0.0571331	340.415	0.158663	0.241122	0.0909455327502	0.0843612	0.053974	339.227	0.118729	0.241122	0.0819087980148	0.0781343	0.053974	2462.51	0.0	0.0
2010-11-12 mir-239::GFP-1 2-2	02d-16h	2.70724224505	55521.3308912	2247554.53066	1149.72372941	174904.166513		0.113676	0.297263	0.0844961751783	0.0800498	0.0606344	714.415	0.144544	0.227696	0.0918785768569	0.0875579	0.0607932	598.589	0.113214	0.297263	0.0839519193136	0.0810745	0.0606344	4450.88	6.17066681588	6.10803631669
2010-11-12 mir-239::GFP-1 2-2	03d-16h	3.71207386892	48229.8193735	1907597.0104	1104.85422655	151898.660973		0.104082878953	0.332432933479	0.0799673113402	0.0766110505271	0.0625368956743	1140.73427844	0.150763722283	0.168939294802	0.104588338992	0.101755725191	0.0681355870593	572.09741912	0.114579425663	0.332432933479	0.0865695351087	0.0830196292257	0.0625368956743	3840.23991276	4.28994315987	6.34813481404
2010-11-12 mir-239::GFP-1 2-2	04d-20h	4.857932451	69470.4385641	2991886.26129	1431.40723322	218565.228871		0.118316	0.56871	0.0901083256218	0.0851676	0.0533511	835.665	0.187902	0.638596	0.108623573453	0.0916471	0.0543584	1107.96	0.121902	0.638596	0.0869252288767	0.0816225	0.0505932	5739.59	6.66713248005	6.3441033923
2010-11-12 mir-239::GFP-1 2-2	05d-23h	5.96823617194	69558.2031818	3018802.12351	1358.18801319	218966.829303		0.133607	0.214285	0.0996877400874	0.0944631	0.0685528	1879.41	0.193231	0.274503	0.10774998995	0.0949777	0.0685171	806.185	0.128123	0.274503	0.0940478656145	0.0883839	0.0685171	6241.86	5.3919159328	6.19414073137
2010-11-12 mir-239::GFP-1 2-2	06d-17h	6.7168785339	71110.7545414	3084817.40697	1393.55130655	224030.89022		0.155715	0.382535	0.100061531665	0.0905835	0.0758712	1722.06	0.220411	0.53489	0.121046024557	0.097679	0.0757367	857.611	0.143466	0.53489	0.100266613291	0.0932925	0.0757318	6921.1	5.76623551204	6.02472950013
2010-11-12 mir-239::GFP-1 2-2	08d-01h	8.08279298058	81237.5694363	3834334.65681	1478.97377548	255634.723301		0.235523	0.819725	0.115481187707	0.0927242	0.0514117	1350.55	0.324368	1.13227	0.124883319382	0.0888748	0.0581274	1216.24	0.162307	1.13227	0.0988236338232	0.0877925	0.0514117	7639.07	3.17107532904	6.46625764711
2010-11-12 mir-239::GFP-1 2-2	08d-23h	8.9947471427	81668.1539355	3851000.06343	1485.4430813	256977.739821		0.335655	1.08409	0.13663243049	0.0956063	0.0515929	1598.33	0.279239	0.813805	0.123769562659	0.0940323	0.0494054	1212.2	0.200633	1.15344	0.109784701696	0.0933833	0.0494054	8533.46	4.10339399519	5.22598946338
2010-11-12 mir-239::GFP-1 2-2	09d-23h	9.99375376012	81237.5916047	3851395.33911	1460.37519241	255666.797948		0.38892	0.9896	0.159850207147	0.112231	0.0705549	2036.65	0.313368	1.05574	0.149259453337	0.119769	0.0518754	1376.92	0.234529	1.05574	0.131212696781	0.113962	0.0518754	10141.6	4.32049815717	5.38310382017
2010-11-12 mir-239::GFP-1 2-2	10d-18h	10.7709867951	77149.2763478	3652265.8097	1392.14133766	242824.013565		0.436744	0.94127	0.171191725741	0.116436	0.0637649	2014.58	0.371084	1.04002	0.17193742878	0.138862	0.0614435	1513.57	0.252673	1.04002	0.142201400337	0.122839	0.0614435	10437.9	5.52830173899	0.0
2010-11-12 mir-239::GFP-1 2-2	11d-19h	11.8338096562	71089.600399	3369508.57574	1271.78423084	223796.282666		0.450487	1.29418	0.191012327366	0.139598	0.0758487	2015.18	0.364581	0.773772	0.18394173804	0.150682	0.0726378	1652.35	0.278243	1.29418	0.15280107714	0.133905	0.0698318	10340.4	2.2214362397	0.0
2010-11-12 mir-239::GFP-1 2-2	12d-15h	12.6573538895	66867.9447588	3168826.4975	1203.56935451	210548.314937		0.433053	1.23933	0.195145205555	0.148588	0.0665481	1914.18	0.199814	0.234441	0.14142154354	0.13164	0.0802869	1154.99	0.227853	1.23933	0.146994879095	0.134249	0.0665481	9356.67	2.67210025094	0.0
2010-11-12 mir-239::GFP-1 2-2	14d-01h	14.063327424	53583.5145697	2528774.23999	1000.75079821	168849.502537		0.50247	1.00963	0.262202158804	0.221306	0.0841671	1852.46	0.399345	0.811879	0.178605046676	0.15431	0.0797099	1053.77	0.329655	1.00963	0.189309657615	0.176094	0.0623061	9654.22	0.624206249724	0.0
2010-11-12 mir-239::GFP-1 2-5	00d-20h	0.83855594225	6941.2831455	109782.156558	367.69123959	21933.6970711		0.0480525	0.147357	0.0403602044559	0.0383499	0.0330064	41.571	0.0424545	0.0558252	0.0353451499726	0.0345924	0.0304272	31.6339	0.074249	0.147357	0.0450897055182	0.0388921	0.0297902	297.998	0.0	0.0
2010-11-12 mir-239::GFP-1 2-5	01d-19h	1.83741164121	23817.8534078	695208.835831	689.04595596	75136.6151607		0.0784027	0.19414	0.0580770066741	0.0539443	0.0425755	213.84	0.116347	0.230258	0.0649075121326	0.053671	0.0436381	200.045	0.115914	0.230258	0.0645161879291	0.0550473	0.0382539	1462.26	0.0	0.0
2010-11-12 mir-239::GFP-1 2-5	02d-16h	2.70678557677	32460.0174324	951285.447687	938.249575282	102318.935624		0.0883828	0.260117	0.0576074076976	0.0536107	0.0402169	535.691	0.107712	0.128731	0.0800841856739	0.0806368	0.0446051	855.7	0.102974	0.260117	0.0660706872323	0.0591465	0.0402169	2022.62	5.27857988866	8.05693487571
2010-11-12 mir-239::GFP-1 2-5	03d-16h	3.71132786033	47947.4425303	2036548.97365	1003.80800223	151574.214219		0.0920487095602	0.182318429662	0.0641918507684	0.0589985459833	0.0495554343875	854.202108324	0.216724827336	0.278592511814	0.0950910842752	0.0795997818975	0.0562951653944	329.300254453	0.0933944020356	0.278592511814	0.068905720004	0.0632068338786	0.0495554343875	3142.44638313	6.28168820692	5.78181763618
2010-11-12 mir-239::GFP-1 2-5	04d-20h	4.85753623176	52879.398948	2216742.12315	1088.64571922	166510.897547		0.153743	0.553517	0.0770430974318	0.0646513	0.0363017	699.859	0.0945006	2.4463	0.075650367686	0.0605465	0.0406003	624.796	0.0982914	2.4463	0.0704324631494	0.0636239	0.0340181	3435.55	5.85152815743	6.30288172504
2010-11-12 mir-239::GFP-1 2-5	05d-23h	5.96726402114	45597.8599486	1897414.97188	925.507747568	143982.412712		0.21557	0.631526	0.0984324553789	0.0777575	0.0455744	1262.4	0.157642	1.76089	0.106458529393	0.0783169	0.0486578	454.259	0.137745	1.76089	0.0892035385201	0.0774639	0.0455744	4106.22	6.57669953429	4.74803379978
2010-11-12 mir-239::GFP-1 2-5	06d-17h	6.7166262168	43732.6515232	1807136.2357	932.283962282	137827.756785		0.335901	0.8451	0.134292334625	0.0948041	0.041054	1330.84	0.140676	1.62072	0.0966218383224	0.0751386	0.0489383	417.406	0.195272	1.62072	0.0960360482832	0.0785191	0.041054	4013.06	5.46042247394	4.10111694066
2010-11-12 mir-239::GFP-1 2-5	08d-01h	8.08235200752	39250.5776035	1537529.27675	887.298966123	123725.175997		0.359719	1.10016	0.148540383245	0.090155	0.0445314	902.977	0.111371	0.904348	0.083022333629	0.0708368	0.0429308	305.688	0.203018	1.10016	0.0929416261694	0.0753547	0.0429308	3470.91	2.05932130831	3.1184055263
2010-11-12 mir-239::GFP-1 2-5	08d-23h	8.99359401583	33445.3531632	1301681.52367	762.435801631	105504.714497		0.320778	0.803488	0.150678613944	0.112178	0.0543025	777.502	0.127641	0.679034	0.085999952504	0.0744672	0.0471395	264.794	0.204271	0.803488	0.0995697819267	0.0832615	0.0471395	3161.34	1.93478088791	3.56784513453
2010-11-12 mir-239::GFP-1 2-5	09d-23h	9.99323485402	34923.226623	1351873.48443	797.419771105	110131.87559		0.303218	0.600943	0.14099064723	0.102847	0.0456246	778.55	0.110518	0.654809	0.0805227339013	0.0705571	0.0450491	263.954	0.187899	0.654809	0.0956869463812	0.0827592	0.0441764	3149.25	1.85241873741	2.49621647753
2010-11-12 mir-239::GFP-1 2-5	10d-18h	10.7704689138	35083.089821	1370350.57289	788.366394095	110646.252858		0.282958	0.68838	0.120343442441	0.0791516	0.0475661	708.823	0.126929	0.520782	0.0885023743858	0.0788661	0.0485778	287.898	0.18133	1.0682	0.096661399977	0.0797598	0.0429508	3228.68	1.64643252641	0.0
2010-11-12 mir-239::GFP-1 2-6	00d-20h	0.838066688947	6814.84073719	108486.70673	356.666354654	21538.2712075		0.0558538	0.147076	0.0491337109247	0.0480784	0.0385981	51.6395	0.0553169	0.094155	0.0438322144239	0.0420649	0.0370745	39.0983	0.100123	0.172091	0.0565683116084	0.0484256	0.0370745	366.902	0.0	0.0
2010-11-12 mir-239::GFP-1 2-6	01d-19h	1.83678629732	20569.1535087	582831.697605	610.429417304	64916.3525228		0.0706003	0.279653	0.0578454767616	0.0545953	0.0471008	184.701	0.113007	0.210057	0.0650669712443	0.0545103	0.0452915	175.29	0.11995	0.279653	0.0680624785535	0.0570579	0.0449625	1332.66	0.0	0.0
2010-11-12 mir-239::GFP-1 2-6	02d-16h	2.70650139121	19503.4590439	570810.271467	655.357901773	63025.45452		0.203926	0.350976	0.102509821091	0.0808439	0.0590892	821.206	0.170348	0.287638	0.0999507073311	0.0952651	0.063467	227.188	0.181857	0.350976	0.101255064462	0.0867522	0.0590892	2275.4	4.63516212729	5.67395350625
2010-11-12 mir-239::GFP-1 2-6	03d-16h	3.71103437084	27192.8829458	778901.222544	779.917501082	85840.6146458		0.156962195565	0.259650308979	0.0815791492395	0.0677764449291	0.0509211195929	842.304616503	0.248787713559	0.361783351509	0.097506198759	0.0812664485642	0.0543994910941	166.247909851	0.129853507815	0.361783351509	0.0820848797626	0.0756074154853	0.0509211195929	2123.9476554	6.15646851728	6.08644201762
2010-11-12 mir-239::GFP-1 2-6	04d-20h	4.85713065348	32400.8902058	1014917.86503	861.309585585	102194.883208		0.116631	0.222028	0.0843791326496	0.0803885	0.0508294	793.079	0.307453	0.782595	0.118785068579	0.0895198	0.0564486	381.062	0.129881	0.782595	0.0902785051263	0.0821271	0.0508294	2838.36	4.93698115357	5.82824863304
2010-11-12 mir-239::GFP-1 2-6	05d-23h	5.96683235752	34729.9062525	1085766.00044	938.697408039	109407.77208		0.157426	0.427312	0.0949385547842	0.0848997	0.055937	843.909	0.278052	3.16935	0.135998671828	0.0840767	0.0539864	479.803	0.142277	3.16935	0.0949281370461	0.0845607	0.0521024	3102.92	5.81426722961	5.93168237512
2010-11-12 mir-239::GFP-1 2-6	06d-17h	6.71624514139	35741.0396072	1115401.07558	969.543880454	112573.149823		0.161134	0.348606	0.0909527027665	0.0789207	0.0418325	677.78	0.47904	0.825448	0.137957654192	0.0880246	0.0575939	553.762	0.129573	0.825448	0.0888937141605	0.0788924	0.0418325	3050.03	5.60107141186	4.21947485385
2010-11-12 mir-239::GFP-1 2-6	08d-01h	8.08188086969	45583.8508201	1755722.90655	993.586582805	143611.718446		0.239161	0.615918	0.115851942542	0.0959631	0.0541731	729.056	0.216578	1.44311	0.108619045652	0.0733349	0.0484728	755.011	0.127237	1.44311	0.0899887359172	0.0799213	0.0484728	3905.87	4.99151536667	5.08539263955
2010-11-12 mir-239::GFP-1 2-6	08d-23h	8.99288467314	48105.707038	1851242.24171	1049.63110976	151506.004313		0.282401	0.861489	0.121584424967	0.0913647	0.0565236	802.944	0.217796	2.15608	0.117507919993	0.0850961	0.058948	860.981	0.139295	2.15608	0.100062367676	0.088424	0.0565236	4581.46	6.19897837613	5.75646344436
2010-11-12 mir-239::GFP-1 2-6	09d-23h	9.99252310052	49811.1917012	1916775.72023	1086.76221529	156851.461862		0.339624	1.35715	0.138890454879	0.0997756	0.0641951	955.15	0.190779	1.10645	0.11046660292	0.0829817	0.0582432	842.087	0.172464	1.35715	0.103213643031	0.089912	0.0525702	4893.67	1.95200696498	5.41458219784
2010-11-12 mir-239::GFP-1 2-6	10d-18h	10.7699492713	46759.5373711	1799311.26195	1020.17453247	147279.138362		0.397219	1.19741	0.154999331587	0.110172	0.0665571	1002.07	0.18679	0.596167	0.0992873407523	0.0837989	0.0560315	710.302	0.188067	1.19741	0.111560359403	0.0980086	0.0560315	4966.33	1.67047883552	0.0
2010-11-12 mir-239::GFP-1 2-6	11d-19h	11.8323101804	38157.8474068	1468280.01672	832.484880374	120306.978531		0.412417	1.10515	0.160846429275	0.106375	0.0564283	845.248	0.108586	0.125661	0.0908034788299	0.0906926	0.0586984	528.749	0.195602	1.10515	0.118525081818	0.105217	0.0564283	4302.93	0.697608877758	0.0
2010-11-12 mir-239::GFP-2 1-1	00d-20h	0.833462371845	4468.7521517	70793.4767375	236.999195251	14178.793253		0.0492414	0.0508591	0.046723992484	0.0466862	0.0424551	32.7068	0.0669595	0.0784512	0.0554391762012	0.0541696	0.0464447	30.9905	0.0621809	0.0984326	0.0518571253981	0.0507843	0.0424551	220.859	0.0	0.0
2010-11-12 mir-239::GFP-2 1-1	01d-19h	1.830501941	11104.5022655	175446.033272	589.541525136	35012.0909819		0.0811962	0.151906	0.0641868577709	0.0610842	0.0530367	108.026	0.106783	0.13313	0.0682512439443	0.0597675	0.0512346	95.893	0.104087	0.151906	0.0704068039643	0.0642049	0.0512346	744.27	0.0	0.0
2010-11-12 mir-239::GFP-2 1-1	02d-16h	2.69950872721	35656.3508765	1316343.32117	815.928050219	112470.330945		0.0977535	0.223513	0.0695799731526	0.0640752	0.0522222	505.707	0.152629	0.402469	0.0877751098507	0.0710413	0.053876	854.052	0.11956	0.402469	0.0744000374003	0.065308	0.051622	2552.67	7.40097379987	5.60059626277
2010-11-12 mir-239::GFP-2 1-1	03d-16h	3.70498300804	41936.6354973	1560393.86531	922.956643636	132385.740407		0.113787350055	0.315981097783	0.0793956019509	0.0735699745547	0.0594700109051	1105.34714649	0.249472918939	0.352893129771	0.119417226948	0.107067248273	0.0644005816067	479.938204289	0.137779716467	0.352893129771	0.0889544618539	0.0798825881498	0.0594700109051	3597.1392221	4.82001102153	5.72010723527
2010-11-12 mir-239::GFP-2 1-1	04d-20h	4.85010390527	40699.7760155	1498186.78292	916.721159405	128351.882248		0.149744	0.340332	0.0916900448497	0.080774	0.0506691	826.219	0.324823	3.37989	0.171042109042	0.0915082	0.05761	692.549	0.148051	3.37989	0.0973171252797	0.0828678	0.0506691	3778.82	5.44188694899	5.93785430657
2010-11-12 mir-239::GFP-2 1-1	05d-23h	5.96045224642	37915.6476762	1396435.73741	859.299528093	119569.88971		0.225381	1.1076	0.119779996012	0.097711	0.0654763	1007.71	1.92124	4.51569	0.353642786879	0.142029	0.0713162	1017.43	0.194401	4.51569	0.12350326221	0.094731	0.0607682	4386.59	6.65351231454	4.53640849663
2010-11-12 mir-239::GFP-2 1-1	06d-17h	6.70926174685	39335.0840427	1440655.31092	904.70909679	123939.237697		0.23255	0.823878	0.11345733243	0.0898609	0.0578111	1230.56	1.464	5.36164	0.30698879241	0.10641	0.0616418	1185.9	0.173349	5.36164	0.119605430816	0.0896188	0.0569201	4507.81	7.62466093509	4.34474691025
2010-11-12 mir-239::GFP-2 1-1	08d-01h	8.07514400475	34002.9618842	1241871.52883	789.420764166	107182.304974		0.292182	0.811875	0.147106499904	0.126305	0.0548732	732.885	0.729984	1.33147	0.174712583754	0.0929336	0.0550052	754.758	0.196821	1.33147	0.107666000536	0.0874996	0.0511415	3484.07	1.92130118909	3.89666561352
2010-11-12 mir-239::GFP-2 1-1	08d-23h	8.98700801822	34425.4277046	1249314.73952	806.909867628	108503.967221		0.282783	0.888416	0.140748733264	0.117128	0.0603194	712.892	0.202175	3.03158	0.137668838033	0.0905459	0.0527872	583.991	0.169796	3.03158	0.10272807556	0.0880331	0.0503539	3360.24	1.89995574201	2.78240680571
2010-11-12 mir-239::GFP-2 1-1	09d-23h	9.98646361611	29217.5383117	1057512.7225	689.938755297	92158.49308		0.341476	1.03761	0.16209910147	0.127993	0.0605472	685.679	0.443213	0.652287	0.148812785375	0.102206	0.0672771	522.482	0.221483	1.03761	0.116558704013	0.101536	0.0583439	3241.5	0.823977179104	3.08333871901
2010-11-12 mir-239::GFP-2 1-4	00d-20h	0.834886079809	8068.42873703	127562.492154	427.665906299	25472.1878759		0.058262	0.255536	0.0484878620479	0.0457841	0.039314	59.7855	0.0493793	0.0600439	0.0450337416512	0.044593	0.0396769	45.9795	0.104219	0.255536	0.0571685989698	0.0480188	0.039314	439.055	0.0	0.0
2010-11-12 mir-239::GFP-2 1-4	01d-19h	1.83171659881	30730.6631868	937279.934005	861.114642583	96782.313923		0.0890965	0.206284	0.0714997438434	0.0690985	0.054553	315.242	0.119784	0.209145	0.0721262717734	0.0612135	0.0521358	268.598	0.0937821	0.209145	0.0707663499847	0.0679658	0.0514105	2069.84	0.0	0.0
2010-11-12 mir-239::GFP-2 1-4	02d-16h	2.70073427635	49816.6426172	2075918.66657	1196.83674316	165366.99345		0.101843	0.145333	0.0750705349299	0.0715069	0.0561349	695.604	0.15576	0.240494	0.0968068846424	0.0895685	0.0570703	1917.74	0.137177	0.240494	0.0829613137938	0.0751745	0.0561349	4065.77	5.65004627658	7.47169008173
2010-11-12 mir-239::GFP-2 1-4	03d-16h	3.7063946529	63740.8486259	2687216.35211	1293.87279451	200719.02344		0.114616139586	0.428040712468	0.0838346310807	0.0786877499091	0.0481130498001	1061.26135951	0.231092330062	0.760047255543	0.125547607346	0.113218466012	0.0485368956743	679.087604507	0.128391857506	0.760047255543	0.0904450516209	0.0833311523083	0.0481130498001	5421.99200291	5.21131276742	7.32883380423
2010-11-12 mir-239::GFP-2 1-4	04d-20h	4.85168200611	65775.6874869	2792133.51012	1317.57418919	207145.116325		0.125572	0.33675	0.0837418053221	0.0772487	0.0526901	1587.74	0.278265	1.25364	0.13539500538	0.109453	0.0533792	925.019	0.156036	1.25364	0.0981229462483	0.0882692	0.0526901	6184.0	5.68982098086	5.83715210071
2010-11-12 mir-239::GFP-2 1-4	05d-23h	5.96100019987	61885.9464044	2611934.59524	1297.42569242	194770.871365		0.151671	0.627985	0.102023757267	0.0911976	0.0738639	969.634	0.209135	0.21951	0.134338442451	0.117042	0.0723741	774.192	0.168601	0.627985	0.106952864383	0.0982418	0.0707391	6251.93	6.15385971277	6.86464382717
2010-11-12 mir-239::GFP-2 1-4	06d-17h	6.70960941117	65645.8689743	2759807.51832	1369.07593498	206635.836148		0.171465	0.480894	0.101165455926	0.089528	0.0701123	1213.18	0.222526	0.239937	0.138811027921	0.126869	0.0739906	843.138	0.183832	0.526306	0.108755043977	0.0977612	0.0701123	6619.59	3.18108150636	6.72672817514
2010-11-12 mir-239::GFP-2 1-4	08d-01h	8.07569647352	62951.6549683	2663456.72067	1263.27501021	198201.387799		0.201656	1.45635	0.110763551144	0.0963588	0.0597145	1262.37	0.321038	0.647877	0.147319142517	0.107699	0.0579769	1033.89	0.205285	1.45635	0.110897298191	0.096186	0.0575834	6644.41	3.53645952889	6.24857277946
2010-11-12 mir-239::GFP-2 1-4	08d-23h	8.98759294205	64571.527944	2728874.92211	1293.89142866	203277.247205		0.230194	1.00029	0.121117271751	0.103288	0.0545144	1424.94	0.341403	1.31556	0.157964122043	0.111656	0.0574869	1140.97	0.214977	1.31556	0.116699671546	0.0968357	0.0545144	7173.18	3.58006793298	4.97133701983
2010-11-12 mir-239::GFP-2 1-4	09d-23h	9.9876284475	65764.21548	2783246.18925	1311.45884426	207016.342111		0.267047	1.10577	0.136597068915	0.113635	0.0586923	1585.07	0.66381	1.51361	0.193964944492	0.119549	0.0585607	1485.38	0.256067	1.51361	0.132636194201	0.103589	0.0585607	8301.83	3.97322322817	6.48418338052
2010-11-12 mir-239::GFP-2 1-4	10d-18h	10.7644019702	67055.9856255	2835005.15473	1340.6353848	211052.048918		0.294008	1.66137	0.145726416456	0.11702	0.0605039	1695.53	0.571682	0.793498	0.19333977156	0.140285	0.0676206	1516.94	0.30583	1.66137	0.142482286664	0.111751	0.0605039	9092.93	1.90418486986	0.0
2010-11-12 mir-239::GFP-2 1-4	11d-19h	11.825880607	65914.5589241	2786676.84525	1317.75181616	207470.253314		0.316573	1.29122	0.16305458605	0.132115	0.0729402	1867.79	0.427491	1.3151	0.178538540783	0.144477	0.0650194	1381.89	0.267573	1.55558	0.144781340908	0.119964	0.0650194	9082.86	4.68990346514	0.0
2010-11-12 mir-239::GFP-2 1-4	12d-15h	12.6489460651	62407.3269433	2625902.55237	1260.50529549	196442.489133		0.326921	1.33392	0.169585712139	0.140344	0.0711985	1719.6	0.538633	1.58549	0.204679867082	0.161981	0.058876	1507.06	0.27784	2.77893	0.15323399044	0.119761	0.0535547	9099.34	5.21993452183	0.0
2010-11-12 mir-239::GFP-2 1-4	14d-01h	14.054873892	49548.1100038	2076556.56129	1007.90406637	156085.315039		0.339753	1.26189	0.178404951449	0.147847	0.062236	1397.62	0.538864	0.819047	0.201436454529	0.169808	0.0724272	1179.01	0.298709	2.74945	0.161630805536	0.13176	0.0604563	7622.51	4.33219954583	0.0
2010-11-12 mir-239::GFP-2 1-4	14d-16h	14.7053642199	49535.9144525	2075958.00816	1007.59282473	156042.838125		0.366542	1.46625	0.189770105999	0.158693	0.0743573	1487.42	0.39041	2.01332	0.201683271514	0.156865	0.0687695	1179.04	0.305947	3.8175	0.168935617516	0.139497	0.0621003	7963.79	1.07499009124	0.0
2010-11-12 mir-239::GFP-2 1-5	00d-20h	0.83531625145	9282.74753188	147744.81231	487.427849888	29284.7662456		0.0534741	0.15749	0.047464010825	0.0460367	0.037403	67.1616	0.0463851	0.0514751	0.0428963555928	0.0426928	0.0378051	52.0762	0.100883	0.162209	0.0561512953441	0.0486849	0.037403	496.883	0.0	0.0
2010-11-12 mir-239::GFP-2 1-5	01d-19h	1.8322084873	28035.4641223	856936.3038	780.505027101	88328.5088577		0.083747	0.159378	0.0631743339695	0.0605217	0.046585	256.425	0.084062	0.122344	0.0546938725801	0.0489215	0.041566	188.584	0.0936587	0.186919	0.0629394869813	0.0572846	0.041566	1679.29	0.0	0.0
2010-11-12 mir-239::GFP-2 1-5	02d-16h	2.70105034222	39016.5372593	1344408.74696	974.728490071	122852.184875		0.100433	0.362988	0.0718623692324	0.0670386	0.0515854	614.854	0.148586	0.434317	0.0858832819545	0.0714177	0.0484341	690.502	0.112187	0.434317	0.0756653070295	0.0688515	0.0484341	2791.14	6.35807010202	7.40519437176
2010-11-12 mir-239::GFP-2 1-5	03d-16h	3.70703056975	41947.7489998	1461097.5341	1017.93238665	132297.645981		0.110366775718	0.401690294438	0.0702733397317	0.0634096692112	0.0367360959651	869.352962559	0.217134133043	1.01828789531	0.112503034352	0.0921570338059	0.0455888767721	260.556888404	0.127006543075	1.01828789531	0.0788889752541	0.0693994910941	0.0367360959651	3210.38531443	5.05943995637	6.73020329359
2010-11-12 mir-239::GFP-2 1-5	04d-20h	4.85222122268	43161.1560338	1484401.86621	1065.9222593	135968.967507		0.151982	0.353036	0.0852038880585	0.0751546	0.0474638	852.124	0.410664	1.62416	0.139545258687	0.0889732	0.0487254	605.487	0.122495	1.62416	0.0862775496854	0.0759766	0.0474638	3616.75	5.90537455434	5.19697110467
2010-11-12 mir-239::GFP-2 1-5	05d-23h	5.96154899304	39680.6890016	1351982.87674	1019.62240037	124952.350772		0.21569	0.927377	0.113870614587	0.0960347	0.0579293	1237.89	0.372282	1.41444	0.142762733344	0.103315	0.0599895	284.098	0.158201	1.41444	0.100368765972	0.0890915	0.0570073	3817.02	6.32411718702	5.64154515852
2010-11-12 mir-239::GFP-2 1-5	06d-17h	6.70988736334	43122.692909	1477612.91026	1073.59802784	135808.77829		0.25564	0.627465	0.113470793941	0.0855362	0.0514937	1062.77	0.921751	1.69669	0.200058808672	0.10642	0.0571423	695.404	0.193426	1.69669	0.105818734822	0.0853962	0.04878	4346.61	7.45424605038	6.50369138305
2010-11-12 mir-239::GFP-2 1-5	08d-01h	8.07626901231	45924.0545326	1568247.70674	1163.61176978	144548.839599		0.404108	0.968496	0.162892504537	0.102972	0.0513311	1197.59	0.579733	1.61967	0.14834062494	0.084544	0.0533671	725.534	0.254942	2.44987	0.108005346185	0.0792805	0.0507709	4721.35	6.26542187105	6.09040938542
2010-11-12 mir-239::GFP-2 1-5	08d-23h	8.98814364341	41687.0958168	1417613.65572	1066.99159341	131246.573782		0.412147	1.67688	0.185082436184	0.134581	0.058096	1225.25	0.487004	2.78389	0.155553401263	0.0896869	0.054178	671.057	0.275728	2.78389	0.113475086029	0.0830884	0.0476373	4503.26	4.38090823263	4.08253651043
2010-11-12 mir-239::GFP-2 1-5	09d-23h	9.98788420036	40588.1297993	1377756.9316	1047.65194193	127791.724693		0.390613	2.04128	0.189905907487	0.144703	0.0590699	1204.19	0.322824	1.85829	0.125344175495	0.0817816	0.0571448	506.892	0.270701	2.04128	0.113056411753	0.0881191	0.0496752	4365.67	5.18697263943	3.42752896971
2010-11-12 mir-239::GFP-2 1-5	10d-18h	10.7649234675	37423.2659175	1278954.63885	954.116826789	117869.969357		0.405914	1.01619	0.198077661298	0.156526	0.0613217	1255.22	0.26904	1.61859	0.12722177851	0.0982411	0.0588035	463.596	0.28974	1.61859	0.121380627736	0.0961448	0.0514852	4326.13	1.98360838122	0.0
2010-11-12 mir-239::GFP-2 1-5	11d-19h	11.8263691902	36659.5751625	1251735.28503	937.161405297	115467.595223		0.425113	1.53512	0.204814889918	0.160651	0.0610814	1229.5	0.239191	1.44521	0.118000447535	0.0909288	0.0463313	424.212	0.289218	1.53512	0.113243976195	0.0860249	0.0404593	3951.99	1.72663502729	0.0
2010-11-12 mir-239::GFP-2 1-5	12d-15h	12.6500442114	34066.8493145	1163185.37093	870.889993967	107332.953397		0.47244	0.766328	0.210831609266	0.161903	0.0639546	1173.91	0.263168	0.599428	0.120706673513	0.105252	0.0515117	403.402	0.309211	0.766328	0.129273454971	0.104696	0.0515117	4191.05	0.897384707649	0.0
2010-11-12 mir-239::GFP-2 1-6	00d-20h	0.835745476664	6871.99287827	110351.12637	356.722480054	21719.1605526		0.0552838	0.0732675	0.0428337615671	0.0409512	0.0349338	44.1188	0.0696808	0.0883961	0.0480100308542	0.044304	0.0340858	43.3531	0.163341	0.381129	0.0652327487219	0.0455812	0.0323386	420.36	0.0	0.0
2010-11-12 mir-239::GFP-2 1-6	01d-19h	1.8326410046	21651.5226374	624780.471399	654.744790413	68336.9439616		0.0871571	0.197649	0.0652043020203	0.061549	0.0497679	230.497	0.109731	0.286461	0.0716803200967	0.0591265	0.0494841	157.338	0.146	0.329569	0.0815315592582	0.0680637	0.0494841	1680.94	0.0	0.0
2010-11-12 mir-239::GFP-2 1-6	02d-16h	2.7014678534	24953.2269188	721632.695326	716.567166208	78830.0770755		0.101882	0.286027	0.069626050572	0.0643272	0.0363842	449.715	0.168743	0.221447	0.0971361484158	0.0888766	0.0416586	716.768	0.146728	0.286027	0.0826504612119	0.0730857	0.0363842	1946.17	4.13683509263	6.44330409189
2010-11-12 mir-239::GFP-2 1-6	03d-16h	3.70770370129	28671.2179986	823480.196506	851.953955073	90405.5743547		0.0866852053799	0.476528535078	0.0501373568135	0.0430661577608	0.0226930570702	345.095601599	0.348540167212	2.09404943657	0.100988070246	0.0536070519811	0.0250174118502	251.35914213	0.0995667030171	2.09404943657	0.0597923464802	0.0506303162486	0.0226930570702	1639.26572156	6.62008483282	5.77519822513
2010-11-12 mir-239::GFP-2 1-6	04d-20h	4.85303672154	30584.5857144	867314.666908	894.060110579	96407.2306652		0.102413	0.396969	0.0564739448484	0.0480295	0.0235678	458.738	0.731078	2.27707	0.137145996094	0.0518645	0.0251928	387.986	0.0842583	2.27707	0.0605902317773	0.0488282	0.0231435	1822.25	6.50270772461	5.46542998249
2010-11-12 mir-239::GFP-2 1-6	05d-23h	5.96201221449	41794.9089913	1636423.84232	929.097525445	131813.270089		0.147984	0.516656	0.0637423476822	0.0475898	0.0225997	623.719	0.755761	3.20643	0.155230621267	0.0547245	0.027323	537.719	0.103573	3.20643	0.0650300668757	0.0514001	0.0225226	2671.37	4.93883789576	5.87282223608
2010-11-12 mir-239::GFP-2 1-6	06d-17h	6.71031116081	38747.7664232	1505273.09429	870.553543533	122125.687469		0.18851	0.500427	0.0773430302422	0.0600361	0.026357	621.761	0.750636	1.79039	0.135683933151	0.054325	0.0276257	464.582	0.11478	1.79039	0.0736458474213	0.0590379	0.026357	2688.66	4.13373670266	5.02468744416
2010-11-12 mir-239::GFP-2 1-6	08d-01h	8.07665772586	39617.7618661	1535577.11839	899.023419134	124836.259138		0.244681	0.791743	0.0945877958122	0.0618572	0.0231079	510.017	0.221172	5.05226	0.115307514327	0.0468571	0.0240522	485.791	0.123865	5.05226	0.0693536138355	0.0531408	0.0222084	2615.05	6.27774522078	3.50132043628
2010-11-12 mir-239::GFP-2 1-6	08d-23h	8.98864371133	35804.7471757	1365350.3659	821.506433587	112868.429853		0.26279	1.03008	0.119372407676	0.0906002	0.0243062	588.983	0.165219	3.59308	0.0994860364245	0.0472993	0.0205475	383.021	0.158182	3.59308	0.0686552153183	0.0509059	0.0164733	2339.5	4.58652005833	3.13563379805
2010-11-12 mir-239::GFP-2 1-6	09d-23h	9.98853409569	34680.653718	1280313.04107	819.41744045	109367.0946		0.288289	1.31754	0.124971446914	0.0900824	0.0286187	617.359	0.307535	0.615067	0.0837509899502	0.0526665	0.0251115	303.932	0.167289	1.31754	0.0725026794371	0.0572499	0.0251115	2393.02	1.87768204816	0.723090680744
2010-11-12 mir-239::GFP-2 1-7	00d-20h	0.836193010167	8841.75443595	141557.087389	461.007959715	27900.5357469		0.0578976	0.110353	0.0497314244893	0.0483541	0.0415823	65.5957	0.0468789	0.0496637	0.0443807626699	0.0444148	0.0395533	51.2598	0.0856394	0.166331	0.0542889291873	0.0486519	0.0391521	456.841	0.0	0.0
2010-11-12 mir-239::GFP-2 1-7	01d-19h	1.83302321151	31781.3625766	967201.017638	908.084999421	100080.099996		0.0746094	0.0824924	0.0623599687487	0.0615196	0.047552	273.261	0.095972	0.204149	0.060060717045	0.0516426	0.0441171	215.378	0.0907623	0.204149	0.0643777669755	0.0610418	0.0441171	1946.98	0.0	0.0
2010-11-12 mir-239::GFP-2 1-7	02d-16h	2.70181714984	38992.1199313	1273771.66066	1038.85023653	122749.052237		0.0867315	0.341671	0.0568982190474	0.0511149	0.0398101	529.95	0.0859984	0.124961	0.0659054930105	0.0669913	0.0395384	523.949	0.082781	0.341671	0.0586898081707	0.055439	0.0392958	2148.28	4.62647070591	5.18693353022
2010-11-12 mir-239::GFP-2 1-7	03d-16h	3.70825906169	50335.0834217	1859296.54744	1144.32476739	158481.426908		0.0816092330062	0.490025445293	0.0531431180287	0.0487110141767	0.0261444202108	544.238458742	0.091207560887	0.676364958197	0.0613180379157	0.0520014540167	0.0292354053072	324.740458015	0.074243911305	0.676364958197	0.0534177222261	0.0504892766267	0.0241363867684	2556.83751363	5.72260315053	6.37175657761
2010-11-12 mir-239::GFP-2 1-7	04d-20h	4.854307896	61537.1764628	2598082.65508	1229.50918343	193812.11888		0.083116	0.225415	0.0459444094062	0.03831	0.0254678	623.833	0.0949694	0.339627	0.0490929451599	0.0426445	0.0298519	282.186	0.0717331	0.339627	0.04597870817	0.0426258	0.0254678	2660.79	5.97488134408	5.66587674937
2010-11-12 mir-239::GFP-2 1-7	05d-23h	5.96298952566	59243.4731496	2511682.65688	1172.11912042	186780.946453		0.10187	0.229467	0.0532874867704	0.0412384	0.0298388	935.782	0.139722	0.418403	0.0647045043868	0.045295	0.0301337	409.45	0.092282	0.418403	0.0534181543005	0.0472881	0.0298388	3036.34	6.03472828179	5.02092177785
2010-11-12 mir-239::GFP-2 1-7	06d-17h	6.71065769525	59393.6747166	2507724.27791	1204.66124003	187235.260999		0.109985	0.216309	0.0492993379662	0.0383437	0.0272661	820.637	0.173442	0.356106	0.0740016840644	0.0484742	0.0270534	482.121	0.0981367	0.356106	0.0525946265249	0.0473986	0.0270534	2963.5	5.84336137271	5.13439282315
2010-11-12 mir-239::GFP-2 1-7	08d-01h	8.07704309274	62237.9044245	2626198.52658	1271.31076931	195876.204443		0.14686	0.688634	0.0697578816712	0.0527278	0.0200474	709.089	0.15602	0.733035	0.0715171448795	0.0530983	0.0190608	473.658	0.0962357	0.733035	0.0524113897436	0.0454105	0.0186896	3105.27	6.25765790934	5.70328626186
2010-11-12 mir-239::GFP-2 1-7	08d-23h	8.98918799553	62669.6487981	2644398.62471	1280.10145885	197233.113533		0.170658	0.428489	0.0706516333922	0.0485622	0.0308228	720.788	0.152062	0.375707	0.0701749917615	0.0517485	0.0280842	466.243	0.101797	0.428489	0.0557327342165	0.0481473	0.0280842	3323.01	6.10225234481	5.09413117417
2010-11-12 mir-239::GFP-2 1-7	09d-23h	9.98900201813	61059.0622276	2576416.19795	1247.1849427	192179.137021		0.182744	0.361486	0.0812928807957	0.0567853	0.0292222	810.084	0.16962	0.41763	0.0798773902852	0.0636916	0.0298176	518.804	0.120574	0.41763	0.0611064232795	0.0521358	0.0273324	3550.71	5.8101966187	5.5152275499
2010-11-12 mir-239::GFP-2 1-7	10d-18h	10.7657973333	58190.7450799	2452999.26416	1192.72533997	183169.861983		0.240473	0.60648	0.100310262596	0.067032	0.0287869	924.359	0.136354	0.275765	0.0740325849534	0.0602452	0.0299197	462.259	0.134978	0.60648	0.0679704245455	0.0573081	0.0287869	3763.73	5.71400844141	0.0
2010-11-12 mir-239::GFP-2 1-7	11d-19h	11.8273337465	57583.2403732	2427116.98164	1183.12126609	181256.704165		0.269976	1.12378	0.121457995829	0.0882872	0.0224433	1078.91	0.153164	0.195055	0.0843026325515	0.0751876	0.0225245	523.519	0.176225	1.12378	0.0811831375456	0.0670183	0.0214967	4448.84	2.23208322612	0.0
2010-11-12 mir-239::GFP-2 1-7	12d-15h	12.6504349621	54090.6523005	2317923.21472	1085.96622364	170351.142279		0.319976	0.997995	0.126000498628	0.0876279	0.0253508	1171.43	0.148408	0.256999	0.0772333248526	0.0691632	0.0215771	434.592	0.165643	0.997995	0.081619920555	0.0691311	0.0215771	4202.77	2.99100121749	0.0
2010-11-12 mir-239::GFP-2 1-8	00d-20h	0.836547321479	6176.76623222	99087.3522871	320.29338127	19536.3983178		0.0485805	0.0640268	0.0432306221331	0.0426559	0.0367532	39.8154	0.0446758	0.0571879	0.041471062637	0.0411791	0.0370459	34.0063	0.0672479	0.0997496	0.0473513714443	0.0439812	0.0367532	278.095	0.0	0.0
2010-11-12 mir-239::GFP-2 1-8	01d-19h	1.83329098832	26058.9528949	794871.811986	732.590565909	82120.3044058		0.0788387	0.157052	0.0617185439812	0.0593255	0.0484052	224.902	0.127478	0.185367	0.0675800513914	0.052337	0.0443377	209.836	0.111002	0.261639	0.0703735548418	0.0634767	0.0443377	1745.55	0.0	0.0
2010-11-12 mir-239::GFP-2 1-8	02d-16h	2.70212154816	40828.3804919	1564619.90267	910.183893168	129317.392187		0.0897252	0.162641	0.0641440289894	0.0594655	0.0506553	598.207	0.133642	0.172817	0.0907737817682	0.088005	0.0516987	1235.7	0.122515	0.172817	0.0759236781089	0.0683378	0.0493884	3102.85	7.47880874656	6.86260849916
2010-11-12 mir-239::GFP-2 1-8	03d-16h	3.7089084126	42286.3251429	1573810.32354	981.24701314	133221.493358		0.131236277717	0.396110505271	0.0702874666616	0.056003998546	0.0440734278444	522.235550709	0.286849509269	0.488291530353	0.101521945339	0.0811897491821	0.0468160668848	442.028353326	0.107238822246	0.488291530353	0.069533894835	0.0604263904035	0.0440734278444	2786.64122137	5.6619028981	5.16685772354
2010-11-12 mir-239::GFP-2 1-8	04d-20h	4.85481148617	44095.6605313	1666909.05577	991.232709756	139288.019569		0.147467	1.25233	0.0667690875291	0.0490289	0.0224144	779.195	0.289599	0.957172	0.0842372639507	0.0532362	0.0252425	367.022	0.0934657	1.25233	0.0595548359208	0.0499965	0.0224144	2561.93	5.96624929208	8.6158194215
2010-11-12 mir-239::GFP-2 1-8	05d-23h	5.96333673237	40692.872214	1530091.58877	924.893056206	128544.610658		0.241564	1.53779	0.0830639633561	0.0487846	0.0193426	817.931	0.30643	1.46632	0.108013323486	0.0566847	0.0228876	432.809	0.144227	1.53779	0.0678599316183	0.0505838	0.0192519	2671.65	5.97539338398	5.40452287183
2010-11-12 mir-239::GFP-2 1-8	06d-17h	6.7109575749	36754.9496083	1396196.15144	803.152060832	116153.208024		0.316197	0.797873	0.0882332566894	0.0449462	0.0203518	632.191	0.324477	0.67351	0.093865360774	0.0606662	0.0232623	291.17	0.179354	3.29747	0.0748732610237	0.0527479	0.0203518	2625.66	2.6887715034	3.81124334068
2010-11-12 mir-239::GFP-2 1-8	08d-01h	8.07743009095	32707.0664172	1221014.16538	756.71409791	103138.432777		0.294256	0.70392	0.117813770126	0.083366	0.0201381	599.436	0.191063	0.556887	0.0689549464451	0.0532533	0.01683	232.999	0.177502	3.33053	0.073670514157	0.0519595	0.0147788	2292.85	1.92299399695	3.84785065847
2010-11-12 mir-239::GFP-2 2-1	00d-20h	0.840215845436	7111.75250965	113880.39054	370.829837678	22470.4655836		0.0501144	0.0633638	0.045347622971	0.0449531	0.0367263	48.6127	0.0489711	0.054233	0.0403815461842	0.038949	0.034257	37.6356	0.0903507	0.154576	0.0552913568305	0.0478741	0.0342389	374.378	0.0	0.0
2010-11-12 mir-239::GFP-2 2-1	01d-19h	1.83663774981	25958.3307813	752684.059376	771.098016827	81797.1781716		0.0854983	0.109096	0.0634668602838	0.0610079	0.0484538	233.368	0.110319	0.127158	0.0743810884049	0.0761377	0.0422651	222.325	0.116281	0.189439	0.0706521487697	0.0650494	0.0422651	1744.9	0.0	0.0
2010-11-12 mir-239::GFP-2 2-1	02d-16h	2.70458657589	30470.2911115	916034.745446	857.988023803	96906.8861935		0.146828	0.261556	0.0771012207896	0.0676403	0.0369153	957.289	0.139796	0.514714	0.0915888403417	0.0841235	0.0382508	207.815	0.126949	0.514714	0.0729092046883	0.0645909	0.0346686	2232.77	7.64218045263	5.51357580496
2010-11-12 mir-239::GFP-2 2-1	03d-16h	3.71321779221	36949.0588346	1182809.75788	970.590131676	116433.908712		0.107308615049	0.694420210832	0.0612818862337	0.0539469283897	0.0300490730643	781.835696111	0.221227190113	1.34748455107	0.102259450659	0.0685052708106	0.0367004725554	299.517993457	0.107731733915	1.34748455107	0.0639045543097	0.0553017084696	0.0299084696474	2248.99309342	2.92693306105	5.7601698116
2010-11-12 mir-239::GFP-2 2-1	04d-20h	4.85852626127	48942.0526831	2049411.94234	1036.4572285	154095.694985		0.152153	0.248418	0.0717651048704	0.0595578	0.0364387	770.183	0.136852	0.207664	0.0617036394334	0.0487738	0.0360017	185.481	0.0994586	0.248418	0.0570100085177	0.0491947	0.0357355	2632.27	3.49043368922	5.18017488663
2010-11-12 mir-239::GFP-2 2-1	05d-23h	5.9667718355	52007.838972	2204389.32311	1090.85995314	164461.095841		0.237277	0.634652	0.0843668067259	0.057108	0.0282954	956.804	0.090652	0.611179	0.0630550338855	0.0523349	0.0288452	316.032	0.115098	0.634652	0.0631671914086	0.0537073	0.025775	3093.3	6.2554034404	4.73620735709
2010-11-12 mir-239::GFP-2 2-1	06d-17h	6.71379196688	53771.7049845	2274158.36007	1091.62610798	169357.040655		0.167928	0.431691	0.0627597555368	0.0474022	0.0343539	984.198	0.115721	0.185816	0.0576770660383	0.0508603	0.0364293	205.446	0.0906049	0.431691	0.0560691347908	0.0489446	0.0337818	2871.86	6.18792525441	5.28635095802
2010-11-12 mir-239::GFP-2 2-1	08d-01h	8.08086451253	44265.7063244	1866085.08918	909.887641192	139500.263162		0.358344	1.4297	0.15586023347	0.114703	0.0438094	999.532	0.0654366	0.0981659	0.0501600243579	0.0492209	0.0273054	244.38	0.182772	1.4297	0.0721881146116	0.0569449	0.0270853	3040.71	2.88678814516	5.63035241873
2010-11-12 mir-239::GFP-2 2-1	08d-23h	8.9927106695	48999.2756061	2065630.38245	1007.17945683	154347.973692		0.292547	1.03821	0.121015297137	0.0755475	0.025735	857.877	0.0708983	0.21222	0.0461713000524	0.0410091	0.0179975	249.14	0.150597	1.03821	0.0614896376031	0.0497793	0.0179975	2866.52	1.99707666813	4.60043379131
2010-11-12 mir-239::GFP-2 2-1	09d-23h	9.9924951695	49196.3765042	2052210.06382	1038.39513208	154948.591272		0.323304	0.801711	0.138744363881	0.0882352	0.0270057	879.084	0.0980742	0.245301	0.0686824485191	0.0636625	0.0412482	373.701	0.165087	0.801711	0.0776967125642	0.0653935	0.021992	3638.61	1.44924029281	4.85259977647
2010-11-12 mir-239::GFP-2 2-1	10d-18h	10.7684862866	39950.2636697	1645043.39433	847.6290158	125958.433592		0.308806	0.919156	0.138335993507	0.0986459	0.0432131	740.513	0.082746	0.353326	0.0602991236722	0.0575065	0.0303691	270.622	0.170937	0.919156	0.0771936979742	0.0648027	0.0297387	2933.9	1.6270464115	0.0
2010-11-12 mir-239::GFP-2 2-1	11d-19h	11.8296143698	39722.2670948	1605246.46045	863.045290347	125204.297858		0.258902	1.19406	0.126842874537	0.100135	0.0277774	643.854	0.0781805	0.261124	0.0535883211473	0.0479964	0.0245849	242.594	0.163826	1.19406	0.0792735471837	0.0683036	0.0245849	2996.86	2.08214398409	0.0
2010-11-12 mir-239::GFP-2 2-2	00d-20h	0.839798779173	5490.95512809	87618.6629216	287.667295253	17384.2474287		0.0590665	0.1397	0.0444219308942	0.0416563	0.0349356	37.1812	0.0916768	0.134496	0.0466730495017	0.0398323	0.0338811	33.5112	0.0740093	0.1397	0.0468786686522	0.0414102	0.0330982	244.894	0.0	0.0
2010-11-12 mir-239::GFP-2 2-2	01d-19h	1.83623027612	22025.9288631	654792.685268	631.260825983	69460.9651078		0.077667	0.245374	0.0586486816406	0.05421	0.0448848	190.901	0.150219	0.165733	0.0906638955819	0.0899727	0.0469122	241.347	0.124696	0.288894	0.0740604969083	0.0624941	0.0448848	1553.12	0.0	0.0
2010-11-12 mir-239::GFP-2 2-2	02d-16h	2.70428000828	31953.4776769	950088.880709	912.229115064	100647.829485		0.116502	0.325706	0.0733691753369	0.0656367	0.051329	340.58	0.110902	0.151916	0.0808291632072	0.0794552	0.0505709	485.622	0.112229	0.325706	0.0758045738584	0.0702114	0.0505709	2274.74	6.37404539788	7.04107684042
2010-11-12 mir-239::GFP-2 2-2	03d-16h	3.7125211008	48976.9319115	2103875.42071	968.441789998	154402.028777		0.107626317703	0.166169029444	0.0602118777714	0.053675390767	0.0364183933115	449.661941112	0.145760814249	0.396484914577	0.0692807842065	0.054774263904	0.0377081061432	379.382042893	0.101802980734	0.396484914577	0.0600454181305	0.0515710650672	0.0352110141767	2792.53362414	3.46657683326	5.99246829589
2010-11-12 mir-239::GFP-2 2-2	04d-20h	4.85805066265	47622.1261017	2024886.18181	972.524142985	150017.354422		0.147229	0.319342	0.0655623360766	0.054263	0.023862	504.633	0.255918	0.845521	0.0887184408239	0.0601938	0.0306573	357.358	0.104815	0.845521	0.0597884974879	0.049593	0.023862	2685.34	5.80707688214	6.00595743474
2010-11-12 mir-239::GFP-2 2-2	05d-23h	5.9661786357	46524.9599753	1921393.51861	954.547294011	146715.298337		0.191346	0.610281	0.0867397100208	0.0682227	0.0282897	1077.83	0.171866	0.688019	0.078437312285	0.0606276	0.0311368	258.608	0.146232	0.688019	0.0759391551068	0.0618126	0.0282897	3298.65	4.84984001663	4.41586182705
2010-11-12 mir-239::GFP-2 2-2	06d-17h	6.71299694857	45284.0061686	1862471.69132	962.887235807	142927.383758		0.240339	0.985075	0.0837614295806	0.0591988	0.02145	813.826	0.117085	0.854225	0.0680349775888	0.0526242	0.0290914	336.365	0.132285	0.985075	0.067175513082	0.0528059	0.02145	2879.75	5.63064416152	3.20028781063
2010-11-12 mir-239::GFP-2 2-2	08d-01h	8.08028134921	44116.5248198	1769584.34824	945.533087515	139024.717414		0.350564	0.983935	0.139881437601	0.11184	0.0356536	915.804	0.12209	0.788385	0.0864247409476	0.0769794	0.0517548	431.0	0.151124	0.983935	0.072850617642	0.0593695	0.0246322	3060.75	4.79503383542	2.48102175
2010-11-12 mir-239::GFP-2 2-2	08d-23h	8.99226715632	41994.4880648	1684418.60654	900.031097566	132367.826211		0.358265	1.21105	0.11872873576	0.0771296	0.0238757	738.968	0.0814612	0.327255	0.0501325191958	0.0430502	0.020769	237.127	0.131095	1.21105	0.0618206858844	0.0479569	0.016707	2472.21	3.35743562051	2.9774896789
2010-11-12 mir-239::GFP-2 2-2	09d-23h	9.99205003133	39749.6365941	1594419.28382	851.943847389	125333.422117		0.348114	1.29499	0.133678660218	0.0903949	0.0327679	790.175	0.0734709	0.341619	0.0482688849507	0.0417145	0.0214899	217.017	0.134454	1.29499	0.0661844975349	0.051995	0.0214899	2504.42	1.87990309949	1.63651283828
2010-11-12 mir-239::GFP-2 2-2	10d-18h	10.767846114	31481.8444258	1258029.03426	689.776084383	99364.4211485		0.361168	1.24099	0.146514269246	0.10133	0.0286237	695.796	0.0886068	0.349326	0.0605353171781	0.0556078	0.0267744	194.924	0.166581	1.24099	0.078754742484	0.0653594	0.020836	2359.41	0.826838863977	0.0
2010-11-12 mir-239::GFP-2 2-3	00d-20h	0.839344960959	8206.80766051	130582.853441	432.399219026	25907.1689602		0.0583784	0.0668698	0.0531237886717	0.0527308	0.0454758	65.7141	0.052642	0.0710677	0.0488713582357	0.0485705	0.043107	51.3149	0.0924309	0.141735	0.0609671964774	0.0548216	0.043107	475.849	0.0	0.0
2010-11-12 mir-239::GFP-2 2-3	01d-19h	1.8359002866	28541.4644328	875050.801914	791.407220996	89917.5161068		0.086583	0.224372	0.0661457544086	0.0619769	0.0527094	276.225	0.0997165	0.302602	0.0632995544884	0.0560648	0.0494869	223.194	0.108252	0.302602	0.0709804449542	0.0636573	0.0494869	1928.4	0.0	0.0
2010-11-12 mir-239::GFP-2 2-3	02d-16h	2.70383577255	33341.4073466	1020757.76437	928.74465326	105019.060682		0.0986571	0.136269	0.0653718706787	0.0609704	0.0436284	493.427	0.127601	0.160925	0.0722604781307	0.069355	0.0432924	157.672	0.0932787	0.160925	0.0680525789502	0.066048	0.0432924	2196.94	4.8010091328	4.35849960459
2010-11-12 mir-239::GFP-2 2-3	03d-16h	3.7118782135	35677.6596549	1119181.72066	961.6342097	112396.003159		0.085498000727	0.541119592875	0.0568248934431	0.0508033442385	0.0381450381679	760.428934933	0.046546346783	0.0492908033442	0.0439571504969	0.0439134860051	0.039121046892	100.442021083	0.0837164667394	0.541119592875	0.0580445898917	0.0545983278808	0.0381450381679	1910.59614686	5.99036468275	5.47938426184
2010-11-12 mir-239::GFP-2 2-3	04d-20h	4.85723031907	34186.9347078	1075473.75378	914.193124454	107707.007366		0.175376	0.591372	0.0729741043649	0.051791	0.0288085	952.093	0.0653415	0.0853008	0.0467339320772	0.0455338	0.0289583	162.12	0.120575	0.591372	0.0644312635699	0.054367	0.0288085	2090.28	4.41215450079	4.5926414294
2010-11-12 mir-239::GFP-2 2-3	05d-23h	5.96571749343	35202.7726553	1105811.37513	936.669099909	110919.147186		0.295564	1.22623	0.0988903244794	0.0594318	0.0324363	1117.66	0.541473	0.931256	0.133976989678	0.0619767	0.0306232	479.102	0.215705	1.22623	0.0854270399049	0.0638768	0.0306232	2887.86	3.23454718071	4.39020949148
2010-11-12 mir-239::GFP-2 2-3	06d-17h	6.7127240625	33455.6108398	1037270.5304	904.065322503	105419.934933		0.307429	1.33966	0.104182646804	0.067765	0.0238134	1295.09	0.536731	2.26621	0.153412782219	0.085106	0.0237225	546.303	0.236883	2.26621	0.0951530207784	0.0709245	0.0237225	3110.93	5.37087892101	4.49726297304
2010-11-12 mir-239::GFP-2 2-3	08d-01h	8.07963222426	24729.6050241	765588.764721	679.523000585	77984.8500688		0.358051	1.46968	0.158128796472	0.130188	0.0199142	675.21	0.478374	1.26315	0.119975670479	0.0681523	0.0256279	327.414	0.239347	1.46968	0.0945348473814	0.067959	0.0199142	2224.97	5.05647298292	3.47681794982
2010-11-12 mir-239::GFP-2 2-5	00d-20h	0.838212450425	7402.69248105	118027.828638	388.189490568	23382.6817802		0.0595156	0.122421	0.0493515545034	0.0470066	0.0405064	55.3724	0.0509975	0.0657875	0.0444273963712	0.0437408	0.0380619	42.2505	0.0784684	0.123074	0.051962664235	0.0468573	0.0380619	365.921	0.0	0.0
2010-11-12 mir-239::GFP-2 2-5	01d-19h	1.8351587945	27454.2787542	826020.351002	773.933614918	86510.3258398		0.0883278	0.240035	0.0655304864049	0.0601823	0.0506209	268.413	0.116264	0.183614	0.0704113308922	0.0593377	0.0518343	241.652	0.106102	0.240035	0.072791522406	0.0658078	0.0506209	1902.04	0.0	0.0
2010-11-12 mir-239::GFP-2 2-5	02d-16h	2.70345741003	34636.253665	1042837.12964	966.890814337	109147.014485		0.0897389	0.138891	0.0591814416121	0.0536564	0.0425085	563.822	0.142761	0.161047	0.0799490555665	0.0749064	0.0418828	415.175	0.105237	0.161047	0.0675390749445	0.061452	0.0418828	2173.0	7.23357359108	7.03637152411
2010-11-12 mir-239::GFP-2 2-5	03d-16h	3.71118112239	50429.3442857	2158251.30668	1026.01083449	158911.458157		0.089959651036	0.340209014904	0.0544498257223	0.0468869501999	0.03748782261	527.837150127	0.19678698655	0.383416939295	0.0796052465173	0.0644580152672	0.042760087241	361.726281352	0.0753009814613	0.383416939295	0.0551568702959	0.0495648854962	0.0365227190113	2671.63213377	3.60133925643	5.39801556285
2010-11-12 mir-239::GFP-2 2-5	04d-20h	4.85629971169	56384.5987121	2395354.89619	1160.34312393	177551.591935		0.128544	0.20874	0.0604224732073	0.0508756	0.031646	787.728	0.235743	0.310404	0.0828544516885	0.06721	0.0326208	493.978	0.0922058	0.310404	0.0559392180496	0.0494934	0.031646	3082.36	6.54995437838	3.90098043285
2010-11-12 mir-239::GFP-2 2-5	05d-23h	5.96530540695	59080.6221188	2571988.2957	1153.6817664	186127.809822		0.298202	1.00792	0.0969254009576	0.0610653	0.0313317	1278.83	0.570196	1.08957	0.141021855624	0.0815968	0.0358814	744.877	0.157461	1.08957	0.0730231292373	0.0556667	0.0313317	4009.48	5.62007569793	3.86094341557
2010-11-12 mir-239::GFP-2 2-5	06d-17h	6.71215310797	55792.0944031	2414632.75659	1107.65709466	175849.483659		0.388153	0.798851	0.11953611766	0.0612525	0.0254637	1540.82	0.648913	1.02299	0.14468618328	0.0792421	0.034832	641.973	0.215341	1.02299	0.0781970527927	0.0555448	0.0254637	4155.63	5.46073170234	4.22276850592
2010-11-12 mir-239::GFP-2 2-5	08d-01h	8.07889127865	48453.2751742	2061671.75051	998.877921697	152634.982813		0.44885	1.30867	0.144025330311	0.0736625	0.0289357	999.248	0.455277	1.50459	0.110480004479	0.0568767	0.0287032	548.202	0.165641	1.50459	0.0705186208503	0.0502313	0.0243141	3252.67	4.42452171213	4.20855407695
2010-11-12 mir-239::GFP-2 2-5	08d-23h	8.9912260206	44581.2108294	1891937.1852	925.201005452	140487.60315		0.379551	0.955174	0.144817914252	0.0909548	0.0251033	919.159	0.232699	1.69016	0.0876203428008	0.0460754	0.0225885	397.183	0.179326	1.69016	0.0674024981973	0.0487979	0.0217761	2859.69	4.86017110409	3.84286588745
2010-11-12 mir-239::GFP-2 2-5	09d-23h	9.99104523997	48142.7594141	2038358.03371	1006.17182155	151646.258453		0.358694	1.08048	0.130122722966	0.0715058	0.0310288	841.113	0.265487	0.543662	0.0842472303219	0.056687	0.0336354	423.679	0.158998	1.08048	0.0714991601635	0.0573049	0.0265816	3276.02	2.45162078513	2.24896253849
2010-11-12 mir-239::GFP-2 2-5	10d-18h	10.7673676122	36982.6082905	1568226.35221	771.520175453	116653.989417		0.231491	0.466248	0.113722042981	0.0937082	0.039943	561.559	0.24081	1.3272	0.107168923795	0.0757785	0.0344279	414.637	0.142582	1.3272	0.0778903524219	0.0663963	0.0303491	2740.34	1.77155723841	0.0
2010-11-12 mir-239::GFP-2 2-6	00d-20h	0.837801548383	6084.0050925	97165.4211265	318.026441707	19245.0864006		0.0611963	0.127893	0.0551934044201	0.0541883	0.0490853	51.8266	0.0590126	0.0669012	0.0545113857617	0.0541671	0.049137	43.6636	0.0666378	0.127893	0.0567150076477	0.0551132	0.0490853	328.72	0.0	0.0
2010-11-12 mir-239::GFP-2 2-6	01d-19h	1.83476135417	18096.1567044	480745.508634	559.800396574	57135.8487421		0.0904147	0.165901	0.0755958273646	0.0730348	0.0648442	233.969	0.0717984	0.115542	0.0656097874497	0.064663	0.0582657	177.54	0.103922	0.165901	0.0766691129386	0.0734077	0.0582657	1320.78	0.0	0.0
2010-11-12 mir-239::GFP-2 2-6	02d-16h	2.70316128763	22637.8844842	612443.599679	680.984397189	71839.1518849		0.106503	0.179397	0.0872375357984	0.0835658	0.0690222	572.104	0.174765	0.407636	0.115256900666	0.10788	0.0684431	958.131	0.1525	0.407636	0.0988190597625	0.0893841	0.0684431	2230.74	5.87916236477	6.49495597848
2010-11-12 mir-239::GFP-2 2-6	03d-16h	3.71085416265	45032.026881	1933477.84043	897.14891403	142014.878425		0.134480189022	0.4017739004	0.0822785553791	0.069663395129	0.0549014903671	1484.30388949	0.226211195929	0.458167938931	0.100886098854	0.0865997818975	0.058774263904	371.766630316	0.118335877863	0.458167938931	0.0793218438895	0.0712897128317	0.0549014903671	3414.32933479	5.20099382165	5.16742154557
2010-11-12 mir-239::GFP-2 2-6	04d-20h	4.85575135798	52475.8021083	2242596.72625	1173.31736362	166337.429755		0.181818	0.402408	0.0894715300435	0.0709948	0.0565869	1126.89	0.259898	0.591909	0.10189097817	0.0768883	0.0618755	523.618	0.12285	0.591909	0.0811557329124	0.0724532	0.0565869	3997.57	5.13721964675	6.96070673453
2010-11-12 mir-239::GFP-2 2-6	05d-23h	5.964801538	55216.4621792	2378603.80315	1089.30011446	174110.030479		0.13594	0.245334	0.0841291909564	0.0753522	0.06523	1184.29	0.226071	0.257783	0.111571652789	0.0962019	0.072877	411.142	0.147594	0.560118	0.0931218605994	0.0811399	0.0645718	4910.5	5.41624366848	2.37540997297
2010-11-12 mir-239::GFP-2 2-6	06d-17h	6.71178184249	53912.1290917	2295935.24418	1099.95375947	169859.058116		0.258199	0.903378	0.11749884243	0.0921588	0.0594486	1124.58	0.382584	1.16607	0.13907225433	0.0985294	0.0625939	420.833	0.204186	1.16607	0.10886492233	0.0904998	0.0542306	5643.34	5.27200144706	6.66295882462
2010-11-12 mir-239::GFP-2 2-6	08d-01h	8.07848633792	57126.8990435	2418925.67995	1191.64856598	179842.703135		0.403041	0.907235	0.169363311833	0.115444	0.0626463	1265.48	0.252182	1.41301	0.129341938711	0.0988435	0.0667327	794.806	0.308609	1.41301	0.129580859612	0.0991077	0.0626463	7045.44	5.84530829358	5.96382267928
2010-11-12 mir-239::GFP-2 2-6	08d-23h	8.99070506231	53753.4645138	2281916.09994	1107.38099671	169259.117676		0.449544	1.17321	0.188028400932	0.128485	0.0647251	1448.57	0.217388	0.260757	0.10610322421	0.0878516	0.0556453	600.014	0.331843	1.17321	0.127585148094	0.0940911	0.0556453	6526.11	4.96010596827	4.91335112653
2010-11-12 mir-239::GFP-2 2-6	09d-23h	9.99049715771	54393.2113125	2321160.93815	1121.77719125	171272.975156		0.445169	1.03416	0.208803529486	0.150126	0.0881494	1556.42	0.258532	0.656129	0.122178742541	0.0980331	0.0710968	700.329	0.396107	1.03416	0.14433467524	0.109378	0.0666963	7470.47	2.68020318346	3.68074608402
2010-11-12 mir-239::GFP-2 2-6	10d-18h	10.7667783902	45786.1454258	1938094.50811	957.649316396	144253.530278		0.402615	0.695057	0.210576578447	0.170292	0.055729	1302.42	0.228949	0.329479	0.111655794928	0.0975299	0.0660578	525.341	0.380116	0.945472	0.1438742525	0.107301	0.055729	6271.19	1.88569281209	0.0
2010-11-12 mir-239::GFP-2 2-6	11d-19h	11.8282618586	41007.8435005	1735894.01354	857.756740305	129271.933843		0.480477	1.57433	0.232695210647	0.181219	0.0693637	1294.02	0.185991	0.98629	0.126438749636	0.105637	0.074403	535.595	0.403307	1.57433	0.158526623058	0.122802	0.066568	6186.5	0.885316135348	0.0
2010-11-12 mir-239::GFP-2 2-8	00d-20h	0.836921299312	9869.44861663	157486.197818	516.826107236	31127.6360643		0.0623906	0.107955	0.0559093974702	0.0548609	0.0487565	82.8577	0.0534226	0.0557037	0.0509502240883	0.0509198	0.0458907	65.1653	0.0850381	0.110874	0.060139683964	0.0554657	0.0458907	565.373	0.0	0.0
2010-11-12 mir-239::GFP-2 2-8	01d-19h	1.83375934065	30003.2558634	914507.95164	849.799140438	94498.005229		0.0860303	0.130529	0.0682930324389	0.0646085	0.055664	282.733	0.12747	0.176325	0.0837195441941	0.0699504	0.0594493	291.177	0.135468	0.184374	0.0824862222475	0.0735348	0.0535285	2355.48	0.0	0.0
2010-11-12 mir-239::GFP-2 2-8	02d-16h	2.70247215298	33967.4771892	1056727.89556	905.434487426	107191.015953		0.108576	0.257713	0.0824667314022	0.0778881	0.0621342	589.802	0.238034	0.2952	0.109991573806	0.0976728	0.0622464	305.337	0.130791	0.2952	0.0914326482233	0.0844159	0.0621342	3015.08	6.98156410049	6.33870710132
2010-11-12 mir-239::GFP-2 2-8	03d-16h	3.7095532445	50460.4866962	2181026.06967	980.074472239	159282.284586		0.120462740822	0.921217739004	0.0821615171985	0.0750250817884	0.0479091239549	774.125772446	0.15712431843	1.66482006543	0.105836954403	0.0787346419484	0.0538473282443	593.744093057	0.112430752454	1.66482006543	0.0846426712217	0.0774918211559	0.0479091239549	4097.70992366	6.11313493214	5.3563886071
2010-11-12 mir-239::GFP-2 2-8	04d-20h	4.8551981708	48383.2412797	2049132.65764	1020.33725345	152395.021437		0.166528	0.548172	0.0897571510492	0.0735731	0.0521644	771.911	0.104928	0.112579	0.0819136807252	0.0767761	0.0638024	368.775	0.109877	0.548172	0.081290472476	0.0754522	0.0521644	3748.06	5.37111693872	5.422255238
2010-11-12 mir-239::GFP-2 2-8	05d-23h	5.96382713317	51608.7337535	2237236.04768	1032.83035242	162512.064419		0.287489	1.2244	0.133048010338	0.0972564	0.0635205	1211.93	0.124869	0.149158	0.0946530372181	0.0901462	0.0614447	510.18	0.160323	1.2244	0.0994412486365	0.0900079	0.0594	4877.29	5.21230857711	5.58505960057
2010-11-12 mir-239::GFP-2 2-8	06d-17h	6.71150868412	53489.6192434	2333626.00111	1060.92374252	168483.032264		0.381425	1.73153	0.148245730356	0.0946644	0.059159	1406.7	0.12746	0.151558	0.100250336246	0.0978025	0.062054	597.893	0.170879	1.73153	0.103393391684	0.0910377	0.0583488	5265.21	5.78296367161	5.24341766772
2010-11-12 mir-239::GFP-2 2-8	08d-01h	8.07788029205	46201.5342042	2008980.23194	924.245744453	145592.983272		0.354302	1.30705	0.160077321426	0.105338	0.0589593	1018.89	0.108334	0.131933	0.0831321314762	0.0808701	0.0557632	434.365	0.179284	1.30705	0.0957788245913	0.0839437	0.0534032	4209.67	2.31673792764	0.930119924329
2010-11-12 mir-239::GFP-2 2-8	08d-23h	8.99010743472	48091.898178	2091157.25582	962.040012068	151518.241505		0.326394	1.09379	0.149244798438	0.108072	0.0605252	986.508	0.128951	0.32303	0.0939195489901	0.0880068	0.0641942	508.48	0.168464	1.09379	0.100288747876	0.0905485	0.0605252	4589.61	2.51011581001	3.26942556083
2010-11-12 mir-239::GFP-2 2-8	09d-23h	9.98995504948	36785.983125	1596746.19898	741.800391297	116065.846693		0.33085	0.986989	0.168257610686	0.126889	0.0695629	823.958	0.131364	0.53269	0.100229731111	0.0931966	0.066311	412.746	0.195025	0.986989	0.107283669437	0.0961528	0.0618231	3757.93	1.73131960477	4.73863124116
2010-11-12 mir-239::GFP-2 2-8	10d-18h	10.7662500196	41576.2768262	1804681.12344	838.345449565	131080.87966		0.347844	1.00871	0.163665468348	0.120203	0.0700786	906.216	0.163007	0.361791	0.103431441288	0.0922951	0.0638827	481.887	0.202082	1.00871	0.116434068222	0.10438	0.0638827	4606.95	2.38460785389	0.0
2010-11-12 mir-239::GFP-3 1-1	00d-20h	0.833462274386	8958.86739522	142337.249489	472.585032483	28267.643092		0.0628683	0.0722808	0.0590321638408	0.0588911	0.0525884	79.0441	0.0593234	0.0624311	0.0560357068933	0.0560483	0.0492535	64.4411	0.0801421	0.0953728	0.0623658745099	0.0600743	0.0492535	531.42	0.0	0.0
2010-11-12 mir-239::GFP-3 1-1	01d-19h	1.82960446694	29457.0287539	899273.252828	823.384469839	92786.7697107		0.100059	0.257428	0.0759670507905	0.0715424	0.0614408	320.657	0.123403	0.197326	0.0778205420783	0.0658393	0.0569224	277.897	0.120047	0.257428	0.0802260119313	0.0743731	0.0569224	2248.33	0.0	0.0
2010-11-12 mir-239::GFP-3 1-1	02d-16h	2.6974051009	47407.9186363	1904561.02788	1037.88605044	149506.896454		0.1102	0.425743	0.0793309602309	0.0728373	0.0583995	682.802	0.149042	0.576222	0.101612656841	0.0941711	0.0612006	1127.7	0.123578	0.576222	0.0825422035828	0.0758317	0.0583995	3781.09	5.90009659884	6.00123283332
2010-11-12 mir-239::GFP-3 1-1	03d-16h	3.70605362989	48969.4368657	1949203.56891	1062.29484244	154201.254742		0.171114867321	0.544416575791	0.10369802381	0.0888898582334	0.0612159214831	791.526717557	0.289683751363	0.580588876772	0.115983375234	0.0950007270084	0.0617739003999	489.218466012	0.12260087241	0.580588876772	0.0910033733562	0.0852908033442	0.0591672119229	4213.44965467	7.36185577658	7.49088622886
2010-11-12 mir-239::GFP-3 1-1	04d-20h	4.85304038316	47449.7495306	1881700.71864	1055.73950364	149451.672719		0.237762	0.714461	0.115674424103	0.0884979	0.0592737	1006.95	0.24305	0.850613	0.118953622841	0.0928247	0.0614123	558.963	0.148384	0.850613	0.0970143140365	0.0865356	0.0572819	4409.79	4.60647913603	5.31058737355
2010-11-12 mir-239::GFP-3 1-1	05d-23h	5.95954708574	43370.647474	1710829.55991	968.387858563	136629.28657		0.319983	1.27235	0.152875563468	0.117465	0.0741214	1637.14	0.31977	0.550747	0.155392596937	0.132781	0.0855015	457.787	0.214297	1.27235	0.129594069666	0.114222	0.0703888	5252.84	3.01811268447	4.98185439583
2010-11-12 mir-239::GFP-3 1-1	06d-16h	6.70634415278	43898.8522279	1755075.3313	935.830419014	138326.936218		0.357914	1.91944	0.157314545305	0.109959	0.0700852	1399.94	0.3592	0.608388	0.145620162139	0.116313	0.0700892	632.72	0.224014	1.91944	0.121996283176	0.103491	0.0660042	5112.01	2.51706495525	2.0628272941
2010-11-12 mir-239::GFP-3 1-1	08d-01h	8.07354640704	38614.4460866	1538538.65049	837.710837544	121717.94814		0.332583	1.12366	0.162785446321	0.116154	0.0718318	954.411	0.192652	0.967501	0.121157653322	0.0946312	0.061216	501.472	0.201327	1.12366	0.118430246781	0.103212	0.0590108	4353.38	2.22128221309	2.00250037053
2010-11-12 mir-239::GFP-3 1-1	08d-23h	8.98564329451	37140.0370755	1475229.06242	815.169958427	117102.073332		0.309781	1.65655	0.152349167254	0.112013	0.0581704	817.049	0.174918	0.71519	0.108893750412	0.0866625	0.0523873	400.293	0.187079	1.65655	0.109703310357	0.0958047	0.0518353	3818.11	1.78778073757	2.3956963511
2010-11-12 mir-239::GFP-3 1-1	09d-23h	9.98574395019	36226.9169078	1440738.35795	792.771008665	114225.237201		0.29719	1.06728	0.142871636479	0.105796	0.0563416	796.938	0.164582	0.532439	0.106968158224	0.092845	0.0615159	393.643	0.185284	1.17533	0.111208837219	0.0994335	0.0554866	3834.7	1.92391470453	2.78159324711
2010-11-12 mir-239::GFP-3 1-1	10d-18h	10.7612170951	33917.3400873	1347127.29693	739.79171497	106993.270616		0.31673	0.970786	0.153553636312	0.11398	0.0619395	780.667	0.146591	0.292405	0.10394642525	0.0933691	0.0591703	382.003	0.190783	0.970786	0.112727335055	0.101115	0.0506253	3620.8	1.05622370567	0.0
2010-11-12 mir-239::GFP-3 1-1	11d-19h	11.8222483782	34295.4032099	1363991.89539	745.513170417	108172.554466		0.317636	0.854577	0.157281200099	0.117406	0.0702138	780.272	0.172116	0.655989	0.108951165859	0.0935725	0.0665767	420.007	0.200085	0.854577	0.120765404005	0.109913	0.0638458	3917.03	0.726581599309	0.0
2010-11-12 mir-239::GFP-3 1-2	00d-20h	0.833819200005	9277.62738612	147715.548239	486.926898364	29268.2670529		0.054605	0.179106	0.048372672776	0.047258	0.040985	68.4957	0.047932	0.0515846	0.0448869254085	0.0447315	0.0404195	54.0887	0.0789052	0.179106	0.0528269013691	0.0476953	0.0396473	466.937	0.0	0.0
2010-11-12 mir-239::GFP-3 1-2	01d-19h	1.83015150699	31861.4729209	974204.357468	885.779485524	100336.088457		0.0850388	0.137165	0.0668975968525	0.0654677	0.0526875	309.669	0.129784	0.1588	0.0802628062742	0.0789283	0.0510494	313.988	0.128589	0.19849	0.0805321387798	0.0751622	0.0503525	2441.33	0.0	0.0
2010-11-12 mir-239::GFP-3 1-2	02d-16h	2.69785809796	51676.718462	2032556.51061	1170.23341182	162636.512782		0.0874658	0.155112	0.0651825157479	0.0613147	0.0494326	501.384	0.128417	0.247433	0.0872531519423	0.0862814	0.0554224	395.17	0.104439	0.247433	0.0756569379873	0.071518	0.0494326	3699.62	5.01978220346	8.69545897847
2010-11-12 mir-239::GFP-3 1-2	03d-16h	3.70757132099	65897.9058602	2824712.74475	1318.74015413	207402.467838		0.114071246819	0.327679752817	0.0848118769011	0.0804652853508	0.0521363140676	1058.36786623	0.145555434387	0.421261359506	0.0913290992875	0.080981824791	0.0542181025082	586.790258088	0.120675390767	0.421261359506	0.0880629413352	0.0834627408215	0.0521363140676	5550.52708106	5.54410856205	7.32576168564
2010-11-12 mir-239::GFP-3 1-2	04d-20h	4.85360180146	71314.4275891	3346342.07184	1257.92469929	224952.662172		0.134146	0.225455	0.0879913022607	0.0793584	0.0650304	1240.15	0.146346	0.170357	0.0917182156092	0.0793207	0.0667461	840.139	0.132503	0.225455	0.088815169641	0.0831719	0.0650304	6075.93	3.42300372548	6.16987322308
2010-11-12 mir-239::GFP-3 1-2	05d-23h	5.96007161283	64738.0832709	3047805.49238	1157.77995063	205024.390906		0.203914	0.345077	0.113574769517	0.0971667	0.0695275	1968.48	0.210828	0.269329	0.1119611671	0.0903889	0.0748412	1257.66	0.178881	0.345077	0.101481733453	0.090887	0.0695275	6486.71	5.66795411052	4.16111941612
2010-11-12 mir-239::GFP-3 1-2	06d-16h	6.70670207994	67143.4719169	3086098.48513	1245.55094824	211354.405271		0.208818	0.647754	0.11178577146	0.0993004	0.0540801	1367.92	0.254042	0.838548	0.129405915969	0.0933148	0.0610295	1064.23	0.161168	0.838548	0.100898007675	0.0909591	0.0540801	6386.64	6.39916456344	7.58139574863
2010-11-12 mir-239::GFP-3 1-2	08d-01h	8.07399023315	62037.1743007	2844639.47891	1155.42688598	195358.179341		0.303859	1.05002	0.133134312134	0.106048	0.0641766	1231.36	0.316235	0.971197	0.141628509697	0.103579	0.0588099	1059.24	0.164505	1.05002	0.103808454815	0.0918775	0.0586934	6129.16	4.83972595446	5.57370644223
2010-11-12 mir-239::GFP-3 1-2	08d-23h	8.9862741507	59332.1506212	2708165.15328	1129.17966218	186867.39222		0.352634	1.18426	0.14512880463	0.111004	0.0614021	1312.4	0.272353	0.909157	0.129206200169	0.0941903	0.0608337	792.292	0.162209	1.18426	0.105870000639	0.0938971	0.056257	5977.21	2.52253123333	3.24727637205
2010-11-12 mir-239::GFP-3 1-2	09d-23h	9.986324942	56136.804562	2562191.37289	1068.33872415	176837.777349		0.377588	0.991659	0.153684167695	0.114954	0.0648799	1314.0	0.242741	0.766285	0.144863586426	0.124895	0.0688636	840.209	0.170809	0.991659	0.117558092293	0.107345	0.0556387	6282.07	2.72508649323	3.82214695581
2010-11-12 mir-239::GFP-3 1-2	10d-18h	10.761642565	53454.6421227	2409981.21822	1055.02982675	168393.29458		0.421795	1.45139	0.172639023239	0.134554	0.0687018	1259.06	0.196211	1.08231	0.120304393285	0.0991753	0.0580382	641.102	0.168849	1.45139	0.114081940277	0.102392	0.0530576	5804.72	2.03008451111	0.0
2010-11-12 mir-239::GFP-3 1-2	11d-19h	11.8226362338	45045.7007289	2047157.85376	879.622651692	142023.913951		0.482779	1.11279	0.19545203208	0.155272	0.0703141	1177.79	0.276252	0.440248	0.148636874468	0.133689	0.0632963	687.0	0.222719	1.11279	0.13062241716	0.117735	0.051737	5598.61	1.19252578978	0.0
2010-11-12 mir-239::GFP-3 1-3	00d-20h	0.834193222553	6846.73428447	107872.857552	363.795060998	21636.6719489		0.0587545	0.0683834	0.0502821267783	0.0493751	0.0435232	50.3324	0.0638009	0.0724869	0.0498752529774	0.048182	0.0428775	44.4389	0.0699454	0.129461	0.0538104886231	0.0507221	0.0420988	350.468	0.0	0.0
2010-11-12 mir-239::GFP-3 1-3	01d-19h	1.8306898221	20789.686703	563692.513149	638.624963325	65572.444079		0.0767938	0.261563	0.0623643895582	0.0590196	0.0501852	209.295	0.0900589	0.124394	0.0604240209207	0.0571427	0.0519154	168.22	0.127168	0.261563	0.0733792572454	0.0618862	0.0501852	1450.56	0.0	0.0
2010-11-12 mir-239::GFP-3 1-3	02d-16h	2.69818989443	41505.3133666	1513307.55365	1009.88231187	131527.608969		0.099338	0.289565	0.0789020078402	0.0743521	0.0600713	623.01	0.0740913	0.0773502	0.0707864717224	0.0708884	0.0635806	137.68	0.11118	0.289565	0.081543656732	0.0762811	0.0591819	3212.0	3.43709112063	5.43019241246
2010-11-12 mir-239::GFP-3 1-3	03d-16h	3.70815507299	47263.4715601	1868696.27328	1022.5175182	149096.250844		0.110516902944	0.514892766267	0.0831008718139	0.0790214467466	0.0525870592512	699.876408579	0.158984005816	1.09838967648	0.102381836016	0.0810283533261	0.0521904761905	601.286804798	0.111405670665	1.09838967648	0.0838236465449	0.0783329698292	0.0505368956743	3785.24173028	6.11154311327	5.93048570199
2010-11-12 mir-239::GFP-3 1-3	04d-20h	4.854086227	56932.5172425	2448129.58379	1144.97511928	179318.741899		0.121933	0.344434	0.0791206879577	0.0726049	0.0381814	638.82	0.28469	0.554288	0.107182788548	0.0871083	0.0493273	543.631	0.107076	0.554288	0.079304227428	0.0742679	0.0381814	4296.54	5.4313102239	5.69528294505
2010-11-12 mir-239::GFP-3 1-3	05d-23h	5.96043785831	62512.3832996	2654923.49617	1294.27511639	196803.370612		0.132587	0.445315	0.0921763537445	0.0854885	0.058535	1387.44	0.238413	2.07486	0.141893771519	0.0984506	0.0604106	843.558	0.129881	2.07486	0.0957099501069	0.0876067	0.0584025	5635.31	5.52237974408	6.22154977324
2010-11-12 mir-239::GFP-3 1-3	06d-16h	6.70709287371	61227.9546572	2613537.09748	1253.81105708	192785.135632		0.181365	0.515426	0.0977861575779	0.0848069	0.0554316	1399.71	0.839487	1.78317	0.18957903511	0.0976978	0.0660774	1181.27	0.142622	1.78317	0.100956837673	0.0863727	0.0554316	5907.99	6.46333744255	6.43810799111
2010-11-12 mir-239::GFP-3 1-3	08d-01h	8.0743713505	65269.5504957	2815409.00072	1305.21067214	205493.242577		0.276102	0.758934	0.119261188272	0.0912765	0.0577047	1294.46	1.23741	4.95861	0.280598466064	0.111144	0.0658742	1832.31	0.16549	4.95861	0.114929730831	0.0881724	0.0535529	7138.63	5.90315720085	5.74970760347
2010-11-12 mir-239::GFP-3 1-3	08d-23h	8.98673520061	72347.3756716	3333384.72706	1329.38517888	227754.113612		0.327974	0.970649	0.134392003974	0.0979777	0.0574696	1505.46	0.678749	4.51812	0.236800481025	0.105568	0.0624642	2087.4	0.18819	4.51812	0.117020156348	0.0893924	0.0563175	8057.77	5.60462134817	6.8220951593
2010-11-12 mir-239::GFP-3 1-3	09d-23h	9.98673292125	68014.8798042	3133720.5339	1249.74160243	214159.021865		0.376717	1.48269	0.155056894875	0.113535	0.0631531	1628.87	0.658446	3.99529	0.24518729505	0.125053	0.0587807	2022.3	0.228417	3.99529	0.128314090358	0.100988	0.0483531	8305.26	3.93004897409	5.25433256475
2010-11-12 mir-239::GFP-3 1-3	10d-18h	10.7620903685	60882.8461663	2803451.1191	1121.39188838	191774.70122		0.383858	1.12823	0.165992040567	0.129064	0.0671241	1553.35	0.727581	5.71341	0.255406001927	0.127509	0.0636935	1871.1	0.242349	5.71341	0.136526197636	0.108273	0.0616724	7912.24	1.93267337117	0.0
2010-11-12 mir-239::GFP-3 1-3	11d-19h	11.8230388308	51402.8468642	2358435.7633	958.462769306	161990.933902		0.500459	1.77102	0.221191205504	0.175165	0.0182717	1614.03	0.617512	10.1487	0.302984531017	0.161807	0.0105891	1930.62	0.307721	10.1487	0.172573965031	0.142558	0.0	8441.11	1.45096230438	0.0
2010-11-12 mir-239::GFP-3 1-6	00d-20h	0.836247022817	8105.08484722	129908.072166	422.03301882	25588.3843525		0.0637182	0.15555	0.045715583243	0.0426479	0.0360746	56.2302	0.0424862	0.0445339	0.0398200115395	0.0398404	0.0349432	42.0898	0.0961416	0.162559	0.0520568427926	0.043246	0.0349432	401.202	0.0	0.0
2010-11-12 mir-239::GFP-3 1-6	01d-19h	1.83196876769	20818.5645633	577474.402768	645.631042404	65659.0019615		0.0861735	0.290942	0.063163836232	0.0572052	0.046828	195.429	0.106931	0.33891	0.0714271661258	0.0611742	0.0446336	164.64	0.100318	0.33891	0.067556547375	0.0619013	0.0446336	1338.57	0.0	0.0
2010-11-12 mir-239::GFP-3 1-6	02d-16h	2.69850672854	41632.41678	1668506.66171	872.801413939	131424.170039		0.094583	0.379378	0.0689347564239	0.0649784	0.0430364	821.633	0.117443	0.742436	0.0791949227908	0.0677878	0.0443962	401.122	0.104937	0.742436	0.073628363126	0.067118	0.0430364	3063.97	5.51731029561	7.22821810119
2010-11-12 mir-239::GFP-3 1-6	03d-16h	3.70863484063	45534.7148801	1822658.37376	970.991810532	143540.156902		0.118503089786	0.387095601599	0.077074162578	0.0661603053435	0.0562006543075	1013.44965467	0.17470083606	0.314628498728	0.0846358559764	0.0737480916031	0.0581294074882	322.801163213	0.10520174482	0.387095601599	0.0748358618426	0.0688197019266	0.0562006543075	3388.11704835	4.91647777068	4.40404440786
2010-11-12 mir-239::GFP-3 1-6	04d-20h	4.85460600277	52361.1151373	2098602.85007	1123.24009113	164894.851548		0.139881	0.469979	0.0893573461359	0.0811886	0.0526828	813.42	0.112831	0.763125	0.0874162205648	0.0770076	0.0531997	327.199	0.126514	0.763125	0.0830212006518	0.0759901	0.0461795	4145.17	3.15564765353	5.00331094666
2010-11-12 mir-239::GFP-3 1-6	05d-23h	5.96095958247	55247.0153338	2234476.6428	1163.32215687	174019.597381		0.170862	0.889448	0.0968529586792	0.0840003	0.0508743	1549.65	0.12849	0.533813	0.0940998521076	0.0848756	0.0535171	293.686	0.14167	0.889448	0.0899901927289	0.0826331	0.0476316	4642.41	6.56374623046	6.55566559881
2010-11-12 mir-239::GFP-3 1-6	06d-16h	6.70732719921	56598.0079604	2281168.47115	1184.69014799	178337.169439		0.289816	0.846378	0.126215852883	0.10048	0.0571201	1740.77	0.192786	0.308754	0.10539322821	0.0956768	0.0623963	322.819	0.180005	0.846378	0.104210645431	0.0924278	0.0557553	5699.07	2.70919081429	5.52609544883
2010-11-12 mir-239::GFP-3 1-6	08d-01h	8.07480106966	58629.7104366	2376617.83756	1239.85634386	184563.853227		0.253789	1.00481	0.118401970532	0.0870059	0.0508197	1175.73	0.135801	0.663009	0.0894047540371	0.0774509	0.0526687	544.296	0.184454	1.00481	0.095588239926	0.0806719	0.0503405	5334.68	6.90840209306	7.3858601958
2010-11-12 mir-239::GFP-3 1-6	08d-23h	8.98735209084	62919.1458101	2547926.62339	1333.04562155	197984.080089		0.314633	1.24006	0.140219853634	0.0986088	0.0552246	1303.9	0.137013	0.882817	0.0930496756322	0.079469	0.0489611	682.985	0.171105	1.24006	0.0992411650478	0.0841544	0.0489611	5945.04	1.03884266585	6.11091012761
2010-11-12 mir-239::GFP-3 1-6	09d-23h	9.98728077283	58117.8684904	2347399.72018	1247.48376629	182906.801803		0.394537	2.45353	0.163041333483	0.112546	0.0663172	1364.49	0.154682	0.195849	0.0965390449801	0.0903344	0.0599559	621.518	0.179265	2.45353	0.109466080517	0.0941878	0.0592737	6055.66	3.4191572429	5.83957007478
2010-11-12 mir-239::GFP-3 1-6	10d-18h	10.7625933262	54274.5173637	2187322.39698	1172.56902428	170841.405776		0.475932	2.34965	0.190490090659	0.127964	0.061836	1471.73	0.125954	0.655098	0.0918863918547	0.0819756	0.0562674	544.059	0.20064	2.34965	0.112058713718	0.0939619	0.0549671	5790.52	2.42627425618	0.0
2010-11-12 mir-239::GFP-3 1-6	11d-19h	11.8235400275	52638.9262642	2121482.18929	1137.31863216	165713.189329		0.497663	1.94301	0.207266647972	0.146876	0.0711438	1548.28	0.131321	0.539655	0.0941109364259	0.0853779	0.0561913	539.067	0.213555	1.94301	0.118876500016	0.0991111	0.0561913	5954.29	1.57275749981	0.0
2010-11-12 mir-239::GFP-3 1-6	12d-15h	12.64595048	48932.0898158	1968402.73814	1066.0659088	154071.822067		0.508305	1.44294	0.210016659388	0.145376	0.0672796	1425.8	0.141694	0.323101	0.0943082666893	0.0861654	0.0562261	498.419	0.222304	1.44294	0.118703357113	0.100804	0.0562261	5527.54	0.90297146897	0.0
2010-11-12 mir-239::GFP-3 1-8	00d-20h	0.837243950486	4866.68065772	77976.6582285	253.2029482	15427.5523186		0.0559277	0.123246	0.0437607681088	0.0418042	0.0352366	32.2517	0.0794243	0.137096	0.0457580387592	0.0397902	0.0341746	29.2851	0.0694063	0.13994	0.0465749126789	0.042326	0.0341746	215.642	0.0	0.0
2010-11-12 mir-239::GFP-3 1-8	01d-19h	1.83268968808	16980.3470435	447304.845597	537.356612852	53630.9855355		0.0814153	0.22966	0.0585566364805	0.0540527	0.0435126	167.296	0.104587	0.131773	0.0625884941494	0.05293	0.0446329	139.885	0.0901762	0.22966	0.0580484054473	0.0532741	0.0263487	938.411	0.0	0.0
2010-11-12 mir-239::GFP-3 1-8	02d-16h	2.69892175463	36388.8044889	1363774.62698	823.194620722	114871.101982		0.102379	0.315515	0.0736266228709	0.0686412	0.0536033	511.411	0.168925	0.401959	0.0919560537437	0.0753488	0.0541435	1236.9	0.140717	0.401959	0.0802228727952	0.0703081	0.0536033	2785.74	6.01330595514	6.96911664285
2010-11-12 mir-239::GFP-3 1-8	03d-16h	3.7091702162	38902.2747716	1451286.82005	882.666846041	122675.951798		0.126520537986	0.410716103235	0.0800558892792	0.0704809160305	0.0547702653581	586.728462377	0.326368956743	0.480298073428	0.124438500571	0.103642311887	0.0625717920756	506.71392221	0.139202471828	0.480298073428	0.0874052288201	0.0766488549618	0.0547702653581	3298.84769175	6.03072174351	7.75712857949
2010-11-12 mir-239::GFP-3 1-8	04d-20h	4.8654077776	38667.5582993	1449923.76196	869.70952547	121999.521186		0.140681	0.480795	0.0867363104617	0.0779118	0.0454904	700.135	0.366531	1.11739	0.126792317708	0.0835378	0.0444447	380.377	0.139211	1.11739	0.0899038719815	0.0793704	0.0444447	3347.03	6.73094698835	7.03718380135
2010-11-12 mir-239::GFP-3 1-8	05d-23h	5.96145277829	35988.0633028	1342213.54654	823.379090201	113585.655597		0.199843	0.346328	0.117804414483	0.107001	0.0639908	1139.4	0.26248	0.581122	0.103397743375	0.0809397	0.0629328	210.931	0.172392	0.581122	0.0981661883659	0.081589	0.0614751	3344.23	6.03727718893	4.1810167251
2010-11-12 mir-239::GFP-3 1-8	06d-16h	6.70758661273	33186.0370234	1217611.58628	777.32942751	104710.56626		0.225814	0.620548	0.104357023064	0.0825919	0.0574362	870.233	0.307311	0.641092	0.114035971042	0.0868148	0.0620458	187.589	0.194465	0.641092	0.102067760367	0.0852296	0.0571036	3265.45	2.25164175112	3.1585918659
2010-11-12 mir-239::GFP-3 1-8	08d-01h	8.07526293639	33343.1210392	1216360.05903	802.156635331	105088.613398		0.26929	0.50353	0.129072405025	0.106747	0.0521023	580.955	0.149842	0.406215	0.083421522435	0.0711113	0.048226	301.485	0.233821	0.849213	0.112351795339	0.0880849	0.0308309	3565.26	1.25030828104	2.60812637075
2010-11-12 mir-239::GFP-3 2-3	00d-20h	0.840267819958	6779.08682333	108244.80115	356.684687544	21426.2557359		0.0697175	0.112729	0.0544503048305	0.0525928	0.044983	56.7917	0.0834828	0.11842	0.0527515705511	0.0484345	0.0431026	44.4696	0.109301	0.175009	0.067574752129	0.05899	0.0431026	436.06	0.0	0.0
2010-11-12 mir-239::GFP-3 2-3	01d-19h	1.83603751205	26698.8824191	736773.595331	827.00764154	84116.6484841		0.0917464	0.147132	0.0722042716208	0.0709846	0.053526	276.976	0.0715657	0.079571	0.0623822347785	0.0614856	0.0550164	201.869	0.119078	0.147132	0.0779445438436	0.0744037	0.053526	1978.86	0.0	0.0
2010-11-12 mir-239::GFP-3 2-3	02d-16h	2.70171387847	43789.7696218	1720251.14913	958.827784746	138002.08897		0.110838	0.297683	0.0775975656194	0.0708195	0.0555616	775.51	0.1243	0.14831	0.0856737577559	0.0822613	0.0554852	1254.35	0.113278	0.297683	0.0801650684968	0.0755397	0.0554852	3383.13	6.04369130969	6.12496767077
2010-11-12 mir-239::GFP-3 2-3	03d-16h	3.71288255168	53962.6183588	2320684.74606	1060.12969023	170148.434628		0.124800799709	0.577219193021	0.0858870264286	0.0786066884769	0.0541435841512	789.043984006	0.308809160305	0.845561613959	0.115636453501	0.088421301345	0.0576368593239	574.020356234	0.115671392221	0.845561613959	0.0883244010407	0.0827677208288	0.0505398037077	4532.35187205	6.87956423521	7.45637153924
2010-11-12 mir-239::GFP-3 2-3	04d-20h	4.86859445355	56472.3676174	2423607.06438	1127.32575405	178002.590427		0.115689	0.186378	0.0808011542016	0.0758377	0.0457156	1002.34	0.228544	1.24673	0.112636752576	0.0814869	0.0516066	601.593	0.111315	1.24673	0.0830758105294	0.0771168	0.0457156	4539.76	6.1150893877	7.29854194495
2010-11-12 mir-239::GFP-3 2-3	05d-23h	5.96532316474	56852.3583233	2448216.71464	1135.38555401	179494.342109		0.199748	0.89701	0.0947705889066	0.075948	0.0477254	1266.8	0.773567	2.03938	0.188368483952	0.106541	0.0554748	843.891	0.140797	2.03938	0.0928525145381	0.0769681	0.0457019	4950.8	6.40261014206	7.61212386339
2010-11-12 mir-239::GFP-3 2-3	06d-16h	6.71005946705	51578.2427663	2223376.94651	1021.66153527	162751.758553		0.285606	0.884486	0.14174900159	0.118629	0.0584232	1533.3	0.777889	1.38539	0.191149527448	0.114751	0.0643143	865.143	0.183775	1.38539	0.112395279975	0.092662	0.0584232	5583.01	3.75859196031	5.42233933541
2010-11-12 mir-239::GFP-3 2-3	08d-01h	8.0773842796	54092.697012	2265892.44654	1115.19072205	170335.561477		0.454821	1.16457	0.144790331299	0.0953787	0.0524585	1236.22	0.621373	2.48399	0.171923359781	0.0940616	0.0572811	976.869	0.16725	2.48399	0.103830593152	0.0823772	0.0495784	5345.61	2.78693599748	4.65490801507
2010-11-12 mir-239::GFP-3 2-3	08d-23h	8.99045055881	49943.9230574	2092182.46067	1029.6869426	157321.609017		0.507741	1.06469	0.183440367684	0.130873	0.0722288	1444.59	0.448116	0.56022	0.14279695808	0.100106	0.0564097	745.257	0.227717	1.06469	0.111826699047	0.0910987	0.0564097	5315.57	5.43915924956	2.66378664629
2010-11-12 mir-239::GFP-3 2-3	09d-23h	9.99018877538	49282.6864698	2064438.61615	1016.04420417	155244.635122		0.551942	1.01311	0.201589851022	0.141914	0.0676534	1570.18	0.500228	0.756468	0.157918538254	0.108109	0.0607041	816.439	0.256944	1.01311	0.122139123954	0.0993713	0.0578642	5727.96	1.56424702717	2.01863726774
2010-11-12 mir-239::GFP-3 2-3	10d-18h	10.7646497062	44130.2020719	1836590.62655	913.188159958	139067.763687		0.590751	1.23485	0.219979387204	0.142968	0.0653997	1524.46	0.49595	1.05444	0.161975411713	0.111515	0.0603311	768.087	0.291753	1.23485	0.129067108032	0.105423	0.0546912	5421.85	0.652423632109	0.0
2010-11-12 mir-239::GFP-3 2-4	00d-20h	0.839885749508	8821.9755453	140427.009556	464.376451198	27838.1579984		0.0617409	0.16364	0.0522021094441	0.0502498	0.0431036	68.2282	0.0510964	0.058409	0.0482285333535	0.0481194	0.0430587	55.1252	0.0779204	0.16364	0.0555122449066	0.0513409	0.0418929	466.247	0.0	0.0
2010-11-12 mir-239::GFP-3 2-4	01d-19h	1.83540224402	30231.5241255	922086.611494	851.643529269	95213.4682233		0.091505	0.14937	0.0611556151435	0.0579666	0.0382249	262.908	0.122615	0.191848	0.0765618872589	0.0679078	0.0479304	273.785	0.125356	0.191848	0.0748085451645	0.0679807	0.0382249	2153.21	0.0	0.0
2010-11-12 mir-239::GFP-3 2-4	02d-16h	2.70136381814	36268.3539412	1224058.40515	963.102821911	115404.99809		0.102868	0.220415	0.0635898520673	0.0553191	0.0347636	929.556	0.128644	0.223979	0.0716904718147	0.0555665	0.0430954	568.362	0.106475	0.223979	0.0636792309146	0.0548638	0.0347636	2266.09	4.01802324597	5.32146803912
2010-11-12 mir-239::GFP-3 2-4	03d-16h	3.71224459222	44252.5351663	1627762.40326	1032.33215444	139350.766433		0.138441657579	0.307611414031	0.0928244630124	0.0850883315158	0.067217739004	679.291166848	0.13807306434	0.157571428571	0.0907376444017	0.085937477281	0.0642846237732	349.61214104	0.107402762632	0.307611414031	0.085559805888	0.0824405670665	0.0642846237732	3599.50199927	5.27259224692	4.22781360497
2010-11-12 mir-239::GFP-3 2-4	04d-20h	4.86814742698	56617.3069334	2364022.3624	1155.60923475	178386.872652		0.137299	0.349621	0.0967901893215	0.0904503	0.0696182	1169.42	0.394453	0.572398	0.125647109733	0.0890161	0.0690129	637.785	0.128886	0.572398	0.0943998770933	0.0876273	0.0663229	5105.81	3.58602590151	5.57720075551
2010-11-12 mir-239::GFP-3 2-4	05d-23h	5.96422026755	63168.3288485	2672104.52173	1243.53239579	198982.913097		0.18208	0.542841	0.0994585006474	0.0872851	0.0218532	2047.65	0.83812	1.41889	0.183404842286	0.0972079	0.0629297	802.58	0.155589	1.41889	0.0984968109435	0.0848789	0.0218532	5839.48	5.0481593508	4.90780470844
2010-11-12 mir-239::GFP-3 2-4	06d-16h	6.70970949173	61961.8092787	2615908.03406	1265.36904039	195941.318675		0.216676	0.74545	0.114494997916	0.0970913	0.0592269	2407.37	1.40744	4.70168	0.271664597323	0.107365	0.0655506	1288.23	0.182336	4.70168	0.114043320125	0.0901482	0.0552382	6954.02	5.70493408326	4.69862764952
2010-11-12 mir-239::GFP-3 2-4	08d-01h	8.07695478324	64284.785565	2686528.03709	1315.3045837	202326.740418		0.239169	1.2442	0.108622886291	0.0793482	0.0441488	1113.06	0.58223	5.49451	0.193767994374	0.0833964	0.0540508	1376.53	0.196726	5.49451	0.105004048157	0.0787439	0.0437347	6425.41	4.41050977811	6.17593664559
2010-11-12 mir-239::GFP-3 2-4	08d-23h	8.99001577415	65514.7643936	2737933.79958	1340.43309337	206190.281166		0.297518	0.945848	0.13936186658	0.09794	0.0553262	1456.61	0.549446	2.55758	0.181712689183	0.103353	0.0601938	1314.33	0.222706	2.55758	0.115104509216	0.0913615	0.0553262	7175.5	3.59256267812	6.89069065696
2010-11-12 mir-239::GFP-3 2-4	09d-23h	9.98965127169	60428.3573262	2536063.8927	1230.65727922	190231.027071		0.347046	1.06972	0.150720880502	0.108832	0.0597324	1487.01	0.517214	2.55598	0.178962795953	0.104584	0.0640926	1188.85	0.239792	2.55598	0.120497771263	0.0972192	0.0578283	6929.47	3.99280547224	7.27257647257
2010-11-12 mir-239::GFP-3 2-4	10d-18h	10.7640783391	55443.4067583	2325286.6539	1131.42308404	174583.925504		0.402525	2.25464	0.177363884307	0.126726	0.0737682	1558.14	0.477072	0.733859	0.167572407282	0.116145	0.0702265	1033.92	0.265376	2.25464	0.132258041709	0.109185	0.0651577	6978.33	6.11297743917	0.0
2010-11-12 mir-239::GFP-3 2-4	11d-19h	11.8250486399	54432.7265756	2282842.7645	1110.78976814	171406.298855		0.396151	0.94483	0.182076469188	0.140266	0.0676212	1571.68	0.487461	1.01813	0.194112973981	0.148819	0.0719102	1177.1	0.274582	1.01813	0.138919483291	0.114097	0.0654187	7198.53	1.80167511533	0.0
2010-11-12 mir-239::GFP-3 2-4	12d-15h	12.6462826839	52738.4627308	2211735.73403	1076.33707969	166090.071727		0.426166	2.30286	0.191080704909	0.142441	0.0662299	1602.59	0.498471	2.39135	0.199261384624	0.137036	0.0638268	1175.84	0.286319	2.39135	0.145882842872	0.119943	0.0638268	7317.48	1.72069617647	0.0
2010-11-12 mir-239::GFP-3 2-5	00d-20h	0.839115911308	5839.0907524	93133.8470387	306.358789444	18475.8849466		0.050565	0.0881261	0.0455305375116	0.0447804	0.0397354	39.3839	0.0517047	0.0577466	0.0405206629839	0.0399267	0.0221443	30.6336	0.0862581	0.175517	0.0497992591035	0.0447446	0.0221443	276.884	0.0	0.0
2010-11-12 mir-239::GFP-3 2-5	01d-19h	1.83466075235	33063.1930596	1007993.47903	932.533098112	104102.804206		0.0808223	0.131134	0.0612986943674	0.0582984	0.0454624	283.629	0.139665	0.201525	0.082095402881	0.0785964	0.0445785	319.023	0.112559	0.201525	0.069490708264	0.0641841	0.0410353	2187.85	0.0	0.0
2010-11-12 mir-239::GFP-3 2-5	02d-16h	2.700470332	50674.0001147	2044092.99262	1051.73141395	159816.954131		0.112745	0.234508	0.0836959857544	0.0787121	0.064242	683.796	0.187246	0.328536	0.0994782803536	0.0872578	0.0685904	665.41	0.118501	0.328536	0.0864318525806	0.0804745	0.0633356	4212.43	6.20323038135	9.20594581079
2010-11-12 mir-239::GFP-3 2-5	03d-16h	3.7117258532	55249.8714151	2388775.0605	1099.13084537	174264.213643		0.135375499818	0.228648127953	0.0849855380109	0.0760883315158	0.0576862958924	1184.35841512	0.204021083242	0.296977462741	0.0979306421494	0.0847611777535	0.0646906579426	500.327153762	0.115809160305	0.296977462741	0.0830571230258	0.0769160305344	0.0570832424573	4394.29298437	7.22789276955	6.05231461194
2010-11-12 mir-239::GFP-3 2-5	04d-20h	4.8679265625	56330.3882271	2439372.46037	1113.42366425	177459.447712		0.215467	1.08037	0.0972857480951	0.0768567	0.0421387	1309.08	0.212268	1.33708	0.107633483705	0.0825145	0.0499222	543.011	0.154517	1.33708	0.0891192839479	0.0764845	0.0421387	4788.65	6.10829458461	5.40147338008
2010-11-12 mir-239::GFP-3 2-5	05d-23h	5.96377431448	50158.6024977	2151916.61157	1003.23404159	158076.956012		0.282375	1.87052	0.115606874784	0.0809338	0.0399286	1481.04	0.217943	1.84569	0.106760901493	0.0712588	0.0206423	460.246	0.237697	1.87052	0.102598046218	0.0793728	0.0206423	4819.95	3.16140448185	3.86366998827
2010-11-12 mir-239::GFP-3 2-5	06d-16h	6.70939103266	37292.269329	1509310.14476	800.237930468	117947.057952		0.315347	1.07523	0.158431853292	0.128829	0.0684762	1668.92	0.207097	0.317647	0.139167051264	0.130806	0.0859818	78.0727	0.235088	1.07523	0.124358304287	0.10683	0.064928	4513.34	1.92526042548	2.37164295721
2010-11-12 mir-239::GFP-3 2-5	08d-01h	8.07652908992	41359.6832434	1646775.38085	900.934461921	130342.069561		0.283107	0.941957	0.143430727862	0.109897	0.0703521	880.378	0.169444	0.800516	0.113647181536	0.0987395	0.0725381	496.525	0.211879	0.941957	0.114240537433	0.0995128	0.064755	4494.79	1.07079851857	3.1239681934
2010-11-12 mir-239::GFP-3 2-6	00d-20h	0.838624261783	8933.88130551	141995.917349	471.138345271	28189.1478003		0.056197	0.202946	0.0508302573002	0.0492877	0.0419043	67.0959	0.0571649	0.0657944	0.0471352144632	0.045944	0.0397433	53.8284	0.10836	0.254981	0.060384030908	0.0493338	0.0391513	513.868	0.0	0.0
2010-11-12 mir-239::GFP-3 2-6	01d-19h	1.83412741231	29790.1683361	903600.254085	832.864015955	93838.3772697		0.0863358	0.135563	0.0660899662084	0.0628901	0.0484502	291.06	0.115591	0.147127	0.0710071005221	0.0586319	0.0482053	262.868	0.104471	0.147127	0.0725292293548	0.0683827	0.0482053	2056.06	0.0	0.0
2010-11-12 mir-239::GFP-3 2-6	02d-16h	2.70018026584	49791.0169372	1994037.88664	1062.83202312	156813.957955		0.112745	0.299455	0.0763902608648	0.0701317	0.044832	655.887	0.148399	0.922858	0.101190006772	0.0881199	0.0456818	490.569	0.11672	0.922858	0.0825981515684	0.0780491	0.044832	3862.79	6.56526900455	8.80342001167
2010-11-12 mir-239::GFP-3 2-6	03d-16h	3.71126077341	52908.1045088	2123918.20309	1117.30437846	166706.300442		0.138003998546	0.396401308615	0.0852201767408	0.0759116684842	0.0474569247546	801.752090149	0.161332606325	1.58133769538	0.111138986094	0.0913885859687	0.053395129044	578.476917485	0.13331043257	1.58133769538	0.0886278386012	0.0798495092694	0.0474569247546	4481.57033806	5.9455402445	6.11248176243
2010-11-12 mir-239::GFP-3 2-6	04d-20h	4.8671264797	57998.0531209	2370316.50982	1209.97574116	182642.340377		0.180515	0.63153	0.098393093772	0.0866334	0.0481952	1295.64	0.154797	2.44262	0.110500249163	0.0821099	0.0483567	628.415	0.148972	2.44262	0.0907461765278	0.0787905	0.0459326	5014.54	5.07532873965	3.81321470848
2010-11-12 mir-239::GFP-3 2-6	05d-23h	5.96330484931	49625.7477428	2040566.53876	1052.00721649	156967.467438		0.254735	0.380341	0.117819976484	0.0849516	0.0659446	1951.45	0.313373	0.348369	0.148411335564	0.12775	0.0845728	397.446	0.219779	0.380341	0.11051664846	0.0905199	0.0659446	5205.56	5.45906772839	5.24001443085
2010-11-12 mir-239::GFP-3 2-6	06d-16h	6.70911765126	48366.2901503	2037352.80194	1036.11879795	157001.882272		0.261788	1.23544	0.117235531626	0.0847529	0.044026	1361.93	0.266871	3.41706	0.14665262498	0.102116	0.0557134	638.086	0.204595	3.41706	0.103749499285	0.0817884	0.044026	4803.71	2.36042427897	3.14117361669
2010-11-12 mir-239::GFP-3 2-6	08d-01h	8.07609538778	48887.6617642	2002291.13734	1006.87305986	153987.076516		0.250402	1.40809	0.124855287487	0.0899065	0.0514358	971.998	0.151229	1.84179	0.0998288173968	0.0773997	0.0516512	604.663	0.173788	1.84179	0.098626339432	0.0856043	0.0514358	4590.27	1.90475061892	3.24616912251
2010-11-12 mir-239::GFP-3 2-6	08d-23h	8.98902354972	41692.1417409	1707154.10119	859.654615729	131420.197059		0.24383	0.63926	0.127116789777	0.0985309	0.0596129	846.471	0.159547	0.777255	0.106107969703	0.0916697	0.0600334	543.803	0.175741	0.777255	0.102722643352	0.0917066	0.0500162	4075.32	0.849524443631	3.612825994
2010-11-12 mir-239::GFP-3 2-6	09d-23h	9.98865665165	40480.9153051	1650821.98911	848.368831623	127600.027249		0.280936	0.770874	0.137861954027	0.101158	0.0600599	865.773	0.177042	1.66962	0.116149408448	0.0917639	0.0584132	545.438	0.215816	1.66962	0.114822629245	0.0981803	0.0479622	4424.58	0.768635058735	3.63145155994
2010-11-12 mir-239::GFP-3 2-7	00d-20h	0.83799542663	7121.64212981	113873.735403	371.829953315	22500.8823733		0.0585892	0.0632142	0.0510062709215	0.0501115	0.0440405	54.7297	0.0638111	0.144015	0.0554465432452	0.0538402	0.0479568	51.898	0.0781727	0.144015	0.0583663379958	0.0551572	0.0440405	395.665	0.0	0.0
2010-11-12 mir-239::GFP-3 2-7	01d-19h	1.83354818095	29166.5037949	893219.296611	809.603676161	91877.8025739		0.0942475	0.185818	0.0653940836589	0.0606945	0.0453886	277.009	0.118052	0.348245	0.0688941143838	0.0564067	0.0467455	246.71	0.130554	0.348245	0.0783792907955	0.0704064	0.0453886	2175.57	0.0	0.0
2010-11-12 mir-239::GFP-3 2-7	02d-16h	2.69973765955	44879.4725837	1747313.58312	970.602653496	141550.42081		0.0995594	0.317322	0.0805927660333	0.0773207	0.064807	696.241	0.161425	0.410158	0.115269294968	0.110248	0.0691878	870.168	0.134466	0.410158	0.0932834792101	0.0853809	0.064807	3958.2	6.14251036896	5.73220447407
2010-11-12 mir-239::GFP-3 2-7	03d-16h	3.71072173458	48266.9339184	1858428.15205	1129.05774724	152232.138934		0.112560523446	0.41596873864	0.0810827418372	0.076036350418	0.0480777898946	730.636132316	0.147275172664	1.93159214831	0.111882581639	0.0894801890222	0.053294438386	451.112322792	0.107766630316	1.93159214831	0.0819139846688	0.0770185387132	0.0480777898946	3704.39840058	2.96917643632	7.17369966014
2010-11-12 mir-239::GFP-3 2-7	04d-20h	4.86666945398	52011.589156	2024622.08718	1128.81229888	163846.257897		0.176791	0.737843	0.101326390317	0.0885705	0.0564232	1078.11	0.141221	1.41177	0.102670506486	0.0821812	0.0530693	589.637	0.119545	1.41177	0.0900031767578	0.0836323	0.0530693	4477.75	5.91997956735	5.7222659577
2010-11-12 mir-239::GFP-3 2-7	05d-23h	5.96258556009	48706.0809559	1928604.82385	1063.98045493	155419.670691		0.280221	1.1621	0.12235546883	0.0920687	0.0535545	1498.49	0.233825	0.401872	0.11949354164	0.093899	0.05609	295.149	0.17284	1.1621	0.0975260054695	0.0864605	0.0480729	4385.26	6.93769819983	5.51309957204
2010-11-12 mir-239::GFP-3 2-7	06d-16h	6.70860555847	50874.5152172	1987788.69324	1084.51388085	160295.068769		0.314963	1.1301	0.132915663828	0.0989279	0.0613231	1885.41	0.189677	1.51225	0.114065674647	0.090245	0.0604242	679.831	0.199307	1.51225	0.108137276156	0.0944863	0.0604242	5270.61	5.46011914201	3.02079250657
2010-11-12 mir-239::GFP-3 2-7	08d-01h	8.07563062733	42455.2844416	1660071.39824	914.651158314	133777.449417		0.325827	1.04758	0.164741885044	0.121135	0.0677762	1127.66	0.150172	0.328984	0.105329947694	0.0985307	0.0648476	570.572	0.210422	1.04758	0.110914092765	0.0995008	0.0648476	4480.71	3.44896397453	2.25481197783
2010-11-12 mir-239::GFP-3 2-7	08d-23h	8.98838690299	47227.2820724	1846629.43455	1017.41822102	148743.675736		0.2999	1.01233	0.143471560454	0.104154	0.0603378	1092.82	0.127337	0.963823	0.0970603311945	0.0863392	0.0595629	584.497	0.177917	1.01233	0.101534015298	0.0904364	0.057786	4563.55	1.88361662805	2.79635424056
2010-11-12 mir-239::GFP-3 2-7	09d-23h	9.98813040225	40853.0168306	1651948.08989	830.270269343	128962.708314		0.352759	1.52719	0.156489357772	0.110105	0.0624718	1154.27	0.161024	0.823317	0.104746686801	0.0900932	0.063865	583.858	0.199448	1.52719	0.116394675628	0.103389	0.061162	4525.31	1.58909969389	2.70414788637
2010-11-12 mir-239::GFP-4 1-1	00d-20h	0.833455946125	7881.77977441	125468.242583	413.754122591	24886.7438615		0.0466005	0.12151	0.0400394180259	0.0382443	0.0311667	47.6869	0.0542177	0.0731109	0.0395223430559	0.0372733	0.0306792	40.3128	0.0834	0.128169	0.0474556309791	0.0405939	0.0306792	356.155	0.0	0.0
2010-11-12 mir-239::GFP-4 1-1	01d-19h	1.82826277426	25260.0642094	733796.681104	729.168103614	79609.8688893		0.081616	0.131045	0.0586239743654	0.0555133	0.0405276	228.809	0.156899	0.229029	0.0749137449178	0.0534368	0.0418278	247.665	0.121541	0.229029	0.0680966879349	0.0573878	0.0394377	1636.84	0.0	0.0
2010-11-12 mir-239::GFP-4 1-1	02d-16h	2.69359254665	37294.5560276	1306731.14432	895.561300271	117540.8915		0.108808	0.321712	0.0702856053132	0.0638626	0.0356233	538.177	0.18348	1.55201	0.109268223839	0.0793311	0.0388158	377.194	0.124668	1.55201	0.0762532949996	0.066647	0.0327333	2651.17	4.84865186698	4.88122662354
2010-11-12 mir-239::GFP-4 1-1	03d-16h	3.70463882771	49049.2731828	2057221.30994	1001.09970852	154569.29986		0.0858160668848	0.130486005089	0.0589835454009	0.0549291166848	0.0351988367866	501.832061069	0.288192293711	0.520712468193	0.0833111849746	0.0555652490004	0.0343158487823	379.981824791	0.082715739731	0.520712468193	0.0577856124497	0.0528200654308	0.0343158487823	2684.08215194	5.62294685888	5.48803395501
2010-11-12 mir-239::GFP-4 1-1	04d-20h	4.85975961289	50649.6533418	2085228.81309	1056.65055074	159585.137031		0.142456	0.436681	0.07111640159	0.0577445	0.031689	579.741	0.132515	1.40053	0.0707903270012	0.0475951	0.0286409	401.31	0.0869893	1.40053	0.0580787002725	0.0511749	0.0261516	2810.08	4.66334340853	4.41381601833
2010-11-12 mir-239::GFP-4 1-1	05d-22h	5.95682483029	51888.1062693	2105040.11466	1087.83091328	163416.731441		0.193991	0.827909	0.077091162492	0.0532705	0.0180338	787.101	0.0862086	0.983779	0.0560644950889	0.0415842	0.0215757	291.928	0.097824	0.983779	0.0537081082218	0.0444737	0.0180338	2613.87	5.67868553171	2.60378525262
2010-11-12 mir-239::GFP-4 1-1	06d-16h	6.70127707213	47745.8040965	1956548.78727	981.970374441	150451.393298		0.292853	1.19207	0.101282929511	0.0638802	0.0332293	1208.1	0.169171	0.249387	0.0723292255892	0.0590479	0.0355937	239.193	0.135985	1.19207	0.0696091858484	0.0563532	0.0270464	3144.59	4.97782294246	3.50306781445
2010-11-12 mir-239::GFP-4 1-1	08d-01h	8.06853795702	52287.7828154	2131346.58387	1114.23309435	164760.728635		0.410396	1.3997	0.119502780581	0.0647869	0.0282804	1068.35	0.0907933	0.890308	0.055943403003	0.044952	0.026167	278.934	0.118538	1.3997	0.0642297730938	0.0508204	0.026167	3183.93	3.00206329179	3.49518170495
2010-11-12 mir-239::GFP-4 1-1	08d-23h	8.98187463433	48476.5048743	1966355.11059	1020.47117233	152688.571872		0.495185	2.30674	0.166669595517	0.0978521	0.042159	1296.69	0.0842327	0.67147	0.0525019890872	0.0446539	0.0250809	286.923	0.17199	2.30674	0.0729824731071	0.0539812	0.0250809	3369.38	3.1293952529	2.71975648042
2010-11-12 mir-239::GFP-4 1-1	09d-23h	9.98153811848	39264.8532368	1573951.05517	847.101358573	123766.582951		0.460794	1.04313	0.184025180084	0.129051	0.0457703	1055.02	0.0784918	0.438017	0.0557241996725	0.0504276	0.0299847	245.242	0.198306	1.04313	0.0806757922781	0.0621248	0.0299847	3014.77	3.07314890276	2.07491061265
2010-11-12 mir-239::GFP-4 1-1	10d-18h	10.755802929	43394.636277	1733923.93429	944.213789242	136709.461901		0.380794	1.59271	0.144662760861	0.100647	0.0294098	900.67	0.0669737	0.288256	0.0444329346369	0.0403182	0.0221185	211.901	0.142704	1.59271	0.0660694882077	0.051072	0.0221185	2728.8	2.63856836021	0.0
2010-11-12 mir-239::GFP-4 1-1	11d-19h	11.8166522899	39762.7651119	1584585.17455	874.794047164	125316.511054		0.377084	1.17702	0.141430491677	0.0972713	0.0275847	801.204	0.0764717	0.304787	0.0522623903274	0.0479846	0.0294631	217.464	0.139716	1.17702	0.0715824312161	0.0572544	0.0275847	2709.04	2.10966267721	0.0
2010-11-12 mir-239::GFP-4 1-1	12d-15h	12.6373338669	35876.6198333	1429657.27955	789.244919701	113123.979066		0.40206	0.94129	0.148004223523	0.108277	0.0317512	753.49	0.0740203	0.250322	0.0501578416116	0.0459569	0.0257057	187.691	0.147375	0.94129	0.0723319734686	0.0581118	0.0253191	2469.41	1.91869281414	0.0
2010-11-12 mir-239::GFP-4 1-3	00d-20h	0.834348480169	6813.0342041	108860.870331	354.872169235	21532.6040028		0.0610893	0.0919734	0.053985632739	0.0530426	0.0452473	55.6052	0.0769436	0.0946011	0.0569133613263	0.0525677	0.045519	52.3034	0.0883496	0.234583	0.0600570041458	0.0541924	0.0452473	389.71	0.0	0.0
2010-11-12 mir-239::GFP-4 1-3	01d-19h	1.82915481112	25942.1309758	779283.923943	732.221664887	81760.9266227		0.0866145	0.141892	0.0688508732482	0.0657677	0.0548962	263.217	0.125783	0.197966	0.08016631434	0.0685137	0.0575144	257.494	0.121288	0.197966	0.0781276636937	0.0701558	0.0548962	1929.83	0.0	0.0
2010-11-12 mir-239::GFP-4 1-3	02d-16h	2.69447536162	42116.1426265	1561844.21207	955.673955268	132691.34216		0.111377	0.394935	0.077915155469	0.0708013	0.0584211	607.894	0.138528	0.537293	0.0867585927679	0.0720238	0.0573086	353.715	0.1258	0.537293	0.0825829364048	0.073631	0.0568245	3275.24	3.8527196264	5.96103714851
2010-11-12 mir-239::GFP-4 1-3	03d-16h	3.70610530585	46069.2372206	1722470.001	1013.88398697	145399.232754		0.114410032715	0.423369683751	0.0711913405772	0.0648244274809	0.0423227917121	685.430752454	0.159639767357	0.413765903308	0.0716840390556	0.0590199927299	0.0418924027626	348.384587423	0.110860050891	0.423369683751	0.0693158135907	0.0632344601963	0.0418924027626	3100.70519811	3.82782700061	6.00515297546
2010-11-12 mir-239::GFP-4 1-3	04d-20h	4.86058456625	45539.6280091	1688984.65472	1018.53027071	143541.093818		0.153267	0.30913	0.0826154265804	0.0700266	0.0424777	802.361	0.149121	0.509515	0.0924078297249	0.0783274	0.0622521	462.871	0.135532	0.509515	0.0828390078161	0.0738186	0.0424777	3612.61	6.14284441793	4.16100966905
2010-11-12 mir-239::GFP-4 1-3	05d-22h	5.95784606969	44620.9792571	1634112.20009	1025.06643108	140586.113279		0.264836	1.01173	0.128582330127	0.112099	0.0327005	1343.17	0.180113	0.448604	0.0953098183638	0.0739654	0.0399167	416.504	0.206746	1.01173	0.101788057713	0.0829213	0.0327005	4324.77	6.06595799527	5.66367143287
2010-11-12 mir-239::GFP-4 1-3	06d-16h	6.7021780147	43849.0086025	1616648.34113	994.3229531	138204.627733		0.263787	0.903387	0.0840281297274	0.0471984	0.017643	963.383	0.155329	0.412784	0.0814244882906	0.0676651	0.0221581	324.639	0.168932	0.903387	0.0682570470894	0.0514837	0.0176415	2785.91	6.65300924452	1.66553107889
2010-11-12 mir-239::GFP-4 1-3	08d-01h	8.06956833829	29521.1097818	1077605.73025	699.766274641	93114.0047569		0.307834	0.589246	0.145682373353	0.12928	0.0380901	581.71	0.169781	0.359717	0.0778540334394	0.0570859	0.0334086	270.309	0.176948	0.589246	0.072953271966	0.0571277	0.0334086	2048.6	4.391180881	2.22535640656
2010-11-12 mir-239::GFP-4 1-3	08d-23h	8.98282666694	29605.9719894	1076762.1652	704.470613269	93374.5777786		0.299142	0.617739	0.139805803623	0.113198	0.0422971	567.891	0.188897	0.299799	0.0789006130754	0.0561095	0.0395679	267.315	0.174378	0.617739	0.0772252438349	0.064179	0.038303	2170.96	2.94195400382	1.20082991194
2010-11-12 mir-239::GFP-4 1-5	00d-20h	0.835218238182	5871.85239398	93526.6061297	307.648901867	18578.6290032		0.0525546	0.0688221	0.0444819288594	0.0431004	0.0372855	39.8558	0.0584536	0.0686087	0.0454809865644	0.0435292	0.0370593	35.2478	0.0765321	0.158871	0.0484932075576	0.043734	0.0366847	270.835	0.0	0.0
2010-11-12 mir-239::GFP-4 1-5	01d-19h	1.83039636983	9312.24699677	148300.568951	488.159025028	29377.5573945		0.0647362	0.0816215	0.0429609249112	0.0405387	0.0356528	61.1334	0.127866	0.168579	0.0739735014761	0.0751606	0.0353511	89.6559	0.099597	0.168579	0.0554971034793	0.0461556	0.0337948	492.259	0.0	0.0
2010-11-12 mir-239::GFP-4 1-5	02d-16h	2.69487425132	31706.3278851	992964.879538	835.844509863	100044.149453		0.103269	0.284896	0.069480752414	0.0646532	0.0417344	705.16	0.17483	1.0782	0.0964940140516	0.0707725	0.0421254	483.917	0.137209	1.0782	0.0805250414715	0.069346	0.0417344	2578.81	2.89599320708	6.09383365964
2010-11-12 mir-239::GFP-4 1-5	03d-16h	3.70665474373	36352.1738952	1142930.92732	979.603335567	114485.020004		0.17485568884	0.262727371865	0.097427970008	0.0850996001454	0.0499825517993	849.182115594	0.16805561614	1.66365685205	0.105464263836	0.075701563068	0.0482635405307	598.087968012	0.139332969829	1.66365685205	0.0864440561156	0.075401308615	0.0479611050527	3006.35041803	2.3953602789	7.22087413137
2010-11-12 mir-239::GFP-4 1-5	04d-20h	4.86102852266	37326.0873023	1192337.27406	1014.01970918	118634.21492		0.147739	0.412093	0.0799380292495	0.0673945	0.0412711	982.279	0.290669	1.37276	0.107816624956	0.0678198	0.0467905	482.264	0.119566	1.37276	0.0762389175735	0.0660868	0.0412711	2755.2	6.25485710913	6.94220217831
2010-11-12 mir-239::GFP-4 1-5	05d-22h	5.95821873763	52305.5618945	2252328.10129	1044.18393087	164765.323097		0.237628	0.841016	0.122582204763	0.100661	0.0559089	872.05	0.17423	2.87683	0.121504028432	0.0808149	0.0510034	796.337	0.144719	2.87683	0.0933009512641	0.0811459	0.0506714	4651.8	3.09775379286	6.98779401816
2010-11-12 mir-239::GFP-4 1-5	06d-16h	6.70258729931	47252.7331085	1928795.25445	982.022269744	148956.38415		0.277229	1.10376	0.12217372879	0.087165	0.0471127	1037.74	0.251062	1.90828	0.122199437127	0.0834994	0.0510657	680.895	0.160986	1.90828	0.0901509730708	0.0749929	0.0468405	4074.46	4.3342200497	2.11383970247
2010-11-12 mir-239::GFP-4 1-5	08d-01h	8.06979212705	44986.6709418	1805886.95453	952.633367077	141736.833071		0.442995	1.33124	0.172178126161	0.107431	0.0580208	1158.76	0.237875	3.19575	0.129025880237	0.0837945	0.0476786	710.029	0.213336	3.19575	0.098039660886	0.0767114	0.0456692	4197.76	3.22371906119	6.39305986824
2010-11-12 mir-239::GFP-4 1-5	08d-23h	8.98336484628	46279.2713083	1860274.10885	977.525221337	145790.6155		0.515652	1.7112	0.195235621088	0.119922	0.0546034	1380.12	0.267394	1.81369	0.12832160834	0.0816789	0.0459916	719.243	0.257934	1.81369	0.102071938071	0.076648	0.0459916	4494.74	1.77358682725	3.66048457444
2010-11-12 mir-239::GFP-4 1-5	09d-23h	9.98242296889	39269.876113	1553154.87212	850.68328115	123790.180545		0.524343	1.27331	0.212078069484	0.133054	0.0589735	1294.52	0.246789	3.07045	0.141166798078	0.0924112	0.0513548	630.31	0.2787	3.07045	0.114154788828	0.0873498	0.0513548	4266.08	3.39184279018	1.57827854863
2010-11-12 mir-239::GFP-4 1-5	10d-18h	10.7569535197	45703.1032421	1807420.02202	994.17371113	143959.925768		0.476289	1.1543	0.224556162195	0.158674	0.0787951	1580.43	0.256278	0.762139	0.150828411784	0.130164	0.0712701	766.812	0.289065	1.1543	0.149289266664	0.129461	0.0712701	6492.44	4.2862226017	0.0
2010-11-12 mir-239::GFP-4 1-5	11d-19h	11.8171093164	27856.792905	1101692.52675	605.989259131	88015.7154857		0.620172	1.34146	0.255091478735	0.188144	0.0696708	1102.51	0.268236	2.246	0.147776093565	0.11081	0.0655855	461.357	0.325448	2.246	0.133701220523	0.104014	0.0519527	3542.81	1.51615570839	0.0
2010-11-12 mir-239::GFP-4 1-5	12d-15h	12.6377778291	30674.3689243	1213128.95243	667.288990368	96837.2831824		0.70752	1.28344	0.267669028971	0.163101	0.0619866	1271.7	0.291226	1.10051	0.157851968453	0.141804	0.0654916	542.064	0.347805	1.28344	0.156695127781	0.134401	0.0517027	4576.12	0.625012947732	0.0
2010-11-12 mir-239::GFP-4 1-8	00d-20h	0.836260638736	8084.69103936	129533.753934	418.946923092	25524.6708093		0.0504784	0.0581314	0.0435325634795	0.043013	0.032538	54.2851	0.0490721	0.0524236	0.0400669990248	0.0392466	0.0306022	42.9919	0.0599231	0.0948884	0.0453036243223	0.0436665	0.0306022	348.611	0.0	0.0
2010-11-12 mir-239::GFP-4 1-8	01d-19h	1.83107501731	26846.1919478	781984.056046	774.99290578	84586.4038777		0.0851521	0.213896	0.0590411276847	0.0539108	0.0433584	244.785	0.12686	0.252719	0.0704875353632	0.0555816	0.0429722	242.83	0.108689	0.27291	0.0680668416698	0.0584336	0.0429722	1740.33	0.0	0.0
2010-11-12 mir-239::GFP-4 1-8	02d-16h	2.69631473245	32585.074487	962327.65961	902.439619349	102814.807489		0.103832	0.13557	0.0640845429125	0.0572348	0.0423263	445.388	0.177843	0.251678	0.0872565807149	0.0821152	0.0425685	315.258	0.104939	0.251678	0.070377363219	0.0646337	0.0423263	2229.63	5.69684351797	6.40197134396
2010-11-12 mir-239::GFP-4 1-8	03d-16h	3.70828072683	51807.5808583	2199250.15338	1050.24507946	163177.744037		0.118716466739	0.552017448201	0.0608163795802	0.0487095601599	0.0360189385678	475.038167939	0.13264085787	0.250617230098	0.0656248057208	0.0581846601236	0.0407968011632	313.489640131	0.078358778626	0.552017448201	0.0547152260287	0.0499847328244	0.0360189385678	2704.24572883	5.00272414888	5.35195850861
2010-11-12 mir-239::GFP-4 1-8	04d-20h	4.86159157066	53091.5246664	2262545.55732	1067.06566601	167239.738961		0.128646	0.921342	0.0681405783187	0.0559162	0.0234661	666.415	0.100835	0.236856	0.0583227415232	0.0476604	0.0255125	218.477	0.0902504	0.921342	0.0578950134004	0.0526137	0.0234661	2868.0	7.47539323265	3.29549563297
2010-11-12 mir-239::GFP-4 1-8	05d-22h	5.95869579313	45231.8569195	1914964.07262	935.976410173	142568.113859		0.255247	0.726887	0.106768539633	0.0801913	0.0293967	917.676	0.124556	0.156995	0.0693545121222	0.0572509	0.0294666	213.196	0.128866	0.726887	0.0654806048647	0.0542358	0.0268021	2799.03	3.53775803226	4.00967758696
2010-11-12 mir-239::GFP-4 1-8	06d-16h	6.70292994259	49802.0900193	2094916.5047	1038.26229432	156783.540292		0.297624	2.04856	0.102112020219	0.0582735	0.00734501	917.374	0.130024	0.18737	0.0671100291171	0.0516415	0.022233	346.288	0.130146	2.04856	0.062864823283	0.0500775	0.00734501	3013.93	4.84224791721	4.35876836997
2010-11-12 mir-239::GFP-4 1-8	08d-01h	8.07018599548	54557.4220729	2306606.01324	1122.35825793	171785.203584		0.337036	2.22419	0.118172964308	0.0567302	0.0220155	886.415	0.106548	0.278711	0.0571764222834	0.0460361	0.0188982	350.549	0.140076	2.22419	0.0614139356351	0.0483184	0.0188982	3188.18	3.9550444119	5.89349790523
2010-11-12 mir-239::GFP-4 1-8	08d-23h	8.98399371704	52984.5448953	2235916.07095	1098.46419738	166836.453794		0.422702	1.95568	0.147956738622	0.0805179	0.0337339	1061.59	0.106427	0.282069	0.0556909500049	0.0462723	0.0222564	326.794	0.161383	1.95568	0.0677914640527	0.0520503	0.0222564	3419.47	3.11808275721	3.3257271349
2010-11-12 mir-239::GFP-4 1-8	09d-23h	9.98285490352	47364.0773324	1995806.25781	992.188946538	149201.664199		0.516198	2.75479	0.184744765178	0.0965085	0.0390714	1162.41	0.123144	0.325481	0.0636847815815	0.0541799	0.0230396	321.162	0.190038	2.75479	0.0838596393259	0.0656764	0.0230396	3779.22	4.99273540549	1.23076383932
2010-11-12 mir-239::GFP-4 1-8	10d-18h	10.7574237096	48627.9582586	2046708.31293	1021.35863547	153164.87669		0.542759	2.04673	0.192039780423	0.11542	0.0322766	1244.99	0.116643	0.296032	0.0579310154785	0.0492372	0.0222438	297.302	0.196614	2.04673	0.0783304205453	0.0578288	0.0222438	3625.68	2.70229988496	0.0
2010-11-12 mir-239::GFP-4 1-8	11d-19h	11.8176773353	43955.5278231	1855093.99193	911.901446367	138516.206435		0.522338	1.80946	0.180658064383	0.0984285	0.0261661	1150.79	0.181211	0.372694	0.0744263817829	0.0602189	0.0277106	335.886	0.197283	1.80946	0.0865453018671	0.06606	0.0184331	3621.4	1.76798632621	0.0
2010-11-12 mir-239::GFP-4 1-8	12d-15h	12.6417105129	44061.466552	1860736.79557	914.471529701	138845.992945		0.557919	1.42129	0.202446101411	0.115626	0.0431042	1274.8	0.101296	0.152227	0.0568688071971	0.0519328	0.0224419	260.459	0.229742	1.42129	0.0985607746302	0.0746903	0.0224419	4133.93	0.808303346549	0.0
2010-11-12 mir-239::GFP-4 2-2	00d-20h	0.839559386671	5309.32906642	85291.4249184	274.410391055	16816.3805716		0.0515879	0.0796916	0.0443594862775	0.0431514	0.0375204	36.3748	0.0672978	0.0953888	0.0446093953379	0.0414973	0.0365512	31.6281	0.0835642	0.1377	0.0511167802607	0.0453354	0.0365512	258.242	0.0	0.0
2010-11-12 mir-239::GFP-4 2-2	01d-19h	1.8343296168	12645.5735544	254627.604831	519.039796676	39913.7414867		0.069463	0.175075	0.0587199440807	0.0559288	0.0481735	105.813	0.0902426	0.182115	0.0542997816228	0.0500993	0.044474	105.613	0.100908	0.182115	0.0622524226309	0.0563788	0.044474	749.581	0.0	0.0
2010-11-12 mir-239::GFP-4 2-2	02d-16h	2.69828141409	24543.248233	870536.962128	644.152338653	78440.6535536		0.0869855	0.177089	0.0684116283929	0.0650922	0.0541166	439.339	0.138513	0.188742	0.0880024968692	0.0823579	0.056623	207.246	0.0927778	0.188742	0.0694897733023	0.0657058	0.0523713	1658.58	5.17921580357	4.18002369221
2010-11-12 mir-239::GFP-4 2-2	03d-16h	3.71175860017	37264.1167089	1297520.7102	934.451405671	117378.126996		0.111205379862	0.316247182843	0.0832788965187	0.080203562341	0.0475350781534	512.082878953	0.180349691021	0.699378407852	0.103273074183	0.088387131952	0.0522155579789	373.95129044	0.106255543439	0.699378407852	0.0819187948942	0.0784282079244	0.0475350781534	2908.11704835	6.61293665881	5.63813855234
2010-11-12 mir-239::GFP-4 2-2	04d-20h	4.86540174095	40406.9643061	1435359.64274	960.293106462	127710.084378		0.115025	0.191459	0.0804256404402	0.0748943	0.0611457	1004.84	0.266148	0.450662	0.105306143131	0.0828383	0.0604404	334.874	0.116235	0.450662	0.0831719021957	0.0782656	0.0565181	3106.05	6.31758426087	5.03797783985
2010-11-12 mir-239::GFP-4 2-2	05d-22h	5.96200589424	38563.433942	1385731.88639	913.0539053	121521.691907		0.196633	0.536352	0.0899051442648	0.0693118	0.0398838	825.149	0.373907	0.985768	0.124777371608	0.0752528	0.0447413	393.673	0.157119	0.985768	0.0864133773951	0.0710223	0.0398838	3194.18	4.63672603388	3.98127005341
2010-11-12 mir-239::GFP-4 2-2	06d-16h	6.70635460929	36472.3148749	1298105.94912	900.757378267	114885.301478		0.23435	0.578294	0.101676600365	0.0753554	0.0588572	1068.32	0.204134	0.222523	0.102013552744	0.0762398	0.0596588	254.218	0.182564	0.578294	0.0896761627309	0.073597	0.0588572	3064.68	1.97929650768	3.98255574082
2010-11-12 mir-239::GFP-4 2-2	08d-01h	8.07251684098	33829.2132305	1220611.10894	800.454266278	106685.988698		0.219314	0.587627	0.11250036077	0.0852301	0.0605587	696.602	0.147047	0.57352	0.0863928518414	0.0711925	0.0583806	299.524	0.158886	0.587627	0.0920316801449	0.0811569	0.0583806	2962.78	2.1350133666	2.95985343468
2010-11-12 mir-239::GFP-4 2-2	08d-23h	8.9876298384	31400.0584033	1132941.96412	742.956932867	99070.2508261		0.214017	0.439902	0.11376472929	0.0893409	0.0675705	649.255	0.162798	0.289501	0.0934660459379	0.0825983	0.0676432	298.25	0.165736	0.439902	0.097188565026	0.08594	0.0649372	2904.29	1.42455019044	1.8925636706
2010-11-12 mir-239::GFP-4 2-3	00d-20h	0.838855737903	7092.65871478	113308.193416	370.587165387	22410.4050471		0.0624588	0.125614	0.0551055732411	0.0535825	0.0464121	59.7895	0.0664841	0.0891412	0.0536882294094	0.0519574	0.0463334	50.0374	0.108371	0.174562	0.0634827084639	0.0558565	0.0454747	429.016	0.0	0.0
2010-11-12 mir-239::GFP-4 2-3	01d-19h	1.83394178555	19497.1880441	537623.195617	591.099246152	61542.0983408		0.0787909	0.195513	0.0665499273336	0.0645684	0.053872	211.629	0.0806813	0.155808	0.0651275576415	0.0618641	0.0540404	170.309	0.0977554	0.195513	0.0715800571344	0.0658101	0.053872	1328.74	0.0	0.0
2010-11-12 mir-239::GFP-4 2-3	02d-16h	2.69803204315	43899.806447	1775241.73008	911.021084504	138739.572767		0.089022	0.221516	0.0703775402755	0.0675897	0.0548552	900.903	0.113226	0.128363	0.0811021440647	0.077538	0.0638506	171.612	0.106794	0.221516	0.077620444912	0.07369	0.0540669	3439.83	3.89485454167	4.68097924935
2010-11-12 mir-239::GFP-4 2-3	03d-16h	3.71125848683	53866.6206223	2149863.38367	1157.29400775	169599.570072		0.0876593965831	0.364787350055	0.0608025826587	0.057364958197	0.0295766266812	507.335514358	0.114065794257	0.846005089059	0.0693893099069	0.0562151944747	0.0293126135951	372.271901127	0.0986404943657	0.846005089059	0.0645393427565	0.0588484187568	0.0293126135951	3296.21955652	7.81184984029	7.08301804655
2010-11-12 mir-239::GFP-4 2-3	04d-20h	4.86494281169	45622.7743268	1876557.59465	1018.17494778	145799.587677		0.147032	0.341954	0.0750045757589	0.0619974	0.0345411	914.231	0.0933867	0.111963	0.0648526836778	0.0670893	0.0318279	328.673	0.113179	0.341954	0.0662563759592	0.0615925	0.0318279	3094.24	4.44058814007	7.15819649717
2010-11-12 mir-239::GFP-4 2-3	05d-22h	5.96154506586	52191.8968885	2082079.44747	1158.46008208	164468.918999		0.121997	0.182236	0.0801121335609	0.0758404	0.0511529	857.2	0.117797	0.136575	0.0903422658878	0.094846	0.0440218	399.493	0.118798	0.182236	0.0785081185176	0.0740567	0.0440218	3887.8	5.48547382525	4.68842215932
2010-11-12 mir-239::GFP-4 2-3	06d-16h	6.70582153814	56231.1835117	2498232.56443	1260.11336194	185425.012163		0.0984044	0.209673	0.0574473589365	0.050854	0.034303	817.361	0.155513	0.201565	0.0937297905816	0.0889915	0.04647	485.052	0.102179	0.209673	0.0619343845082	0.0563141	0.034303	3412.09	6.33314793601	5.62341679067
2010-11-12 mir-239::GFP-4 2-3	08d-01h	8.07204118703	67772.0309972	2941387.61029	1331.4795873	213302.736811		0.117535	0.905253	0.0676209432621	0.0583826	0.0266324	718.337	0.14333	0.194847	0.0747014413375	0.0577328	0.0275414	572.587	0.109718	0.905253	0.0637424573309	0.0579353	0.0266324	4111.9	2.79554409523	5.41359882867
2010-11-12 mir-239::GFP-4 2-3	08d-23h	8.98688992163	61246.5457039	2676852.25312	1191.29922962	192847.937032		0.141988	0.568987	0.0837139697231	0.0794512	0.0432873	834.377	0.265299	0.453501	0.126957287094	0.0879162	0.0507937	871.308	0.166472	0.568987	0.0843475472162	0.0728783	0.0432873	4916.53	3.18924619567	4.41888121889
2010-11-12 mir-239::GFP-4 2-3	09d-23h	9.9846610033	66104.6811858	2889142.79209	1285.73277592	208090.671694		0.1174	0.635666	0.0649076422418	0.060017	0.0203465	698.017	0.1559	0.194251	0.0823603723123	0.0776878	0.0202169	608.561	0.166799	0.732666	0.0795375606072	0.0643558	0.0202169	5004.34	5.28311313949	6.93309120102
2010-11-12 mir-239::GFP-4 2-3	10d-18h	10.7590439896	60455.6385179	2641518.08979	1179.22162498	190355.014574		0.141963	0.720106	0.0851348419703	0.0824393	0.0271111	835.258	0.179187	0.346285	0.0929431229958	0.0892831	0.0217798	628.574	0.195232	1.29551	0.0990108703531	0.0819509	0.0217798	5698.87	3.08635162505	0.0
2010-11-12 mir-239::GFP-4 2-3	11d-19h	11.8203468056	59503.7645195	2610450.94062	1156.29575873	187371.324843		0.198567	0.376213	0.115835916711	0.107384	0.0479146	1115.5	0.128755	0.167366	0.0699495200651	0.0595785	0.0238849	464.465	0.248963	1.193	0.115409798521	0.0952451	0.0238849	6534.27	2.55106773243	0.0
2010-11-12 mir-239::GFP-4 2-3	12d-15h	12.6430585854	53056.4952315	2321739.61594	1037.27730971	167130.306834		0.204497	0.815444	0.107493440461	0.100738	0.0251574	904.665	0.183552	0.274767	0.0901688227496	0.0698318	0.0194022	536.324	0.229483	0.815444	0.109769867982	0.0934344	0.0194022	5545.57	2.91740892118	0.0
2010-11-12 mir-239::GFP-4 2-3	14d-01h	14.0448573819	46876.9735332	2051270.40305	916.415510133	147749.355062		0.266626	0.500827	0.142185891513	0.134231	0.0341184	1053.17	0.226383	0.293029	0.111264331457	0.0987337	0.0301918	581.022	0.22355	0.560043	0.128412006496	0.123003	0.0301918	5731.41	1.94221825059	0.0
2010-11-12 mir-239::GFP-4 2-4	00d-20h	0.838447128355	5898.65804739	94846.7866806	305.902416587	18664.2472516		0.0565388	0.193516	0.0501627375571	0.0484558	0.0420384	44.6448	0.0602896	0.0734999	0.048477763931	0.0467435	0.0414918	37.2309	0.0952834	0.370755	0.0558943408847	0.0481244	0.0406911	313.903	0.0	0.0
2010-11-12 mir-239::GFP-4 2-4	01d-19h	1.83366071612	9235.13372661	147211.219419	485.129997573	29135.5438634		0.0808963	0.097865	0.0581722202586	0.0552217	0.0335609	77.9508	0.108444	0.125334	0.0705489102625	0.0696748	0.0337668	85.2936	0.115361	0.224083	0.0660971878248	0.0572153	0.0335609	580.267	0.0	0.0
2010-11-12 mir-239::GFP-4 2-4	02d-16h	2.69775544068	43899.3023069	1752047.96282	942.81003657	138285.592646		0.0868827	0.269137	0.0657988789521	0.0629043	0.0515229	583.439	0.131898	0.149877	0.0919573370894	0.0918472	0.0591965	346.771	0.110005	0.269137	0.0769269798959	0.0706639	0.0515229	3181.08	4.53296445396	6.49924783705
2010-11-12 mir-239::GFP-4 2-4	03d-16h	3.71081542854	48779.1707936	2004766.52457	1008.36893712	154550.91605		0.180140312614	0.287097782625	0.0812790057125	0.0649269356598	0.0369265721556	1144.24572883	0.148563431479	0.286795347146	0.0670541696314	0.0589392948019	0.0394365685205	359.209014904	0.120214467466	0.287097782625	0.0661897712196	0.0576394038531	0.0369265721556	3234.95819702	7.71181951311	7.09106950594
2010-11-12 mir-239::GFP-4 2-4	04d-20h	4.8643214004	62044.4280401	2712276.10453	1183.52744389	195716.374119		0.112975	0.236655	0.0570913864036	0.0491687	0.0247493	679.273	0.0999891	0.693098	0.0582367174293	0.04603	0.0230575	361.708	0.091177	0.693098	0.056310814668	0.0502673	0.0230575	3429.33	7.13605475884	7.59029596628
2010-11-12 mir-239::GFP-4 2-4	05d-22h	5.96101316973	59643.4278282	2567156.38975	1206.1209165	187864.203992		0.100419	0.502628	0.0647407673115	0.0588094	0.0296206	702.243	0.118892	0.602283	0.0783672308025	0.0679624	0.0334839	241.685	0.111396	0.602283	0.07050924895	0.064002	0.0296206	4005.0	2.4704745934	4.7009953567
2010-11-12 mir-239::GFP-4 2-4	06d-16h	6.70505432051	59436.7477528	2593291.72939	1157.34160001	187445.003767		0.12461	0.621063	0.0766760407049	0.0694263	0.0366856	1411.84	0.161127	0.875267	0.0820195326491	0.064567	0.0328887	257.623	0.1222	0.875267	0.0734231990644	0.0649417	0.0328887	4051.42	3.12391794608	5.56688112023
2010-11-12 mir-239::GFP-4 2-4	08d-01h	8.0715175637	63520.2014589	2731313.43092	1294.21375004	199946.366936		0.141251	0.562398	0.084682502898	0.0751582	0.0376915	725.39	0.0661734	0.240122	0.0548798332367	0.0523712	0.03832	383.5	0.112714	0.562398	0.0681874177863	0.0604017	0.0376915	4121.04	4.07451773024	6.23228215969
2010-11-12 mir-239::GFP-4 2-4	08d-23h	8.98631494013	61480.0640208	2641955.24261	1254.17524759	193520.201973		0.187391	0.870342	0.102206274874	0.0883581	0.032311	845.859	0.0665941	0.436648	0.0480643023578	0.0444296	0.021227	323.857	0.118154	0.870342	0.0677748463645	0.0610185	0.0189437	3967.34	3.78669488843	4.99076255316
2010-11-12 mir-239::GFP-4 2-4	09d-23h	9.98383935088	56121.65918	2406780.85941	1154.32987776	176700.223672		0.215273	0.622591	0.107829609323	0.0860485	0.0407103	810.879	0.057958	0.0761816	0.048237765951	0.0472896	0.0364639	288.124	0.125969	0.622591	0.0738418958401	0.0670919	0.0350323	3944.93	2.10122030286	3.92667751167
2010-11-12 mir-239::GFP-4 2-4	10d-18h	10.7583378073	54691.2761377	2341753.44262	1128.65157096	172212.499303		0.222002	1.02963	0.109764264386	0.0927675	0.0279664	800.621	0.0691176	0.118435	0.0507936955983	0.0495106	0.021394	293.689	0.144175	1.02963	0.0796399919598	0.0702836	0.021394	4144.7	1.76569969209	0.0
2010-11-12 mir-239::GFP-4 2-4	11d-19h	11.81983571	49469.367448	2118279.30873	1020.71319764	155825.84874		0.220752	0.558286	0.117879844741	0.103763	0.0387196	778.596	0.0954689	0.325242	0.0590948351367	0.0552803	0.0361611	310.012	0.152167	0.558286	0.0857473166006	0.076048	0.0361611	4035.78	1.78338288589	0.0
2010-11-12 mir-239::GFP-4 2-4	12d-15h	12.6426034106	45856.8647953	1965751.69249	944.93932202	144495.658561		0.308491	0.579808	0.134712352519	0.107475	0.0353845	825.113	0.0911839	0.213646	0.0551235893985	0.048434	0.0344314	267.46	0.171521	0.579808	0.0881652531297	0.0761432	0.0327951	3847.09	0.702347593472	0.0
2010-11-12 mir-239::GFP-4 2-8	00d-20h	0.83686319695	7258.49551413	115965.604486	379.571431087	22930.4894614		0.0588549	0.0766578	0.0507866921632	0.0498638	0.0423064	56.0685	0.0687082	0.096089	0.0514341876739	0.0489461	0.0433513	49.0168	0.0935089	0.189805	0.0580081716341	0.0514332	0.0423064	401.243	0.0	0.0
2010-11-12 mir-239::GFP-4 2-8	01d-19h	1.83138696651	28806.4057923	877066.592186	812.865766608	90740.086354		0.0970958	0.199896	0.0737697559193	0.0693295	0.057666	300.612	0.167878	0.213645	0.089088120362	0.0740183	0.0547769	302.009	0.111334	0.213645	0.0779884746957	0.0734856	0.0544066	2137.82	0.0	0.0
2010-11-12 mir-239::GFP-4 2-8	02d-16h	2.6965919165	55587.0325096	2208686.23659	1234.25162563	174909.028775		0.106075	0.141088	0.0777261177616	0.0742556	0.0579207	668.522	0.1823	0.256768	0.0987287248884	0.0855218	0.0582987	906.034	0.137918	0.256768	0.0851496111374	0.0779488	0.0570828	4454.01	7.01900531828	7.97451487848
2010-11-12 mir-239::GFP-4 2-8	03d-16h	3.70875746595	68343.947103	3159457.34213	1252.67415752	215359.676331		0.112198109778	0.54092693566	0.0880226256903	0.0834740094511	0.0696597600872	1190.06543075	0.201532897128	0.25797128317	0.119469473326	0.10794256634	0.0726728462377	1087.17193748	0.15601308615	0.54092693566	0.102316870475	0.0941544892766	0.0696597600872	6625.33624137	1.81282990339	6.85171307466
2010-11-12 mir-239::GFP-4 2-8	04d-20h	4.86206152801	72343.7693083	3335778.16987	1301.31468284	228276.386206		0.176664	0.27728	0.0963177302828	0.0807904	0.0620569	1744.12	0.16745	0.317355	0.10203687342	0.0949001	0.0628068	508.246	0.140724	0.317355	0.0930466605712	0.0869913	0.0620569	6280.09	4.92068876085	7.49188288582
2010-11-12 mir-239::GFP-4 2-8	05d-22h	5.95906756319	71288.635508	3237485.79114	1321.61637309	224445.089186		0.172831	0.498922	0.110462604559	0.0998148	0.0694087	1331.52	0.228403	0.403848	0.110915451339	0.0903503	0.0694507	937.014	0.147578	0.498922	0.0996872143991	0.09126	0.0677452	6667.28	3.81988016179	6.54024383547
2010-11-12 mir-239::GFP-4 2-8	06d-16h	6.70365498099	69260.1914823	3139562.68509	1347.25726915	218788.52721		0.175392	0.488678	0.104714877678	0.0912517	0.0641118	1769.26	0.187166	0.21529	0.110690477396	0.0941027	0.0646064	873.459	0.146993	0.488678	0.0984416983978	0.091299	0.0641118	6464.08	5.43749946908	4.83355525875
2010-11-12 mir-239::GFP-4 2-8	08d-01h	8.07055445467	67463.6461165	3043851.99935	1277.64180706	212361.484042		0.347769	0.906131	0.147583922631	0.104662	0.0617142	1398.21	0.224532	0.366621	0.113265417763	0.0905543	0.0563587	955.394	0.18325	0.906131	0.106496086084	0.094001	0.0563587	6837.26	3.04926694631	6.19732913608
2010-11-12 mir-239::GFP-4 2-8	08d-23h	8.98451123656	64038.866022	2917284.6333	1187.44403997	201662.648834		0.321971	0.59867	0.15113991193	0.118593	0.0686771	1557.8	0.17582	0.215381	0.103664411599	0.0902814	0.0582842	796.454	0.177843	0.59867	0.103669784517	0.0934744	0.0582842	6320.95	2.45084283525	4.17631076677
2010-11-12 mir-239::GFP-4 2-8	09d-23h	9.98332517852	60902.9650204	2772521.16397	1132.82362233	191813.130046		0.394305	1.07087	0.176677370904	0.136881	0.0694579	1700.34	0.22062	0.424731	0.121668901043	0.105523	0.0626981	899.133	0.209026	1.07087	0.125072389114	0.112846	0.0626981	7251.95	2.34926916912	4.72272211803
2010-11-12 mir-239::GFP-4 2-8	10d-18h	10.757847823	53894.2306695	2453414.68545	1002.42414959	169830.050083		0.386289	0.956877	0.174459930474	0.133602	0.0637226	1482.04	0.248252	0.457253	0.126932030935	0.10614	0.0562501	827.47	0.228394	0.956877	0.129384621694	0.115768	0.0562501	6636.65	1.2252948965	0.0
2010-04-15 mir-71::GFP-1 1-2	00d-18h	0.75321362642	8054.37504752	152469.810256	340.086795659	25631.7274932		0.0649326	0.0718164	0.0578037046251	0.0575261	0.0478139	77.6882	0.0572878	0.0598901	0.0533217799771	0.0533256	0.0459099	76.6234	0.0626921	0.0720048	0.0560946533108	0.0558752	0.0457392	432.995	0.0	0.0	0.0109263	0.0120876	0.00967194817283	0.00965987	0.00713282	46.0578	0.0107786	0.0127979	0.00939925389327	0.00940673	0.0068462	13.4315	0.0108228	0.0127979	0.00954554654296	0.0095392	0.0068462	254.212
2010-04-15 mir-71::GFP-1 1-2	01d-21h	1.89526948158	30879.2207557	978198.864189	840.628192027	97230.4078612		0.113397	0.142348	0.086921010819	0.0863395	0.0568759	491.712	0.0821838	0.0918517	0.0682338862538	0.0691102	0.0511263	197.059	0.0974801	0.142348	0.0770789580005	0.0751572	0.0511263	2297.57	0.0	0.0	0.010277	0.0131677	0.00881826542082	0.00878446	0.00467757	46.0578	0.00991838	0.0122683	0.00858459899313	0.00856162	0.00631048	33.7718	0.0102849	0.0131677	0.00877378317208	0.00872644	0.00467757	254.212
2010-04-15 mir-71::GFP-1 1-2	02d-22h	2.94027203459	56463.706336	2757040.30803	1013.73402381	177933.437446	-0.0165210142732	0.198875	0.224831	0.116902949091	0.114945	0.0539666	1104.97	0.130967	0.159725	0.0965531154521	0.0976812	0.0528706	562.905	0.145526	0.224831	0.100209318128	0.0968208	0.0528706	5440.26	6.65345048543	8.45934136373	0.0137361	0.021457	0.010278021013	0.0099617	0.00634901	88.6068	0.00950046	0.0113284	0.00827522519269	0.00825555	0.00570278	47.0695	0.0113117	0.021457	0.00927309889463	0.00912854	0.00567509	495.137
2010-04-15 mir-71::GFP-1 1-2	03d-18h	3.76543838633	54297.9636268	2607485.98344	987.754272238	171109.909539	0.0740004777908	0.186324	0.214572	0.121990991329	0.128315	0.0579242	1183.68	0.124532	0.137238	0.0972911196605	0.0981867	0.0625792	637.451	0.151249	0.214572	0.0954954382949	0.0896858	0.0565244	4888.12	5.70949522414	4.6040211487	0.0105855	0.0132211	0.00882788756298	0.008747	0.00597112	76.679	0.0101359	0.0121126	0.00878913443301	0.00876687	0.00612276	44.7455	0.0104513	0.0142711	0.00867532469638	0.00858359	0.00554365	449.399
2010-04-15 mir-71::GFP-1 1-2	04d-18h	4.77859471804	52705.9685109	2340800.60103	1022.63010151	166025.462641	0.0745840966702	0.207069	0.232548	0.136798771488	0.134513	0.0663056	1089.74	0.125711	0.145071	0.094021480986	0.0923881	0.0642296	704.409	0.16507	0.232548	0.10608506067	0.0994117	0.0642296	5667.49	6.12877041123	5.11981535192	0.0134619	0.0165867	0.0111469905684	0.0109954	0.00720346	96.4772	0.0130261	0.0158368	0.011275650488	0.0112209	0.00822335	59.7497	0.0140722	0.0189566	0.0114373892265	0.0112631	0.00720346	540.703
2010-04-15 mir-71::GFP-1 1-2	05d-18h	5.78217589731	52715.3068629	2428006.81792	1007.14843876	166070.120689	-0.33864274621	0.184459	0.227239	0.117007504262	0.110697	0.064004	1201.08	0.118979	0.137595	0.0960090219895	0.0985006	0.0648664	503.759	0.154363	0.289747	0.10297242727	0.0966406	0.064004	5182.09	4.78339671387	4.96376825086	0.0128142	0.0158698	0.0107877392954	0.0106988	0.00691958	95.2881	0.0113243	0.0126052	0.00990569185158	0.00984847	0.00735557	43.2978	0.012754	0.0375291	0.0105934380655	0.0103959	0.00681582	532.373
2010-04-15 mir-71::GFP-1 1-2	06d-20h	6.85708092387	46898.1619502	2160111.61144	894.063501939	147849.871393	-0.501795887947	0.1833	0.230537	0.120566190161	0.11809	0.0598455	1046.15	0.122979	0.149177	0.0935545195989	0.0941002	0.0632011	550.943	0.15208	0.230537	0.101332539342	0.0957181	0.0598455	4560.57	6.03184428606	4.6206748551	0.0128611	0.0173728	0.0106226145295	0.0104829	0.00719442	82.0066	0.0128052	0.0171874	0.0106569583881	0.0105391	0.00755213	38.8233	0.0138102	0.0189167	0.0110337626913	0.0108217	0.00639098	481.469
2010-04-15 mir-71::GFP-1 1-2	07d-18h	7.7521979428	44593.4510083	1971579.0844	897.494864973	140520.472581		0.139543	0.158604	0.101306252904	0.0972988	0.0689082	787.048	0.0984397	0.112733	0.0793583033885	0.077337	0.0622475	316.56	0.115998	0.158604	0.0860096396169	0.0817776	0.0619427	3866.13	4.36344768996	3.16132523906	0.0131567	0.0165636	0.0111257483928	0.0110111	0.00778911	77.0013	0.0139645	0.0176083	0.0104925108064	0.0100676	0.00727495	37.0176	0.0156904	0.0219787	0.0118659290642	0.0115319	0.00718052	473.937
2010-04-15 mir-71::GFP-1 1-2	08d-19h	8.82225002996	38337.8062715	1685440.85263	732.112806829	120999.473015		0.130306	0.145868	0.10078539715	0.101214	0.0710368	501.206	0.0967309	0.122974	0.0821027110316	0.0810504	0.0646865	454.931	0.112555	0.175814	0.0851668575771	0.0820839	0.0646865	3099.82	3.01157522254	1.74385812231	0.0125003	0.0157175	0.0106773576429	0.0105775	0.00717298	52.9597	0.0161991	0.0206812	0.0120585196041	0.0116752	0.00780867	66.1289	0.0169547	0.0241976	0.0122688536248	0.0117319	0.00717298	429.483
2010-04-15 mir-71::GFP-1 1-2	09d-22h	9.93883322741	31510.2875637	1387668.1316	613.210877211	99581.4483884		0.133339	0.164668	0.101836185531	0.10066	0.0671828	460.096	0.100285	0.126886	0.0819091560793	0.0779253	0.063908	317.644	0.112798	0.164668	0.0878057314659	0.0860678	0.0638124	2615.56	0.822577269225	0.334459833869	0.0152157	0.0198899	0.0119688022568	0.0116872	0.00806491	55.631	0.0197899	0.0274299	0.0127612952739	0.0119185	0.00837028	45.762	0.0211208	0.0369307	0.0147762566211	0.0140585	0.00806491	430.713
2010-04-15 mir-71::GFP-1 1-2	10d-18h	10.7779952468	36979.049586	1511502.47239	780.883878509	116546.212276		0.233138	0.304288	0.171004243323	0.179528	0.0757483	843.222	0.157906	0.18481	0.106057318509	0.0909692	0.0674898	486.167	0.196418	0.304288	0.143540117265	0.147615	0.0674898	4911.37	0.633360670047	0.0	0.0159363	0.0231526	0.0132410754261	0.0130683	0.00930278	65.3579	0.0170884	0.0216903	0.0129460068612	0.0125886	0.00845203	58.3994	0.0188876	0.0245963	0.0146783371321	0.0143485	0.00845203	500.179
2010-04-15 mir-71::GFP-1 1-3	00d-18h	0.754361508486	9111.9226204	159197.976963	440.080831181	28764.9999377		0.0550618	0.0637251	0.0477878100251	0.0474785	0.0380735	83.7242	0.0514614	0.0566051	0.0471710880373	0.0469861	0.0403644	50.0957	0.0532844	0.0637251	0.0479314456107	0.0478351	0.0380735	415.901	0.0	0.0	0.00794495	0.00948617	0.00694050341758	0.00691962	0.00499106	90.6051	0.00998679	0.0112651	0.00862714002759	0.00864203	0.00615915	64.3458	0.00923255	0.0112651	0.00758399056585	0.00752294	0.00483134	445.625
2010-04-15 mir-71::GFP-1 1-3	01d-21h	1.89607896841	49133.3561542	2016281.68372	1001.43249999	154835.829458		0.120065	0.136916	0.0885776198637	0.0888659	0.052608	754.416	0.0983555	0.11407	0.0767173502219	0.0769543	0.0522244	519.3	0.105326	0.13812	0.0805543607913	0.0779115	0.0522244	3730.71	0.0	0.0	0.0122344	0.0154031	0.0102193881017	0.0101105	0.00698096	90.6051	0.0111054	0.0131469	0.00949472576815	0.00945748	0.00656454	64.3458	0.0116654	0.019476	0.00945041001376	0.00929912	0.00610608	445.625
2010-04-15 mir-71::GFP-1 1-3	02d-22h	2.94241973594	46648.1068072	1896259.77337	965.608002269	147983.939389	-0.908832490444	0.162295	0.183519	0.106856789511	0.103992	0.0569816	1303.65	0.119051	0.137984	0.100970674814	0.102296	0.0688836	511.114	0.148713	0.183519	0.103688968452	0.10021	0.0569816	4560.76	6.49744097027	7.07197461975	0.0187742	0.0313109	0.0120665805324	0.0108525	0.00749175	100.418	0.0121618	0.0142893	0.0104425305006	0.0103789	0.00735599	66.9262	0.0132841	0.0313109	0.0102715882862	0.00992774	0.00624868	461.934
2010-04-15 mir-71::GFP-1 1-3	03d-18h	3.76623444321	47675.3512314	1957655.45861	983.759896463	150678.07197	-0.550137341022	0.186439	0.212852	0.123456129599	0.122703	0.0608741	1197.4	0.116438	0.13215	0.0885273518836	0.0825582	0.0627738	823.747	0.159347	0.212852	0.107389733854	0.103474	0.0608741	4882.9	5.66042704737	5.52073227365	0.0137386	0.0166181	0.0115794909855	0.0115311	0.00797376	99.8384	0.0133919	0.0156692	0.0114307182577	0.0113686	0.00778895	57.2222	0.0139522	0.017672	0.011709028891	0.0116278	0.00778895	532.995
2010-04-15 mir-71::GFP-1 1-3	04d-18h	4.78204297363	44013.8861562	1786877.59132	937.86355674	138986.359502	-1.03605008125	0.169608	0.19447	0.113515716888	0.111449	0.0673268	1085.78	0.118728	0.143511	0.0887183772995	0.0814014	0.0638563	685.882	0.145684	0.19447	0.102446950581	0.098717	0.0638563	4316.29	4.66277824563	4.42424744868	0.01261	0.01597	0.0106719731719	0.0105675	0.0076208	89.9434	0.0133322	0.0154809	0.0116793698958	0.0116336	0.00825479	36.7083	0.0131752	0.0164892	0.0110675378158	0.0109838	0.00684167	467.46
2010-04-15 mir-71::GFP-1 1-3	05d-18h	5.78276426161	46478.4141532	1883077.12105	981.987072226	146470.723862	-1.71161401272	0.145493	0.17723	0.102722103269	0.0981123	0.0701571	1065.95	0.0980378	0.121316	0.0820528223545	0.0794953	0.069143	414.859	0.121944	0.17723	0.0907697421929	0.0858647	0.0641859	4052.6	2.6622308329	4.03383858558	0.0127124	0.0165012	0.0104947056561	0.0103316	0.00716003	86.4134	0.0133076	0.0153859	0.0116070931211	0.0116012	0.00773827	52.6266	0.0143085	0.0353284	0.0116043162018	0.0114113	0.00668064	509.836
2010-04-15 mir-71::GFP-1 1-3	06d-20h	6.86034748519	40226.7973932	1627640.55302	855.928267676	126846.329704	-1.0849905014	0.150854	0.185349	0.102291453502	0.0913191	0.0650908	912.644	0.101237	0.11464	0.0879863198855	0.0870273	0.0694584	239.851	0.13699	0.189679	0.0957479203341	0.0894766	0.0629389	3668.01	5.12875190444	3.41755707392	0.01475	0.0172778	0.0123537191481	0.0123083	0.00804248	86.5996	0.014721	0.0186896	0.0120376952707	0.0119644	0.00748209	52.7251	0.0155033	0.0262017	0.0124383722101	0.0122816	0.00748209	472.185
2010-04-15 mir-71::GFP-1 1-3	07d-18h	7.75281561569	39570.2552447	1605028.38764	850.507021019	124793.580195		0.134656	0.161354	0.0966349846046	0.0923567	0.0653227	685.432	0.0923087	0.106853	0.0799396660522	0.0793961	0.0643788	312.005	0.111049	0.161354	0.0836535505189	0.0800658	0.0574282	3151.23	0.854262405585	1.96328450244	0.0134718	0.0218965	0.0110528027072	0.0108566	0.00768515	78.3975	0.0181093	0.0294102	0.0132062463861	0.0124211	0.00838045	51.544	0.0173696	0.0294102	0.0126140548913	0.0120965	0.00768515	475.171
2010-04-15 mir-71::GFP-1 1-3	08d-19h	8.82272884833	37291.9461689	1512560.32702	801.478143506	117658.263482		0.124329	0.146641	0.0950488074351	0.0906573	0.0711381	639.298	0.0916505	0.110582	0.0812949310369	0.0798392	0.0705821	301.116	0.109864	0.146641	0.0876066221538	0.0852294	0.0627582	3108.81	1.79994967619	0.780426744081	0.0153266	0.0243682	0.0114839402402	0.0110738	0.00763918	77.241	0.0193268	0.0288846	0.0133148475548	0.0126694	0.00883426	49.3182	0.0196864	0.0493915	0.0138459729415	0.0129404	0.00763918	491.338
2010-04-15 mir-71::GFP-1 1-3	09d-22h	9.93949093715	37205.3750964	1506584.63051	800.650414291	117362.422067		0.130563	0.17252	0.0924480055097	0.0838311	0.0643517	613.947	0.0930971	0.115627	0.0797101458766	0.0781066	0.0683147	297.159	0.112609	0.17252	0.0882849429182	0.0856098	0.0643517	3127.23	0.660309916526	2.41007135089	0.0172079	0.028176	0.012608891599	0.0121761	0.00790563	83.7356	0.0210532	0.0324	0.0144100905488	0.0138574	0.00876677	53.7208	0.0234493	0.0550507	0.0157694773243	0.0146272	0.00790563	558.586
2010-04-15 mir-71::GFP-1 1-4	00d-18h	0.760498681193	6631.2894269	101753.646301	350.538588225	20935.7122722		0.0526028	0.0574837	0.046303837979	0.0459964	0.0366691	51.1657	0.047149	0.0510103	0.0426017007449	0.0423857	0.0365523	46.1376	0.0515337	0.0590753	0.0451849005751	0.0449472	0.0365523	286.156	0.0	0.0	0.00960952	0.0107539	0.008354655635	0.00836815	0.00613144	41.6915	0.00921942	0.0102183	0.00808886925977	0.0081003	0.00595961	29.2185	0.00953051	0.0112835	0.0082740989924	0.00825547	0.00550549	231.006
2010-04-15 mir-71::GFP-1 1-4	01d-21h	1.89678650395	26861.3171213	836272.985846	725.338092506	84597.8175881		0.102475	0.118189	0.0808576278398	0.0800413	0.0532045	320.6	0.0748967	0.0858958	0.0631877913383	0.0626742	0.0475307	220.462	0.0878477	0.118189	0.0674467034365	0.0648369	0.0475307	1656.29	0.0	0.0	0.0112668	0.0129663	0.0096552717625	0.00962081	0.0066877	41.6915	0.00922355	0.010863	0.00785231699196	0.00778922	0.00574641	29.2185	0.0105811	0.0129663	0.00869194008083	0.00859754	0.00565195	231.006
2010-04-15 mir-71::GFP-1 1-4	02d-22h	2.94485176606	39465.102872	1438387.76772	911.23326394	124490.317748	-0.602150559425	0.172806	0.190495	0.116168956123	0.119791	0.0526715	629.636	0.113924	0.133503	0.0800258235401	0.0771884	0.0527357	678.939	0.130184	0.190495	0.0909772390181	0.088098	0.0526715	3319.94	7.0609276832	6.82954691826	0.0108315	0.0131233	0.00923711898973	0.00920993	0.00640138	60.6786	0.011652	0.0178299	0.00972110181641	0.00956338	0.00686314	46.3988	0.0111069	0.0178299	0.00940166283319	0.00935508	0.00595461	366.815
[truncated: 4,302 more rows]
