# Supplementary material for: MicroRNA Predictors of Longevity in Caenorhabditis elegans
Source: PLoS Genet. 2011 Sep 29;7(9):e1002306. doi: 10.1371/journal.pgen.1002306 (PMC3183074; doi:10.1371/journal.pgen.1002306)
Supplement: Table S4 — Per-animal summary data for all datasets. (CSV) [file pgen.1002306.s010.csv]

worm	lifespan	length_motion_texture_lifespan_estimate	length_motion_texture_autofluor_lifespan_estimate	length_mean	length_slope	length_slope_and_mean_lifespan_estimate	autofluor_mean	autofluor_slope	autofluor_slope_and_mean_lifespan_estimate	mir239_slope	mir246_slope	mir71_pca_mean	mir71_pca_slope	mir71_pca_slope_and_mean_lifespan_estimate	mir71_mean	mir71_slope	mir71_slope_and_mean_lifespan_estimate	motion_mean	motion_slope	motion_slope_and_mean_lifespan_estimate	texture_mean	texture_slope	texture_slope_and_mean_lifespan_estimate
2010-10-10 mir-246::GFP-1 1-1	6.25783588531	8.67752416226		911.650110789	-59.3569208957	9.26575859824					0.00299377114596							4.77505433804	-1.42219667365	9.34422350235	4.65962487061	-0.86192205754	9.6917652694
2010-10-10 mir-246::GFP-1 1-4	12.3236110449	11.3440059778		1086.27404179	8.53249472494	11.1920300404					0.0110386784577							5.69686265453	-0.524152502683	10.9464741542	5.75030159536	-0.356749617238	11.2107415978
2010-10-10 mir-246::GFP-1 1-6	9.23574566902	11.4915908326		1034.34127082	-15.6663048156	10.5417632798					0.0152307871888							6.2697405108	-0.0822758683859	11.8128074688	6.02573213529	-0.624586217137	11.1901305118
2010-10-10 mir-246::GFP-1 1-7	10.3134994172	12.8870779672		1102.07151637	79.6819719514	12.621448144					0.0344611038237							6.63221767149	-0.181997047818	11.938616251	5.97776954383	-0.377693416391	11.3984250116
2010-10-10 mir-246::GFP-1 1-8	6.25911774425	7.0828879983		890.118117172	-156.573774824	7.31282548094					-0.00427559695285							2.61278045819	-0.721925416674	8.71110737997	4.60720519053	-0.747211303427	9.76084151995
2010-10-10 mir-246::GFP-1 2-1	11.3340251783	10.7708817757		984.129438233	11.656157517	10.8923233471					0.00240554587713							4.27936427527	0.0991464508374	10.7142924011	5.23050114627	-0.391764105104	10.6971379679
2010-10-10 mir-246::GFP-1 2-2	13.3632510487	11.7698607295		1176.49634113	-5.52157323201	11.2386736515					0.0276313155749							5.75165536176	-0.106339525582	11.4474941559	5.69222613632	0.0233756333063	11.5459351226
2010-10-10 mir-246::GFP-1 2-4	13.3628721244	12.2792597533		963.614382031	29.1849951292	11.1584591706					0.0183795462339							5.03668306052	0.626379256033	11.7961810366	7.06976554787	0.157005393862	12.9487969565
2010-10-10 mir-246::GFP-1 2-5	11.332674125	11.732895609		1066.59803048	13.632242042	11.2211450014					0.0321300976523							6.47450710011	-0.377119266437	11.618306537	5.77564478363	-0.570362407728	11.0156749223
2010-10-10 mir-246::GFP-1 2-7	9.21326423369	11.1028467541		1043.91605666	-22.189102836	10.4495697052					-0.00350972910101							5.63626995918	-0.181442759159	11.2884762946	5.56019071616	0.106513372835	11.5095519907
2010-10-10 mir-246::GFP-2 1-3	10.3088473301	10.3118621163		1199.05719835	-78.0244472042	9.91832179347					0.00496757324704							4.71951575642	-0.579635107321	10.2460932034	6.06905969785	-0.338586571338	11.5223170903
2010-10-10 mir-246::GFP-2 1-4	10.3092839644	10.8472697979		958.041609108	5.95325562899	10.6902641067					0.000257212232879							5.91726025047	-0.408123466719	11.2196767568	4.80576555592	-0.285553848244	10.4152847612
2010-10-10 mir-246::GFP-2 1-5	6.25537013174	9.49057912063		1075.19212098	-58.4018780829	9.86061663521					0.00108275844501							4.64481251712	-1.44070625532	9.23851317084	5.93183144114	-0.751577509913	10.9740001539
2010-10-10 mir-246::GFP-2 1-6	10.3096692972	10.9548457283		1177.09558255	12.0717025115	11.5804728417					0.0117648882662							5.59615632282	-1.35021628061	9.96088289113	5.24939174093	0.0777653676345	11.1944723577
2010-10-10 mir-246::GFP-2 1-7	7.3344010644	12.2867596897		1172.21584524	68.2643324476	12.6482287548					0.00377437905138							5.96143307724	-0.589851569028	11.0461924656	5.24333575496	0.313414223668	11.4297942536
2010-10-10 mir-246::GFP-2 1-8	11.3284422044	12.3489688116		1165.95230251	57.7524057069	12.4231903677					0.0139702063485							5.88422503999	-0.124248232006	11.5141752016	5.17093577878	0.0325099163096	11.0760923901
2010-10-10 mir-246::GFP-2 2-3	10.3070167618	10.6644730842		1112.14836018	-62.5436964846	9.91090284734					0.0208309629842							5.21630676612	0.0687321231302	11.2926300864	5.3491457725	-0.303683720882	10.896237304
2010-10-10 mir-246::GFP-2 2-4	11.3293885027	11.8583825757		1251.0431934	24.6444608447	12.083859798					0.00426910705213							5.24309314417	-0.365576185519	10.826547363	5.48080456014	-0.0329575959661	11.2940065051
2010-10-10 mir-246::GFP-2 2-5	12.3195476752	13.0715620264		1259.10835968	57.0354541681	12.7376843874					0.0314486673015							6.11482009079	-0.142476975827	11.644550159	6.2930258836	0.23239598278	12.3118698699
2010-10-10 mir-246::GFP-2 2-8	12.3190450062	11.7491852984		957.157067749	-1.58931432187	10.5415161755					0.0218910476162							6.40053589553	0.299112496412	12.3229306329	5.84526438377	-0.349150523138	11.3058012846
2010-10-10 mir-246::GFP-3 1-1	13.3514718054	11.2440133507		1137.85063369	-45.1310330932	10.3376926707					0.00654969759524							4.70272463222	0.073005285045	10.9618109898	6.69481613758	0.106869299411	12.5528853413
2010-10-10 mir-246::GFP-3 1-4	6.25243125901	13.4375287267		968.498038676	130.405490423	13.1300151814					0.023276445725							5.5809630344	0.597164915231	12.1192872395	6.52407445336	-0.11857965084	12.1654743345
2010-10-10 mir-246::GFP-3 2-1	10.3060616128	10.1783572227		761.642053392	36.7164541878	10.5920055947					0.0231109210028							4.51769913257	-0.455574879716	10.2523613711	4.66657571683	0.45437298742	11.043718415
2010-10-10 mir-246::GFP-3 2-2	7.33082385105	9.91605944103		910.60031825	2.0427736727	10.4475503527					-0.00905711677133							4.19044476497	-0.587615091147	9.89151021934	5.03595109828	-0.367553822432	10.5430524374
2010-10-10 mir-246::GFP-3 2-8	8.37008840264	11.164371397		1031.03164969	25.8084455192	11.3308836137					0.00726388530919							5.47539390944	-0.621962030938	10.6928583566	5.57415595655	-0.474167807716	10.928796072
2010-10-10 mir-246::GFP-4 1-1	10.2985275728	10.6023782791		1046.99807156	19.1644592235	11.258878049					0.0172273469184							4.29377191464	-0.871139048586	9.64333200677	5.83252477658	-0.294003918287	11.3504636212
2010-10-10 mir-246::GFP-4 1-3	10.2993488179	11.7115315727		1113.99535209	56.6252353856	12.218300343					0.022216600604							5.44718197017	-1.02871712821	10.22151887	6.251948652	-0.310583924562	11.7190574399
2010-10-10 mir-246::GFP-4 1-4	12.3065355401	11.5864218555		1090.43794261	52.8991376624	12.0633274918					0.00238550891939							3.6690849037	0.064940291503	10.2774456558	5.79046169568	0.384777945298	12.0056734855
2010-10-10 mir-246::GFP-4 1-6	10.3001830586	10.8328981379		1022.97004554	30.6454245163	11.3958611069					0.00449903312265							4.12940558148	-0.401973492193	10.0583314734	5.78320196693	-0.65080927749	10.9403859678
2010-10-10 mir-246::GFP-4 2-2	10.300946075	11.8383584324		1027.38639547	71.9492717681	12.2089125499					0.0250195387126							3.76583775943	0.405293800292	10.7196345795	6.09964354448	-0.514105545542	11.3710085879
2010-10-10 mir-246::GFP-4 2-3	6.2525074703	11.1951302779		1060.52932964	10.1056393431	11.1316644568					-0.00197230600764							3.6794673227	0.249973629081	10.4902568614	6.47546777553	-0.507203132599	11.7235293423
2010-10-10 mir-246::GFP-4 2-6	9.20327227775	11.3249313018		933.783868207	84.7007882032	12.1252056473					0.0158992591401							4.34002346288	-0.164846713841	10.4599814952	4.77932583886	0.344523983517	11.0350689217
2010-10-09 mir-239::GFP-1 1-2	10.3481945805	11.9685637729		1038.77903912	17.9114632999	11.2057167717				0.0160730827674								6.43501260704	-0.128256987893	11.8695989168	6.11140538458	-0.563472238897	11.3313559009
2010-10-09 mir-239::GFP-1 1-3	11.4533943638	11.5849088072		1089.17272194	-17.7966039576	10.6938902302				0.00601624791651								6.3864334013	-0.155833037467	11.8071521874	5.58853210317	0.00326578173149	11.4300605646
2010-10-09 mir-239::GFP-1 1-4	12.4754230318	12.4374565016		1277.39847324	17.9001293805	12.0465332396				0.00637948598426								5.94382628876	-0.163015034469	11.5099536539	6.50320907779	-0.914768235082	11.3324020808
2010-10-09 mir-239::GFP-1 1-5	14.512187563	12.5367666307		1177.43729786	-0.425400014727	11.3403859319				-0.00479164348805								5.51347620592	0.145728433179	11.5725343974	7.35495700621	0.520014416289	13.5820312143
2010-10-09 mir-239::GFP-1 1-7	13.4734789322	12.6832300175		1168.93929988	31.6726751867	11.9301765851				0.00417549020349								5.6909037583	0.016073382043	11.5441006764	7.30677497055	-0.409905757694	12.5871437552
2010-10-09 mir-239::GFP-1 1-8	15.5535204239	12.8493776543		1284.12630318	13.1734550738	11.9789844801				-0.00564571065656								6.15283053044	-0.040507579711	11.7829252452	7.0891176352	-0.423609202082	12.3730607962
2010-10-09 mir-239::GFP-1 2-2	10.35277489	10.5838427576		980.927370242	-45.7393753517	9.77285701034				0.0122005272403								5.63169088417	-0.281211027973	11.1743962945	5.56375791023	0.0357304766864	11.4404742203
2010-10-09 mir-239::GFP-1 2-6	10.3523422686	11.3216620976		1145.68987838	14.7376406707	11.5212540091				0.00919940892505								5.00092131227	-0.469245319599	10.5528796279	5.75460311567	-0.388162668985	11.1825840949
2010-10-09 mir-239::GFP-1 2-7	12.4772810084	12.338478045		1172.61517287	-2.76675198064	11.2781836155				-0.00731059440875								6.65800828696	-0.125529354131	12.0183425031	6.64545242571	-0.617944055735	11.7665791764
2010-10-09 mir-239::GFP-1 2-8	11.4563859943	10.4571497136		1071.80990519	17.4500877225	11.3132288421				0.00133472712331								4.3373022707	-0.647460845963	9.92083176188	5.08872655084	-0.902896698997	10.0443180453
2010-10-09 mir-239::GFP-2 1-2	11.4502321405	11.5945628456		1066.67334059	73.1531390656	12.3706268686				0.0137390568833								5.23025812533	-0.488333508537	10.6814754886	4.97582483456	-0.50647096697	10.3457771541
2010-10-09 mir-239::GFP-2 1-5	10.346385468	10.837080522		1028.14536499	-41.7586638937	10.0161397132				0.0155174606006								5.86143336092	-0.0441716948089	11.5884450543	5.61864431973	-0.95749661887	10.4756146627
2010-10-09 mir-239::GFP-2 1-7	13.4677739404	12.4791289507		1206.38134673	42.2603270223	12.2665684512				0.00112501225687								6.0957805983	-0.472249337653	11.2649212166	6.38566214549	-0.230302397493	11.9240360983
2010-10-09 mir-239::GFP-2 2-1	14.5068587787	12.2026737322		1166.17220227	43.7896476121	12.1543755518				0.00430829096138								4.98927875306	-0.0507313400358	11.0112710381	6.13353933312	0.11755869443	12.0478759888
2010-10-09 mir-239::GFP-2 2-3	11.4532626928	10.4872370827		1133.74917985	4.7241263839	11.2858292226				0.00546300260343								4.27193852728	-0.756851041814	9.75632112631	5.23177036783	-0.547198938941	10.5394136237
2010-10-09 mir-239::GFP-2 2-4	10.3503954878	12.0920715345		1084.27334788	58.6884074724	12.1533777847				0.00983088279888								5.5073294665	-0.237946630555	11.1413111229	5.6880558503	0.0718096771798	11.5916127245
2010-10-09 mir-239::GFP-2 2-5	10.3500030962	12.1248895935		1081.64061181	38.2304222243	11.7491001797				0.00536462716679								5.25322577345	0.00834125172458	11.2495103075	6.28860420439	0.1853054267	12.2596677295
2010-10-09 mir-239::GFP-2 2-6	11.4521657604	10.974893637		1035.89592726	5.5670413983	10.9572115973				0.0162801322233								4.83338596019	-0.270454315083	10.6647571031	5.65708018244	-0.2944109264	11.1887755177
2010-10-09 mir-239::GFP-2 2-7	13.4681720778	11.6917446709		994.461216321	48.336800813	11.6369604315				-0.00216339987599								5.75747975265	-0.429289912988	11.0917073952	5.92297531843	-0.437771220552	11.2866434292
2010-10-09 mir-239::GFP-2 2-8	9.50943737969	11.0309779442		1088.60988424	63.978069129	12.2707939182				0.00367290072895								4.8082692052	-1.29503950899	9.50751071906	5.32169823409	-0.0930913698245	11.0862820193
2010-10-09 mir-239::GFP-3 1-1	7.39511868655	10.0757182379		1116.21922411	-86.6682576344	9.4594592298				0.004528500408								5.09048872043	-0.156640953744	10.9594759748	5.40560234093	-1.04286687663	10.1925138527
2010-10-09 mir-239::GFP-3 1-2	8.4715490306	9.19223474859		1044.55265923	-60.6403853308	9.70940453516				0.0322271140439								4.31724324771	-0.831228961266	9.70310659044	4.79051024872	-1.22916122502	9.43667263679
2010-10-09 mir-239::GFP-3 1-3	12.4675156547	12.5587064118		1246.26097568	0.288839147025	11.5967514448				0.0223528837004								6.67494421723	-0.170516870174	11.9793167086	5.88964303977	0.774296385209	12.4950225418
2010-10-09 mir-239::GFP-3 1-4	12.4678348904	12.9140062295		1178.78780664	46.5714410122	12.2525506223				0.0074159641283								6.13985807445	0.105371105244	11.936879108	6.24034785749	0.332061313885	12.3653286752
2010-10-09 mir-239::GFP-3 1-6	12.4681339647	11.7657437237		1063.14221136	32.5942869038	11.5750796661				0.00322307871335								5.39236729911	-0.0583425203082	11.2661763298	5.62718810706	-0.0374719119009	11.4239503819
2010-10-09 mir-239::GFP-3 2-2	11.4507977357	11.0920475338		1083.58467868	14.9783909811	11.307007094				0.01082515337								6.21367613306	-0.901362016188	10.8641547925	4.78424204728	-0.168251014846	10.5154110827
2010-10-09 mir-239::GFP-3 2-3	13.463736306	12.3821008303		1282.0888758	71.496197453	13.09788611				0.00264675136761								4.59465523871	-0.331323208539	10.4409941767	6.12042060434	-0.402363483919	11.5043339861
2010-10-09 mir-239::GFP-3 2-4	13.4633823198	12.7671656927		985.194333459	80.3852217438	12.2230823681				-0.00913020674103								5.49925549533	0.576160355032	12.0425113869	6.02222620268	0.289175540706	12.1209876863
2010-10-09 mir-239::GFP-3 2-5	10.3472338639	9.91938393579		922.158022872	-25.8527678785	9.94968550461				0.0244935675068								3.80957810956	0.519149107801	10.8749881082	4.67732761061	-1.24689425697	9.31450564056
2010-10-09 mir-239::GFP-3 2-6	11.4491359155	12.0191904638		1102.38572437	39.0993859509	11.8389959249				-0.00219564991843								5.64481631011	-0.387352704316	11.064787966	6.32324224685	-0.23839718119	11.85838375
2010-10-09 mir-239::GFP-3 2-7	10.3464432054	11.3922630044		1184.14841443	-13.457932693	11.1124105722				0.015387062012								4.7050948638	0.0478226513084	10.935319847	5.98543381678	-0.394925917445	11.3878544808
2010-10-09 mir-239::GFP-4 1-1	9.50345168448	10.996914272		986.960673072	9.06208435734	10.8522164889				0.00758126312924								5.87187826213	-0.611087853418	10.9640311485	5.5555878091	-0.578031868085	10.8055543227
2010-10-09 mir-239::GFP-4 1-2	10.3407136474	11.8865379461		1168.32220959	5.11868258528	11.4153029285				0.0102691395764								5.35596161856	0.614859805948	11.9919727664	5.25850670878	-0.832328925367	10.2725201297
2010-10-09 mir-239::GFP-4 1-3	12.4601470498	10.9244555177		1026.53196695	30.7376178375	11.4101954623				0.0184583762301								4.71975378311	-0.593898220939	10.2303673199	5.61400217732	-0.525766787205	10.9126771653
2010-10-09 mir-239::GFP-4 1-4	9.50499385689	10.596900358		1030.01356986	-10.7097534111	10.6222099228				0.0291046115902								4.33310255888	-0.440372682029	10.1486721058	5.87374893046	0.0866673953654	11.7774934652
2010-10-09 mir-239::GFP-4 1-7	11.4439987183	11.6700301698		1174.39046463	3.21927115367	11.4000176106				0.0132818834402								4.70199941305	-0.0969038950074	10.7721499956	6.45851008585	-0.112012752088	12.1119192253
2010-10-09 mir-239::GFP-4 2-4	11.4452482642	10.5106222802		1080.87731842	-31.2867570844	10.4041874278				0.0215052906638								5.37339007316	-0.358755745235	10.9192783071	4.71895145322	-0.351718823059	10.2678473686
2010-10-09 mir-239::GFP-4 2-6	10.3436704789	11.0577897343		1044.18571854	-20.1392145319	10.4900989463				0.0111110061807								5.29304250896	0.319322550444	11.6217920993	5.38704021355	-0.989911869383	10.2295836874
2010-10-09 mir-239::GFP-4 2-7	10.3431798204	10.3176790085		1019.38705202	-8.98245134691	10.6181061903				0.0135516833421								4.68966262413	-0.335387692232	10.4985468284	4.75743989051	-0.562538582637	10.0877191947
2010-10-09 mir-239::GFP-4 2-8	5.3800779553	5.95775150971		856.981832999	-169.701155063	6.94257313702				0.0324466072734								3.8513481383	-2.1927080084	7.88273551872	4.08645131128	-2.06384647847	7.93624305129
2010-11-12 mir-239::GFP-1 1-1	13.1403424726	12.0242068629		947.072713532	83.1311385032	12.1417369057				0.00416435142228								5.52504613647	-0.167465394169	11.2313653432	5.83490255092	-0.415275558218	11.2286811167
2010-11-12 mir-239::GFP-1 1-2	15.2055533421	12.8039380406		1040.68495611	58.626857744	11.998558254				-0.000831881128297								5.85212720613	0.300644439698	11.9663034554	6.67995820932	0.11140646816	12.5438657037
2010-11-12 mir-239::GFP-1 1-5	9.494109727	8.73747663503		762.778679117	-33.1113262477	9.24779225731				0.0113246436787								3.26747403966	-0.588949465039	9.28695083447	5.17906498976	-0.645748535114	10.3902249106
2010-11-12 mir-239::GFP-1 1-6	14.5658947742	11.5336872658		941.281473797	39.862717477	11.2859079823				0.0215655254095								5.79629606406	-0.29692795682	11.264449952	5.76290094598	-0.280833214813	11.2999276204
2010-11-12 mir-239::GFP-1 1-7	9.49514256767	11.5436326816		871.610713585	30.1088280196	10.8520212666				0.0167329837713								5.70807844313	0.0395182505989	11.5814276312	5.81347464161	0.273282196613	11.9128524927
2010-11-12 mir-239::GFP-1 1-8	12.3252012702	11.448505112		1083.1768975	-9.03850802138	10.8418568128				0.00342358081961								5.43699975487	0.313201681624	11.7090391273	5.56141082448	-0.733738727877	10.6517378387
2010-11-12 mir-239::GFP-1 2-1	10.4972553251	10.8444344432		1017.03384957	-1.36548891398	10.7568787608				0.0183783888676								4.47775390238	0.222653262551	10.9814410953	5.29648943074	-0.63907975385	10.5049807815
2010-11-12 mir-239::GFP-1 2-2	14.5664578392	13.1928054211		1287.54490178	73.664093588	13.1589736194				0.00705673136293								5.65717878013	0.0349359841338	11.543067369	6.20382895091	-0.0285726462351	11.9631068832
2010-11-12 mir-239::GFP-1 2-5	11.2590204754	11.2610324006		977.699001316	-8.24360690923	10.4854384149				0.0215506947819								5.88978365225	0.0782043001002	11.7432300903	5.79815699547	-0.863652797397	10.7365566719
2010-11-12 mir-239::GFP-1 2-6	12.3255987904	11.7784046009		840.965255387	77.0048538066	11.6494668228				-0.00889833701512								5.42879008792	0.152839979749	11.5251184963	5.54796027718	-0.276483819049	11.1067961313
2010-11-12 mir-239::GFP-2 1-1	10.489200008	11.4300615163		883.922895629	10.6404062913	10.5195246228				0.0163778513845								6.388209004	0.208504335047	12.2139875877	5.2279426423	-0.355970342596	10.7313758039
2010-11-12 mir-239::GFP-2 1-4	15.1976167193	12.4742044156		1294.95707085	33.2801534861	12.4053742033				0.0129636183242								5.1772242488	-0.347326440673	10.8038286697	6.8458095978	-0.198110262779	12.379920436
2010-11-12 mir-239::GFP-2 1-5	13.1350446084	12.2808562513		1030.36071285	19.0884612281	11.1987708541				0.018400723268								6.22024957003	0.32460645324	12.2335171706	6.29552106232	-0.304151757256	11.7656852285
2010-11-12 mir-239::GFP-2 1-6	10.4912586034	11.1583594055		852.446460168	38.8312562856	10.952885893				-0.00617025021524								5.2664404497	-0.149738173006	11.0821296729	5.71628839595	-0.258772968094	11.2796312398
2010-11-12 mir-239::GFP-2 1-7	13.1354443813	12.2982705151		1157.89290956	35.3200527012	11.9616653707				0.00463929283901								5.640408971	0.273804401323	11.7980804009	5.47597629164	-0.145576611619	11.1744450889
2010-11-12 mir-239::GFP-2 1-8	8.59010903204	10.2875074565		922.14174662	-24.51177907	9.97551965543				0.0140919810702								5.55422516482	-0.860295090299	10.4789926787	5.97221037134	-0.531585571432	11.2360008576
2010-11-12 mir-239::GFP-2 2-1	12.3226869169	11.8120643356		1009.50428902	57.8784220109	11.8742086019				-0.00612561510288								5.30057517954	0.0357897121853	11.3110114144	5.29529576366	-0.154619272519	10.9991163417
2010-11-12 mir-239::GFP-2 2-2	11.2562176528	10.9071498254		954.125915573	8.54529139679	10.7265093568				0.00842316228924								5.22563665829	-0.0116557616687	11.2092175627	5.33113044175	-0.887716582723	10.2826580208
2010-11-12 mir-239::GFP-2 2-3	8.59226947751	10.2837327869		929.061281965	-7.03636825607	10.3373195704				0.0407728587566								4.76179088361	-0.193843026684	10.7032801586	4.66359955207	-0.0838870916211	10.4907539954
2010-11-12 mir-239::GFP-2 2-5	11.2558406928	11.6226779594		1082.91672676	41.4555675005	11.8158683576				0.0287307062515								5.69313492523	-0.13524321171	11.3770735068	4.88381588826	-0.715622536482	10.0473985588
2010-11-12 mir-239::GFP-2 2-6	12.3214160536	12.2687318938		988.140909754	102.393053388	12.6583902252				0.0121232057799								5.38112418974	-0.0971416467343	11.2156287385	5.53229061123	-0.288479746157	11.080129608
2010-11-12 mir-239::GFP-2 2-8	11.2547047422	11.6115311993		999.920061611	35.4607899224	11.4075934193				0.0122849638605								5.89221764401	-0.335369825128	11.2843220887	5.58916564294	-0.188051882646	11.2350711789
2010-11-12 mir-239::GFP-3 1-1	12.3152920883	9.62401551045		1012.02773482	-28.5811842629	10.2137595877				0.0285320001853								4.68072183023	-1.09015193713	9.65230482107	5.16947762513	-0.983282475704	10.0363727747
2010-11-12 mir-239::GFP-3 1-2	12.3156861457	12.2145272427		1230.04583282	-2.25885868126	11.4904093485				0.0170728304986								5.21080263299	0.258392981515	11.5002135016	6.78672181039	-0.581857524375	11.9333256527
2010-11-12 mir-239::GFP-3 1-3	12.3160895039	13.0125828648		1145.09222456	75.3608559103	12.6896472739				0.00772633524971								5.39313232889	0.520975855502	11.9117242365	5.94312376477	0.221378260584	11.9789704036
2010-11-12 mir-239::GFP-3 1-6	13.1307435785	11.819445063		1063.00912409	80.4126708536	12.4978774616				0.0177992207291								4.57247455291	-0.347375626509	10.4086274768	5.74346690067	-0.110474042749	11.4562107006
2010-11-12 mir-239::GFP-3 1-8	8.58768381917	10.0933825522		835.255901989	-14.0069207613	9.87210831231				0.0133842649674								5.41277872541	-0.675205774063	10.5926604913	5.82060752294	-1.07855526812	10.5375126498
2010-11-12 mir-239::GFP-3 2-3	11.2529197544	11.9191117169		1060.66606366	21.8410899455	11.3587318952				0.015554175684								5.83990940699	-0.458567237554	11.1129681972	6.78286887075	-0.089537987473	12.4330505656
2010-11-12 mir-239::GFP-3 2-4	13.1309658048	12.2335179345		1131.98912946	80.140634433	12.735751172				0.0192450374013								4.72594696569	0.288658029532	11.2171053538	4.94658295151	-0.0453643589474	10.7902570916
2010-11-12 mir-239::GFP-3 2-5	8.58899493024	9.29964360946		1013.55157913	-55.2829236572	9.70357918176				0.0348427193068								4.92521652857	-1.21637791314	9.67151124229	5.37900934966	-1.53554895142	9.66443185531
2010-11-12 mir-239::GFP-3 2-6	10.4913167839	10.4330260565		1095.64763144	-10.5138990402	10.8573244912				0.0258672186421								5.08112599921	-0.831624948362	10.2017904223	5.42206090602	-1.18209155177	10.0653224483
2010-11-12 mir-239::GFP-3 2-7	10.4907796814	11.69105408		1075.39340708	15.9809563593	11.2974935452				0.0186009200735								5.48589674289	0.285952710743	11.7106480116	5.4324124341	-0.662150086787	10.6063405023
2010-11-12 mir-239::GFP-4 1-1	13.1219421066	10.9456847372		1004.62256945	27.3682035068	11.2679179399				0.00307469617462								5.15829012171	0.0351743513441	11.2173564777	4.17798593279	-0.567074957123	9.55043672811
2010-11-12 mir-239::GFP-4 1-3	9.48588966012	11.3938864008		1001.49551943	9.21587600154	10.9064152158				0.0183713397532								5.30847165695	0.771392959963	12.1352360499	4.69128046096	-0.828285674128	9.75524800901
2010-11-12 mir-239::GFP-4 1-5	13.1223271392	11.1418159757		971.134751045	36.2089596846	11.320582544				0.00479460287832								3.79563688753	0.357982918438	10.686426686	5.87170873799	-0.730290846751	10.940494196
2010-11-12 mir-239::GFP-4 1-8	13.1264084965	10.7820064752		998.797813862	14.4610758367	10.9981800824				0.00981860462128								5.31099336979	-0.310708941472	10.9320062043	4.68357428849	-0.550753590617	10.0318675523
2010-11-12 mir-239::GFP-4 2-2	9.49075979715	10.4135093832		870.541626871	49.0225846642	11.2134358424				0.0221863104885								4.94515185296	-0.777131185734	10.1736208894	4.56399317573	-0.199865107255	10.2806370299
2010-11-12 mir-239::GFP-4 2-3	14.547581308	12.593316415		1101.01269681	66.3593144551	12.3604852908				0.00136989945514								5.59318285666	0.223313535449	11.7110030491	5.84680654861	-0.0549156331533	11.6079962826
2010-11-12 mir-239::GFP-4 2-4	13.127286005	11.7158163925		1099.63378682	63.1051295727	12.2927941123				0.0011880142682								4.99504625308	-0.788338098967	10.1937436825	6.28969795724	-0.420468658231	11.641429229
2010-11-12 mir-239::GFP-4 2-8	11.2459414314	12.2116252198		1291.42282165	28.7603441334	12.3056499414				0.000893132951945								4.60198072268	-0.126262937494	10.674107162	6.73838198664	-0.617153699719	11.8528097462
2010-04-15 mir-71::GFP-1 1-2	11.2815927101	10.8582174481	11.7009396268	985.066067651	-22.8757247953	10.2288905676	0.01247988	0.000744959400198	11.501889501			-0.141675014794	-0.143456612986	10.9675997406	0.1920054	-0.00334684151927	11.2538383848	5.86139142415	-0.208765635699	11.4051488281	5.55352419406	-0.710781488497	10.6679560062
2010-04-15 mir-71::GFP-1 1-3	10.4551764558	9.8857056799	10.9478224391	945.029359075	-23.1723551318	10.0820503736	0.01404466	0.000492305508808	11.1699447093			-1.05832488537	-0.154254126748	9.92937438488	0.1629378	-0.00670939142332	10.3945488955	4.92232580012	-0.563397507646	10.3966902068	4.89367000032	-0.881320998985	9.88707376343
2010-04-15 mir-71::GFP-1 1-4	10.4559153403	9.58353560476	10.0890243643	872.213877858	-33.8122071983	9.61997383877	0.013455	0.00148163466004	10.8562770461			-0.819064038993	-0.261731378913	10.0172065037	0.165818	-0.00854640139531	10.4230344592	5.54743999559	-1.04547238336	10.268371645	5.07982112463	-0.788515287744	10.1530567689
2010-04-15 mir-71::GFP-1 1-6	10.4563969838	10.477578483	11.394548392	989.201983796	-19.1257618616	10.315871432	0.01255748	0.00085659393401	11.4244991109			-0.367682269216	-0.113320864343	10.7660829032	0.1684352	-0.00654156679081	10.5448403944	5.52673617832	-0.65095067186	10.6941279458	5.25797163424	-0.229032431723	10.8887394958
2010-04-15 mir-71::GFP-1 1-7	8.2584841898	8.3081036273	8.35996419113	941.778331805	-116.96313146	8.25970009426	0.01531028	0.00203922521473	10.0420940942			-1.43290003538	-0.25474940407	9.34555930911	0.14121	-0.00905613780361	9.75658980575	4.37322790556	-0.323769900538	10.3047227768	3.87145275553	-1.33010078064	8.48867329491
2010-04-15 mir-71::GFP-1 1-8	9.33240245214	9.03809728483	9.79665625422	890.951487846	-51.5461583566	9.34361296158	0.0159754	0.000934265147082	10.390516618			-0.859526282548	-0.0953549681663	10.2484616047	0.170965	-0.0072851019857	10.5925736213	3.57030951031	-0.627227945882	9.44220345071	5.70241428762	-1.14013386367	10.3659193156
2010-04-15 mir-71::GFP-1 2-1	7.37997076487	7.80899950015	8.06934803868	990.569952018	-91.2013478482	8.92907334501	0.013644458	0.00206403676705	10.51528398			-0.974612385035	-0.669185363731	9.16743352539	0.144511	-0.0229950918959	9.48029300851	3.07786099933	-1.09096245571	8.60408518859	3.93021539668	-0.856455454937	9.02686620857
2010-04-15 mir-71::GFP-1 2-2	11.2834600053	10.9010329185	11.9289780068	1151.35434681	-32.9134631714	10.6211818634	0.01277544	0.000571480622649	11.5009011324			-0.0369556814432	-0.0687333146858	11.208248546	0.1895972	0.000320891783507	11.2856760216	5.05376186971	-0.388065143425	10.6777968142	5.76483909017	-0.183952349739	11.4007442793
2010-04-15 mir-71::GFP-1 2-6	7.3797169396	8.80593468097	8.71171761883	1060.04259157	-74.4506123861	9.49735533555	0.0140281	0.00240021287226	10.2385380296			-0.354177819193	-0.36421359335	10.3644702097	0.1731852	-0.0133999646461	10.4918578114	3.51100588192	-0.751149668795	9.26547224512	5.00224149198	-1.55845232667	9.29468694619
2010-04-15 mir-71::GFP-2 2-1	7.34801425863	7.24274836581	8.02371138611	560.686591677	-70.5618522002	7.8124142764	0.01328502	0.00157311233109	10.8609144443			-2.20974860191	0.0191827103808	8.93577764174	0.08194384	0.00309839854913	8.50089273414	1.42466340177	-0.122241576589	8.60251001954	4.2340653745	0.536854120307	10.7304617489
2010-04-15 mir-71::GFP-2 2-2	10.4252145763	8.76040890396	9.29576367858	890.179300501	-63.2575096806	9.11477111527	0.01548688	0.00129887008243	10.3539393542			-0.991313016413	-0.126539052682	10.0499881499	0.1581886	-0.00659925191432	10.2713727924	4.77907684856	-0.844929713381	9.98961569319	4.34105913498	-1.36972429185	8.87983994293
2010-04-15 mir-71::GFP-3 1-3	11.2288605743	11.0123050902	11.7876559093	1068.92717022	-22.8188293303	10.5255649661	0.01334266	0.000921067064773	11.164086047			-0.327095802128	-0.130646880784	10.7824860546	0.1939778	-0.00190700437922	11.3437796175	5.46899669019	0.217789024284	11.6237078729	4.96184034085	-0.696933742729	10.1382244886
2010-04-15 mir-71::GFP-3 1-6	13.1908197948	10.2683206737	11.6225741663	805.739767976	60.8810751495	11.2139970936	0.01360588	0.000454998713434	11.316097492			-1.18382850289	0.421864310329	10.7464091459	0.167156	0.0216169037783	11.2460346139	3.55359742546	-0.429372883472	9.65158745623	5.34014430847	-0.357810545283	10.8326326126
2010-04-15 mir-71::GFP-4 2-2	9.26284453741	10.5812125828	11.336639339	928.354409331	-18.5386666317	10.11274428	0.01255438	0.000964627241923	11.3723891823			-0.26337352246	-0.239167552541	10.6731988952	0.1802896	-0.00547092416183	10.8874274012	5.59581743703	-0.42813764617	10.9873594462	5.75358048254	-0.656704315245	10.9071312116
2010-04-15 mir-71::GFP-4 2-6	8.18665837733	9.31984111401	9.48256652494	1032.64364522	-67.9036640609	9.52719236868	0.01509044	0.00204557300998	10.1030332326			-0.867595344782	-0.531388593756	9.51538256318	0.173105	-0.0161155849057	10.4188312105	5.19566146729	-0.723787980665	10.3967006467	4.069840115	-0.959936896039	9.04942951109
2010-04-15 mir-71::GFP-4 2-8	12.2411683404	11.8297501129	13.0387853569	902.589531233	53.1681053604	11.4064323206	0.0123698	0.000633537512591	11.5886391363			-0.551540210656	0.617292624473	11.7747269117	0.1766964	0.0273094520672	11.6478705018	4.85563741495	0.519761660333	11.5591704574	5.63562607262	0.401333424221	11.8802692045
2010-04-27 mir-71::GFP-2 1-6	11.2188103401	10.9453402205	11.80756114	1114.49371737	-39.8423242704	10.3574823837	0.01486528	0.000828079605953	10.7660751552			-0.464911940694	0.0467938415092	10.9237534663	0.1875912	0.00625297070831	11.3873050312	4.61945299968	0.343027262497	11.2080596568	5.52747574227	-0.226120168355	11.1394498748
2010-04-27 mir-71::GFP-2 2-5	9.24121870124	9.83176102753	9.93880836818	1018.37398885	-50.780287475	9.8075121036	0.01642506	0.00215433509615	9.66079851306			-0.598999460042	-0.356203444695	10.1052688677	0.1798758	-0.00450030955648	10.9017847566	4.29058368029	-0.429605404119	10.1328789982	5.56451438468	-0.764307924418	10.6233417668
2010-04-27 mir-71::GFP-2 2-6	9.24033417402	9.6339131557	10.0434846356	946.708304048	-22.8778191189	10.0936548004	0.01639988	0.00169704602969	9.89253204353			-0.255538579821	-0.306093334174	10.5707796761	0.1921446	-0.00490550658234	11.2168401876	4.74088761804	-0.74924527065	10.0712034937	4.79771229627	-1.05060718104	9.62581721655
2010-04-27 mir-71::GFP-3 1-6	15.2954102199	11.296240514	12.929257808	1023.67354318	0.523612438364	10.816755303	0.01320216	-0.000436496397175	11.8711948189			-0.285018195957	0.0739648367043	11.1691090191	0.1786544	0.00502996845503	11.1181781957	5.59577792949	-0.0872451687822	11.3669038837	5.45948509682	-0.0510567777484	11.2559076145
2010-04-27 mir-71::GFP-3 2-1	10.3028835789	9.583419677	9.97475572847	1048.37871164	-48.8439665983	9.95065246185	0.01513606	0.00163145560166	10.2929531742			-0.55843419768	-0.469455092362	9.96234987392	0.1814182	-0.0100560625736	10.7976759573	3.90869343272	-0.40989305008	9.90529895607	5.11625611535	-1.09338612621	9.87489865641
2010-04-27 mir-71::GFP-3 2-2	9.22703983946	9.13997359491	9.69000180699	1048.44821251	-61.5423643977	9.70571954318	0.01591142	0.00144752809771	10.1572943319			-0.360602819919	-0.302874004226	10.4591821015	0.191652	-0.0128029395902	10.997583818	3.82360616702	-0.725170036476	9.49865409934	4.78647418542	-0.802600863757	9.86900784165
2010-04-27 mir-71::GFP-3 2-3	14.2034469881	11.2618590284	12.1392931458	1029.06558481	-12.6963321744	10.5805122384	0.01405998	0.000786064882756	11.0213299242			0.106042916329	-0.0291785565121	11.4331023065	0.2021842	0.00579444305588	11.7626562192	5.55316607706	0.168641158498	11.6239803653	5.51584974918	-0.403075580927	10.9478728974
2010-04-27 mir-71::GFP-3 2-4	9.22487296464	9.01356846598	8.93971901437	934.165675457	-71.7829410346	9.10519782485	0.016099832	0.00250406763777	9.58394143657			-0.223451066018	-0.180131913203	10.8156726566	0.212992	-0.00110526174332	11.869379176	3.41784180401	-0.41559193015	9.57822861022	5.53311250359	-0.748230043063	10.6109119381
2010-04-27 mir-71::GFP-3 2-5	12.3800258507	10.2347150964	10.6213978363	1018.99809788	-23.386591372	10.3386233095	0.0163687	0.00188138636158	9.81115897482			0.181095132977	-0.084354150698	11.4250134528	0.2143322	0.00214167302482	11.9897195209	4.23259753747	-0.474295419151	10.0452300082	5.66242503685	-0.202176652983	11.2879737782
2010-04-27 mir-71::GFP-3 2-8	9.22333559078	9.57020368366	9.90085064134	1033.7569839	-65.912951467	9.56955267164	0.01602654	0.00158670654782	10.055455749			-0.410110655428	-0.469267064723	10.1277564501	0.1827164	-0.0127443349191	10.7619483405	3.93011958235	-0.436448517054	9.8897304485	5.87009601203	-1.16820819378	10.491356999
2010-04-27 mir-71::GFP-4 1-2	12.3639803348	10.0781577582	11.1605603931	1140.10189438	-17.7974066468	10.8733791048	0.01257532	0.000499406613947	11.5945769837			-0.0975535333158	0.228661590751	11.6346667028	0.1914658	0.00862130939127	11.5519745971	3.62483323452	-0.681820814279	9.41704252683	5.62268699199	-0.970318366787	10.4662239163
2010-04-27 mir-71::GFP-4 1-4	8.19187470855	10.3431674657	10.3706285252	1138.08460849	-59.7998840096	10.0552943782	0.01578114	0.00214545057184	9.85277514766			-0.528822524753	-0.286189616631	10.2996488383	0.1737122	-0.0112003338923	10.56327204	4.05535110916	-0.002430927051	10.4548187151	6.01487027361	-0.945278857867	10.8523226117
2010-04-27 mir-71::GFP-4 1-5	10.2861922784	8.36103033696	8.96807952985	995.056693331	-60.6056985853	9.53562134964	0.01338778	0.00141068868465	10.9106767134			-1.16144466251	-0.550687997383	9.15625853014	0.1518202	-0.0122966061237	9.95360152279	3.81343759458	-1.53282080311	8.5927228113	4.55864161638	-0.996097897389	9.46178018557
2010-04-27 mir-71::GFP-4 1-6	11.1849481844	10.1944720978	10.8164784596	879.368078718	-32.9281179135	9.66225925455	0.0140303	0.00111611413982	10.8680187884			-0.45495923683	-0.153059612376	10.6029456168	0.1886336	5.34029482511e-05	11.2531170399	5.07649530649	0.177489281977	11.3223733733	5.10526403411	-1.02503563351	9.93466483807
2010-04-27 mir-71::GFP-4 1-7	8.19399306369	9.99157509084	10.7274868545	1136.16723605	-48.4057081924	10.268532678	0.01464408	0.00115189595101	10.6716251458			0.025205621122	-0.540871676946	10.4933835459	0.196137	-0.0123290665741	11.1289947059	4.87275495006	-0.878799338766	10.0131129412	4.99181069592	-0.394608972864	10.4748209898
2010-04-27 mir-71::GFP-4 1-8	7.19979038658	7.06066132748	7.20213894505	815.89195622	-99.0555060342	8.16175893478	0.01516936	0.00216928458919	10.0193318956			-1.39171913862	-0.471298981608	9.03178423572	0.1371534	-0.0126361042812	9.55545713061	3.06203585878	-1.19386423421	8.47916791519	3.81583473295	-1.30997878707	8.45811755915
2010-04-27 mir-71::GFP-4 2-1	10.2883429762	9.34114317425	9.55927421162	1002.03421658	-60.1828618666	9.56837828615	0.01353336	0.00192438971988	10.6161806316			-0.77252447866	-0.374132757546	9.88234931152	0.1534214	-0.00948111878413	10.0696052376	4.5155349874	-0.325460727718	10.3958242552	4.25302163832	-1.14372131736	9.02994249286
2010-04-27 mir-71::GFP-4 2-2	10.2879342086	10.2422588266	10.8239845037	1048.36764305	-56.2620421829	9.80738687262	0.01352596	0.0012035141296	10.9720785479			-0.513208186626	-0.141788714137	10.5568274949	0.1816816	-0.00305310108545	10.9874965986	5.12904501737	-0.153447430564	10.9882247103	5.15375732227	-0.734907310661	10.275820332
2010-04-27 mir-71::GFP-4 2-3	10.2875848383	10.0167342569	10.5396895466	1066.35678986	-48.7482382619	10.0158660904	0.01496802	0.00137646080937	10.4670432757			-0.572286030651	-0.351238037088	10.1432485421	0.1682738	-0.00781642779802	10.5072731841	4.3922446061	-0.319094047776	10.3223547591	5.35978281443	-0.832608835585	10.3653289397
2010-04-27 mir-71::GFP-4 2-4	9.2178240698	11.139293886	11.1414212839	967.661730088	-29.768118399	10.0344706159	0.01619314	0.00232486071107	9.64469344991			-0.980255943538	-0.202928995501	9.93543875983	0.1677722	0.000355420849918	10.7073061499	5.36546317745	0.472020164722	11.839134857	5.7948396206	-0.286501347919	11.3234920963
2010-04-27 mir-71::GFP-4 2-6	11.1852124649	10.1202909382	11.0704805629	979.333825047	-16.694190452	10.3280384814	0.01351668	0.000681153564106	11.2311106669			0.237952643633	0.16027052271	11.8945348365	0.193413	0.0104869115909	11.6523626269	4.0867856659	-0.423625941194	10.0063742678	5.86052286925	-0.878092745453	10.7791235521
2010-06-16 mir-71::GFP-1 1-2	10.4193096467	9.99536239844	9.59452422488	1020.2286594	-27.5950258558	10.2617050021	0.01580898	0.00341538610633	9.22149177209			-0.756508452074	-0.157388422746	10.260111927	0.1946922	0.00901752672223	11.6479527812	4.45851884557	-0.536938082368	10.1230979816	4.85062633346	-0.0912466187555	10.6551494385
2010-06-16 mir-71::GFP-1 1-3	10.4204680586	10.7853189938	10.4274183002	1202.88448603	-71.6885107297	10.0541442797	0.01375804	0.00264602651268	10.1966010102			-0.228575348853	0.0931398050533	11.2637766393	0.195327	0.00829973489502	11.6460616905	5.65171314785	-0.139161127901	11.3456458694	5.69946036555	-1.19357896891	10.3085705187
2010-06-16 mir-71::GFP-1 1-7	12.3657430778	8.95169758792	9.43263689631	821.476876506	-23.1920523986	9.64619841042	0.011333254	0.00171684855565	11.3590612319			-1.03241809607	0.105973454629	10.3903563929	0.1419984	0.0154473154997	10.4172382887	4.18900356724	-1.1690819813	9.24312821564	5.09072533688	-0.739155474833	10.2135374937
2010-06-16 mir-71::GFP-1 2-1	12.3662485074	10.62755173	10.6388005224	918.37568478	-16.2937570245	10.1209176053	0.012543344	0.00230425251669	10.7182354383			-0.570006600021	0.105607313506	10.9044442382	0.1741804	0.00871263629527	11.0955760113	4.91047467163	0.192050269112	11.2301077554	5.60184125638	-0.847350808993	10.5727639434
2010-06-16 mir-71::GFP-1 2-2	8.31530242886	8.1587461529	8.32301109429	753.035461447	-47.8890369973	8.92812662565	0.01492424	0.00240308389612	9.97602375794			-1.98323945999	-0.0285116558224	9.10869446156	0.1197027	0.00599861339859	9.57879213914	3.59257002784	-0.549645819837	9.54313320239	3.50490131737	-0.611201210243	8.88661697266
2010-06-16 mir-71::GFP-1 2-5	9.24127569625	9.177118712	8.57356407584	954.710236035	-56.8112447902	9.46667917433	0.014366674	0.00353128367253	9.5848595835			-0.604830516503	-0.0706709069958	10.5729470468	0.1718378	0.00360234539024	10.8999828191	3.5341889371	-0.292062147524	9.79179591243	5.00660693307	-0.862479566279	10.0101479494
2010-06-16 mir-71::GFP-1 2-7	9.24099894344	8.80965877221	7.89930074826	1008.36333418	-61.790077624	9.55965405145	0.015145022	0.00393838612179	9.15830505723			-0.857097735999	-0.340524275878	9.84402524528	0.1496258	-0.00935294591516	9.97221004965	4.21408359599	-1.06870140497	9.3712854199	4.76013240877	-1.57627326918	9.05391841667
2010-06-16 mir-71::GFP-1 2-8	10.4211051224	11.3464561373	11.6297117479	1223.50747586	23.5162618138	11.9650247065	0.01227975	0.00205836363758	10.9156984267			-0.513108804822	-0.0522617984981	10.7056106533	0.1716246	0.00542282923155	10.9418523594	4.09359915874	-0.384421925758	10.0544783537	6.03396965213	-0.713313136586	11.1070027706
2010-06-16 mir-71::GFP-2 1-1	12.3548649691	11.3439714169	11.3834958373	1176.24613519	-24.8973737931	10.8636880694	0.011861868	0.00209165346723	11.0211196644			-0.166821724177	0.0924257876172	11.3313269508	0.1863166	0.0129749291718	11.5289683503	5.25862340897	-0.439025277336	10.754912264	6.90811678603	-0.924055495219	11.6951072649
2010-06-16 mir-71::GFP-2 1-2	15.3064699237	11.6161506451	12.4411341861	1221.29629021	38.1229681236	12.2392542701	0.011524706	0.00115684630958	11.5780779122			0.440652900935	0.170017300904	12.1363401491	0.2048308	0.0164986288307	12.1123604858	4.51449783138	-0.750469772702	9.92191585892	6.39818093036	-0.400153061547	11.7619161927
2010-06-16 mir-71::GFP-2 1-4	14.3398776176	11.1432494851	11.7251433303	1103.59425529	15.5469858281	11.3885109212	0.011984002	0.00176464735807	11.1459994687			-0.491607698799	-0.20160829735	10.4815311587	0.1850304	-0.000507981088342	11.142825881	4.08106867544	-0.209208500239	10.2413840737	5.73845299237	0.309417482457	11.8808299292
2010-06-16 mir-71::GFP-2 1-6	11.4985502427	10.5833924099	10.6379655946	1146.32957762	-60.0592129492	10.0793474348	0.012217402	0.00222892974425	10.8501658459			-0.097271347046	0.039645872082	11.3210925452	0.1844678	0.00260260476927	11.209103065	4.32291393445	0.0426654165364	10.6798585713	5.92713963625	-0.348239968631	11.3819933927
2010-06-16 mir-71::GFP-2 1-7	11.4987893908	10.2814076719	10.5858542701	1019.47544202	-26.1266279514	10.2874017256	0.012553526	0.00181574612628	10.9549843504			-0.383134010434	-0.0738853746772	10.8143724492	0.1853098	0.00791283229136	11.3700877074	4.11462046151	-0.00182979725715	10.4942149357	5.49427492305	-0.911803628768	10.4080009273
2010-06-16 mir-71::GFP-2 2-1	10.4169328656	11.1789829351	11.8707967141	1142.10880288	14.1114678972	11.4965421852	0.01325722	0.00150257456784	10.9036281187			-0.0799361824994	0.532253172907	12.1584342609	0.22542	0.0388773786912	13.243084094	4.56106615879	-0.483325522241	10.2497983596	5.65105925568	0.1251442461	11.6121252438
2010-06-16 mir-71::GFP-2 2-2	11.5004906004	11.04662256	11.4816075174	967.118978403	0.453869476449	10.6160771555	0.01195175	0.0017400844063	11.1674499483			0.36818812415	0.143131656394	12.0110343108	0.2023016	0.010060774942	11.8771553189	4.95993194835	-0.146565017957	10.8853886925	6.12281292018	-0.149778608725	11.764734327
2010-06-16 mir-71::GFP-2 2-4	12.3572273444	11.3277821174	11.9892008665	1034.40223311	33.8706775324	11.4984273412	0.01094696	0.00157096096455	11.5432031618			0.587197184564	0.444959528545	12.7560358283	0.2137626	0.0230651535341	12.5208604391	5.1887826877	-1.03175343809	10.049298697	6.5389163444	0.242271044005	12.5479917509
2010-06-16 mir-71::GFP-2 2-7	12.3568709791	12.7628327527	13.1967898478	1142.33944425	81.9169990758	12.8065294311	0.01302288	0.00215921857248	10.6496843734			0.171113288402	0.775832705489	12.8423690758	0.2337042	0.0465259627958	13.6626455079	4.53365921962	0.414434220392	11.2315103941	6.11180898188	0.469060558893	12.3872187884
2010-06-16 mir-71::GFP-3 1-1	12.3487833621	12.0959767032	12.6784032622	1270.87823049	21.4831949001	12.0927331108	0.01180199	0.00142000820134	11.36815005			0.595328196883	0.598442831125	13.0199676813	0.224874	0.0279047263829	12.9421242201	4.71130960405	-0.376640356883	10.4667578658	7.04713143089	-0.385176906051	12.3737531349
2010-06-16 mir-71::GFP-3 1-2	13.4608136888	11.5897713524	11.9103939106	1339.3413956	30.1327385658	12.5010410844	0.01301246	0.00199832689327	10.7316717813			0.378230137006	0.120305638426	11.9843058216	0.2030832	0.0126972174364	11.9667310968	4.48604253184	-0.569877801879	10.1044050225	5.58498665572	-0.869510129415	10.5346188218
2010-06-16 mir-71::GFP-3 1-4	9.22623370952	11.2827723019	11.7885661066	1007.9792137	14.8528546869	11.0381051183	0.01376774	0.00152942773431	10.7417023969			0.618919372559	0.303597433167	12.5565923726	0.2377542	0.0175131533574	13.012688248	4.68086556202	-0.208317306685	10.6342866187	6.70022782599	-0.5387464101	11.897888439
2010-06-16 mir-71::GFP-3 1-5	9.24409366252	11.3931132099	11.7897908305	1130.9570817	-7.63746401332	11.0373133485	0.014092225	0.00161652999911	10.6044161807			0.00413616001575	0.0468757962963	11.4459724389	0.21281375	0.0084411164811	12.1138798648	4.63362630078	-0.167318919665	10.6490703308	6.85047272422	-0.594144591419	11.9793664401
2010-06-16 mir-71::GFP-3 1-6	13.4609947926	10.5571113571	10.7531653529	1030.76902551	0.011015861597	10.8318668557	0.01326647	0.00218554802653	10.5657901783			-0.560864037274	-0.301292568413	10.238903765	0.197545	0.00289164423	11.5637395143	4.44200564738	-0.108403931992	10.589463955	5.02056805215	-0.724231971385	10.1643029063
2010-06-16 mir-71::GFP-3 1-7	13.4616262257	12.4941818593	13.0903320709	1227.11997795	41.4251605603	12.3235383803	0.01261736	0.00155213291228	11.0657432277			0.591327363253	0.348091866696	12.5997700795	0.2209346	0.0205519529305	12.6456037989	4.97923064412	0.10513172115	11.1782528906	6.3932860076	-0.0197543264917	12.1462738549
2010-06-16 mir-71::GFP-3 1-8	9.22786896417	8.81841611234	8.42183889031	929.204345326	-129.47054403	7.97389158706	0.01363156	0.00271995345511	10.1971762943			-0.727099388838	-0.22217125955	10.1852648649	0.182961	0.000768560183382	11.1212278637	5.15269615997	-0.654158211659	10.4461568894	5.45758227709	-0.941441513049	10.3439754379
2010-06-16 mir-71::GFP-3 2-1	9.23059493934	8.98607534327	8.84977384108	885.025107353	-87.1608401771	8.6350844411	0.012892748	0.00256424297141	10.4888504638			-0.0959220677614	-0.0345863130391	11.1993209839	0.1899272	0.00866949381594	11.5123955998	4.00814266415	-0.360271736362	10.0255309377	5.43953479395	-0.564213951952	10.7130013263
2010-06-16 mir-71::GFP-3 2-2	12.3530118834	11.2634856197	11.6702599127	1089.78883548	3.89319514296	11.1148436625	0.011462436	0.00166338515809	11.3476569819			0.918659666181	0.484209628676	13.190156956	0.2240138	0.0286443290249	12.9386022497	5.34089864109	-0.465434832651	10.7792653132	6.13960372164	-0.663193567876	11.2553376516
2010-06-16 mir-71::GFP-3 2-3	13.4621176459	12.5931618958	12.9551399543	1176.69784432	19.5725424733	11.7238955516	0.01248376	0.00161424052418	11.0741929224			0.796593396366	0.431508489805	12.9667708315	0.2129492	0.0240273497968	12.5243919728	6.287948306	0.206950018377	12.1467460844	6.39999150097	-0.641742701717	11.5166189477
2010-06-16 mir-71::GFP-3 2-4	10.4114551328	11.4903451311	12.0768738069	1123.09691728	-10.3525418498	10.9571873763	0.011806036	0.00132595299442	11.4131251334			0.5468357414	0.0678158617685	12.0848085315	0.2031936	0.00492046619976	11.7666300325	5.30735676121	0.211119595912	11.5106654042	5.61027110292	-0.43370136583	11.0033600509
2010-06-16 mir-71::GFP-3 2-5	10.4110552509	10.4583461702	10.7052475965	952.477356422	-31.6029216275	9.94552596947	0.01261475	0.00188285822724	10.9042130439			-0.454876793548	-0.0124959236359	10.8364639489	0.1713998	0.00582346738523	10.9463454448	4.79571671107	0.117508212974	11.0721247166	5.5509246022	-0.682275498708	10.6947062519
2010-06-16 mir-71::GFP-3 2-7	12.3514261602	11.9222303382	12.5997476931	1182.85881766	33.0040503185	12.0049430558	0.01298436	0.00144073570263	11.0134754891			0.890214771032	0.439949215771	13.0849949364	0.2206348	0.021288628363	12.6568793428	5.09867358839	-0.757582952092	10.2956989293	6.83387591417	0.0917507510062	12.6652570424
2010-06-16 mir-71::GFP-3 2-8	9.22832966792	11.2094864635	11.5678049972	982.02210232	12.8214637518	10.9073953326	0.012026174	0.00179105740893	11.1207522382			-0.202823445201	0.435517676987	11.8610088235	0.1910082	0.0252861218523	11.9749051517	5.11615547642	-0.503557588268	10.5899688475	6.7848121014	-0.487674508313	12.0278474533
2010-06-16 mir-71::GFP-4 1-2	12.3417074442	11.4366837098	11.660356926	1007.49247874	4.50616348009	10.8366179325	0.01198519	0.00205676687049	11.0023069776			0.422318962216	0.410423003776	12.5151620478	0.2086906	0.0232131311953	12.3901045521	5.6942554407	-0.201384609917	11.3041598337	6.09962670337	-0.246138292136	11.6449188016
2010-06-16 mir-71::GFP-4 1-3	11.4856261488	11.4980854618	11.0873446736	1151.07868528	-1.45105072997	11.2276796314	0.01531762	0.00313973305196	9.4999238242			0.588310067356	-0.0990719531567	11.8538306864	0.2159354	0.00520889439995	12.1123484565	5.67625029506	-0.542487611504	10.9125905207	6.23443605078	-0.563584304505	11.4443334981
2010-06-16 mir-71::GFP-4 1-4	12.3423244839	11.9632052636	12.2808690448	1109.83849056	6.36714425091	11.2332769121	0.012884654	0.00183068335837	10.8511747821			1.01418957114	0.385529095179	13.1326148655	0.2249578	0.0151587204822	12.6115825053	5.86097221526	-0.149033180982	11.4713846339	6.49126009685	-0.220462267874	12.031162698
2010-06-16 mir-71::GFP-4 1-5	12.3426231714	11.4453939132	11.9327532997	1117.54339178	33.809047852	11.7902757762	0.011817878	0.00187666791247	11.1394327314			1.02849330306	0.197988055328	12.8370965748	0.2220638	0.0112757972179	12.4333977094	4.90530864426	-0.397765498556	10.5699957857	5.47281589586	-0.0644386688294	11.2544820945
2010-06-16 mir-71::GFP-4 1-6	13.451210555	11.9602356164	11.9411696216	1204.56300365	1.17342977957	11.4668627363	0.013155222	0.00242026230392	10.4830272005			0.698381888866	0.430624306319	12.8559863364	0.2134542	0.0176926342435	12.3724121367	5.78128281956	-0.249081265735	11.3079156168	6.30419211134	-0.397155118098	11.6785844674
2010-06-16 mir-71::GFP-4 1-7	11.4868289251	10.9288808906	11.4344354952	1102.14311561	-27.1605735703	10.5588080576	0.01256766	0.00158982208582	11.0617296532			0.032588212192	-0.150838568358	11.1493079102	0.1981232	0.00238000140077	11.5657281944	5.49964167895	-0.140282787321	11.2450327002	4.94685315813	-0.115539687632	10.7187697441
2010-06-16 mir-71::GFP-4 1-8	12.3436179736	11.4211619172	11.8450244439	1016.85893208	6.40045220798	10.9062053372	0.011983046	0.00163649916709	11.2091617815			0.47270281911	0.210830220313	12.2397897406	0.2047414	0.0167846045628	12.1174537645	5.54038031827	-0.346708063657	11.0418051703	6.49791334792	-0.425335132838	11.8278501366
2010-06-16 mir-71::GFP-4 2-1	14.3226148612	12.4573935057	13.1013013048	1265.91188212	50.0345477623	12.6264920381	0.011790088	0.00143868622705	11.362452379			1.07536417842	0.730263034921	13.7731875563	0.2360308	0.0332487638746	13.3777632847	4.31920486699	-0.332700766764	10.2594796923	7.47925327272	-0.209097583956	12.950962413
2010-06-16 mir-71::GFP-4 2-2	12.34572899	11.1716252233	11.4882265949	1206.127221	-7.65203578688	11.3019758045	0.012167092	0.0017933700231	11.0785585882			0.334842093288	0.278591962652	12.1988695333	0.2041322	0.0156741819952	12.0722942777	4.58799349551	-0.665360546	10.0647040355	6.71879545832	-0.747125719664	11.7019433932
2010-06-16 mir-71::GFP-4 2-3	12.3454325479	12.0795316832	12.9208980931	1129.76974881	33.5379493005	11.8281343415	0.011614422	0.00118290918044	11.5391483046			1.0489251852	0.498591557327	13.3590347562	0.2216646	0.0237688937381	12.7489653675	5.39906930586	0.117745889955	11.4666229142	5.52122884273	0.189829639783	11.5589063503
2010-06-16 mir-71::GFP-4 2-4	12.3451606255	10.549623842	10.5367382017	966.777638459	-7.48358823034	10.4616193795	0.012546814	0.00275374148433	10.4966550773			0.454820680619	-0.0199047099823	11.8367165835	0.1927082	0.00450222346718	11.4774110412	5.30386948581	-0.21618844317	11.0325962491	4.45090688905	0.10600068762	10.4893528768
2010-06-16 mir-71::GFP-4 2-5	11.4893215533	11.0388227001	11.373311564	1023.9655585	-14.1585920307	10.5343037519	0.012023908	0.00164304397525	11.1940443407			0.69649094045	-0.0927331426638	11.9847699788	0.2019068	0.00290745841579	11.6799217169	5.72977334356	-0.316425497034	11.1992739415	5.96747332313	-0.889548564024	10.8657239195
2010-06-16 mir-71::GFP-4 2-6	13.4525193214	11.772843335	12.6181194589	1056.9013575	31.2897667997	11.5278958365	0.011040692	0.00119125834567	11.7022171385			0.567102730275	0.410793481661	12.6769315965	0.2127724	0.0246916308581	12.5370421051	4.80907	0.452181534543	11.4534952899	5.34308905663	0.126836272616	11.3307627636
2010-06-16 mir-71::GFP-4 2-7	13.4521867792	12.6045822609	13.5140989335	1101.40817222	60.7748376376	12.2540553248	0.010733106	0.00109359043043	11.8397642317			1.10961108208	0.788345062768	13.9077604248	0.2281714	0.0380662806346	13.2949350538	5.38071002213	0.218757795686	11.5670996182	6.1719113244	0.256699020763	12.2253824709
2010-06-16 mir-71::GFP-4 2-8	11.4874020069	11.4263378237	11.4861064777	1225.43602031	-27.0604344204	10.9952982698	0.01334406	0.00219861028899	10.5367732298			0.271623880417	0.130097281002	11.8819061629	0.197905	0.00714648602627	11.6843776392	5.06940976996	-0.101812022591	11.0067527249	6.17879733619	-0.552060181824	11.4049696912
2010-06-18 mir-246::GFP-1 1-1	12.4003802878	10.8785987606	11.7387295699	1118.01809223	-10.1515812262	10.9431667118	0.011760866	0.000950849900933	11.6103534997		0.0237498927214							5.48691207489	-0.78719685396	10.5164019612	5.51460901433	-0.337117034701	11.0141575711
2010-06-18 mir-246::GFP-1 1-2	8.48818028834	10.2811318378	10.0798217865	981.068346377	16.4780975274	10.9746352187	0.01584784	0.00298675193314	9.42050489377		-0.00823190912423							4.19848237432	-0.530294228486	9.96058653975	5.22979904427	-0.862954072901	10.2148253731
2010-06-18 mir-246::GFP-1 1-3	10.4286774306	10.547018689	10.9740644498	1122.25578912	-17.0047140026	10.8257840642	0.01266914	0.00169041090039	10.9828016837		0.0151747157625							5.34866292553	-0.833830002569	10.3741451257	5.16714989272	-0.673846923413	10.3505491484
2010-06-18 mir-246::GFP-1 1-4	7.30556372371	9.24907124555	9.43737290452	1080.1494708	-14.0785870255	10.7338736392	0.0137705	0.00222227852131	10.4009085102		-0.00726851997119							2.82866957497	-1.18861979127	8.33252471649	5.60457479076	-1.23405508473	10.1799737426
2010-06-18 mir-246::GFP-1 1-5	8.48963249239	9.1175762532	8.26899983041	906.361002386	-31.1956089872	9.79084910397	0.01656344	0.00401083087537	8.70947570984		0.00543691527876							4.4172788413	-0.758957735212	9.84894148295	4.36911223409	-1.24170428835	9.03649350978
2010-06-18 mir-246::GFP-1 1-8	8.49000174808	9.2865996837	9.70116922936	1048.53023306	-31.4526181965	10.2869748545	0.01458058	0.00196363392603	10.2917979348		-0.00518276448427							4.37997080905	-1.21444988808	9.31739178625	4.23919766068	-0.407143217635	9.77019166023
2010-06-18 mir-246::GFP-1 2-8	6.39425587392	10.5307251674	9.94099149125	966.337835909	-17.5648922125	10.2654216495	0.01235041	0.00347258950879	10.201133826		-0.00655727519938							5.4628159807	-1.04546320305	10.2130881193	6.58872078195	-0.506991990904	11.8278495206
2010-06-18 mir-246::GFP-2 1-1	9.55797285736	10.3526610791	11.0999029466	1009.45536435	0.723646820547	10.7705042941	0.01146063	0.00126171444065	11.5452875526		0.00929440927199							4.67998196312	-0.772631712446	10.0053675639	5.41886206094	-0.423072346212	10.8382785415
2010-06-18 mir-246::GFP-2 1-2	12.3916586886	10.8540370704	11.7635700138	1033.44872039	21.7635778011	11.2613053741	0.01222134	0.000907063830326	11.4976729921		0.00873240893671							4.61730780574	-0.54162048196	10.2216378031	5.78066064591	-0.697050385375	10.8907806251
2010-06-18 mir-246::GFP-2 1-4	9.56096136837	9.7848167227	10.2901214607	885.193513696	30.5337051941	10.9080984823	0.012523428	0.00178857608995	10.9770865518		-0.000550737244452							5.23982721792	-1.20060684658	9.89463987149	4.13911338746	-1.02423119613	9.04738290626
2010-06-18 mir-246::GFP-2 1-5	6.38454010332	8.74162819951	8.06035058526	1083.51592504	-8.500112478	10.8534469684	0.0143142	0.00417464894578	9.28444215069		0.00701316647497							3.39727537596	-2.32862852572	7.43470003731	4.99263719832	-0.474709504378	10.3936991034
2010-06-18 mir-246::GFP-2 1-6	7.30308748464	8.95457968986	6.22024631476	1094.00845794	-58.6115134978	9.92288888444	0.027064972	0.00784693779029	3.76725709473		0.016741068512							3.80100387451	-1.14766115986	9.01345854265	4.12307190642	0.0841714532752	10.1656860328
2010-06-18 mir-246::GFP-2 1-7	10.4194337726	10.1936251387	10.4232453627	1011.68364646	-49.5732957206	9.80723573226	0.01392164	0.00187892911768	10.525356769		0.00867273585211							5.37684975553	-0.438053299912	10.8332441988	5.30823965729	-0.693273643254	10.4603828869
2010-06-18 mir-246::GFP-2 1-8	10.4199751861	11.2242454424	12.0654967911	954.46518241	-5.00486417495	10.4660816998	0.0120621	0.000893667998839	11.5506437244		-0.00151227695408							5.7047833048	0.146874235087	11.698811202	5.53173974891	-0.308767253924	11.0588846299
2010-06-18 mir-246::GFP-2 2-2	10.4226263376	10.2166370848	10.3254324455	1129.2764087	-5.52234353136	11.0722279505	0.012546764	0.00263545318013	10.5547150539		0.0101986573635							4.76454017023	-1.04546079346	9.75683395256	4.47256826056	-0.0202213628182	10.3802357393
2010-06-18 mir-246::GFP-2 2-4	11.5266067182	11.5029048524	12.2943927169	1174.29652334	40.6427109932	12.1222500777	0.011492302	0.00136400781774	11.4858628672		0.0134919875514							5.30950788306	-0.882303484765	10.2945877286	5.4174413374	-0.0484910277858	11.2198829834
2010-06-18 mir-246::GFP-2 2-5	10.4221130683	9.86148083033	10.6846884252	1006.85412131	-26.4641493725	10.2363999748	0.01196304	0.0010499811946	11.5028018654		-0.00467008839819							5.01047600677	-1.0739160785	9.88584580684	5.12267011405	-0.463550864317	10.5246346207
2010-06-18 mir-246::GFP-2 2-6	9.56338149164	10.1790978981	10.3643072395	1057.6060032	-47.3446954179	10.0121224663	0.01238449	0.00195335343054	10.9367103658		0.0121777940669							5.54117464488	-0.731054337278	10.6143698568	5.27615814702	-0.821491750428	10.2998238184
2010-06-18 mir-246::GFP-2 2-7	12.3934613853	10.9866798794	11.9160058799	1003.33127257	9.43516062108	10.9171193895	0.01165558	0.00090469992537	11.6636766575		0.0102078057102							5.69525571327	-0.628990685037	10.8286910133	5.42020278671	-0.202960012581	11.0645176491
2010-06-18 mir-246::GFP-2 2-8	11.5249456926	11.034952921	11.7094633956	1088.84664104	21.7464047926	11.4562286725	0.01222792	0.00124477999724	11.3300346575		0.0207584147031							5.51451209203	-0.793580070328	10.52732849	5.44086651221	-0.975741111194	10.2935477114
2010-06-18 mir-246::GFP-3 1-1	9.5548511984	9.81470520615	10.1972398918	1157.56744868	-46.9652416699	10.371771832	0.01363018	0.00198262068528	10.5593959067		0.0188384080082							4.17206148124	-0.666621811132	9.79152764245	4.4877802063	-0.079475719519	10.3336469333
2010-06-18 mir-246::GFP-3 1-2	11.5181899166	10.2693443695	11.1434792933	1081.98274148	-6.59303645588	10.8848645331	0.01232512	0.00107118468763	11.3868989874		0.0145713278276							4.9225028593	-0.891953770059	10.0309715323	4.75263495583	-0.380424620523	10.2694658009
2010-06-18 mir-246::GFP-3 1-3	10.4143882788	11.2385518549	11.6150460193	1174.33092519	-18.1502853916	10.9872090459	0.012831784	0.00179567644039	10.8837576343		0.0222473889265							5.56953014183	-0.0672222807922	11.3720481417	4.87449025475	-0.32049258643	10.4427422004
2010-06-18 mir-246::GFP-3 1-7	12.3855381145	11.8964798976	12.6933719617	1054.94990722	82.5266432898	12.5102881553	0.01285706	0.00138644370902	11.0772081755		0.0291757300513							4.95415675537	-0.14075003022	10.8880899112	5.23699616839	-0.392827585635	10.7020211894
2010-06-18 mir-246::GFP-3 1-8	10.4149473557	10.5551970399	11.2594090457	1093.95129044	-20.0495974488	10.6672324131	0.012311986	0.00140593215191	11.2264614334		0.0063743529908							4.45482431342	-0.160786377856	10.5395139588	4.85310991219	0.068060649656	10.8202819698
2010-06-18 mir-246::GFP-3 2-3	10.417108501	9.41561504421	9.09272185937	1002.96695721	-51.7068236249	9.73531930103	0.015381994	0.00298621307789	9.55650136593		0.00596851855464							4.74489541027	-0.684784637458	10.1455965631	4.51373298363	-0.965954299088	9.4513131691
2010-06-18 mir-246::GFP-3 2-6	10.4163189081	10.7099548709	10.1763197528	1185.65510414	15.9093146939	11.6847374073	0.01815906	0.00388137597063	8.30809003095		0.0251942517789							3.52411241331	-0.427733249332	9.63414747181	5.05011145875	-0.00310482275898	10.9286216934
2010-06-18 mir-246::GFP-3 2-7	10.4159013445	10.4173733605	10.9784993899	1161.20720397	-16.8981697428	10.9651289041	0.013901438	0.00169587001114	10.621072134		0.0149241643921							4.38849805879	0.0162495911712	10.693298587	3.69629309123	-0.276675477623	9.40451212056
2010-06-18 mir-246::GFP-3 2-8	11.5246357783	10.8150280653	11.5562926258	1120.02391941	11.5454979247	11.3691588744	0.01387576	0.00146992784983	10.7394262232		0.0118217413466							4.43865636859	-0.469779698882	10.1848979375	4.96429784542	0.0659535038238	10.9203340568
2010-06-18 mir-246::GFP-4 1-1	10.4062446923	10.0774271377	9.47983960303	887.228665635	-51.2006000062	9.33716351029	0.0161411	0.00365137681465	9.00891972792		0.0358369384435							5.90030395973	-0.292870009316	11.3369275863	4.54976774228	0.214937411985	10.6915866838
2010-06-18 mir-246::GFP-4 1-3	10.4066397458	10.7190655742	11.4307580895	1131.48111536	2.91835112156	11.2429697158	0.012043634	0.00146386091805	11.2762239915		0.0102235896359							4.6938892217	-0.135665702189	10.7236910219	4.03643547136	-0.191942538643	9.80379457401
2010-06-18 mir-246::GFP-4 1-5	7.2970462002	9.09308747087	8.20005113922	963.421764361	-56.7107404524	9.49932424215	0.01567147	0.00430157580797	8.8266943126		0.00779763627016							4.54955074493	-0.557830379396	10.1593159284	3.60571237488	-0.26206557208	9.33618335105
2010-06-18 mir-246::GFP-4 1-6	9.55016828414	10.3690118915	10.2710573047	1107.34425912	-21.2248751219	10.6917451122	0.015546804	0.00288793153234	9.55670907218		0.0118251389893							5.48491118132	-0.824110643848	10.4739925267	4.32545058101	-0.0148430561078	10.2505002359
2010-06-18 mir-246::GFP-4 1-7	10.4073697035	10.5420837071	11.5385245352	1056.05406453	-6.02132669889	10.8045150645	0.010830282	0.000805344479701	11.9528959201		0.00716145712405							4.85324139442	-0.356243851942	10.5822074951	4.75849025429	-0.346577870613	10.3094474601
2010-06-18 mir-246::GFP-4 1-8	7.2989364434	9.49744346886	8.84618990074	798.362802123	13.3708962513	10.2706802072	0.01647684	0.00387779635683	8.79998961543		-0.0127229977015							4.09821142197	-0.490991979348	9.93883050167	4.49455050004	-0.92216266814	9.47844563001
2010-06-18 mir-246::GFP-4 2-2	11.5213047857	10.8867191032	11.3997766694	1112.69902757	-25.1090814569	10.6356230628	0.012845096	0.00162521305758	10.9635272688		0.0167838634783							5.60545588614	-0.281042111518	11.1574422995	4.77206962039	-0.0439233135447	10.6313141693
2010-06-18 mir-246::GFP-4 2-8	10.4076911197	10.7400658648	11.2219897083	1150.53511962	-6.04977868376	11.1369725551	0.012690376	0.00177134877025	10.9368970909		0.0134299659928							5.17382884394	-0.352376766222	10.7959867583	4.20544493257	-0.364088806328	9.78317725991
2010-06-28 mir-239::GFP-1 1-1	10.3714825832	11.2610761944		990.198184373	-20.1034872557	10.3005049215				0.0101587487283								6.39435362712	-0.321692829027	11.627649003	5.91992590305	-0.198352091546	11.5285831302
2010-06-28 mir-239::GFP-1 1-3	10.3722416285	11.6771157324		1175.4996675	16.6582764599	11.6634044622				0.0128256044737								5.76052750574	-0.519245509881	10.993536823	5.73953510098	-0.474630206505	11.0803430817
2010-06-28 mir-239::GFP-1 1-4	7.26550493046	10.6478356681		1188.04364275	-26.0002570857	10.8839751994				0.0100753397066								4.39775341166	-0.503964268628	10.1201085818	5.67677616819	-0.494765788513	11.0020705528
2010-06-28 mir-239::GFP-1 1-7	8.39836241124	10.1084583903		1028.69417822	-74.1894318886	9.39190789581				0.0100303230676								4.81586838033	0.0401818573695	10.9991920867	5.65026607583	-0.932943429567	10.5297811359
2010-06-28 mir-239::GFP-1 2-1	12.427887852	10.8926086196		1117.43792439	-5.33505992656	11.0341181962				0.00993240905101								5.32187121839	-0.460950469942	10.7718258616	5.0703375915	-0.572981264069	10.3646658976
2010-06-28 mir-239::GFP-1 2-2	9.40524141005	9.00508269319		814.210157063	-83.9249040749	8.44796963023				0.0172051870036								4.78160811099	-0.537867974293	10.3331706992	5.22210107944	-0.337247480604	10.745145305
2010-06-28 mir-239::GFP-1 2-8	11.439678124	11.658425666		1143.04508489	22.502927271	11.6618626517				0.0103619905429								4.88826133223	-0.205098376974	10.7733841858	6.16007304994	-0.42855897983	11.5140053055
2010-06-28 mir-239::GFP-2 1-3	8.39598821213	9.22786511698		940.650164021	-53.9387776094	9.4725841735				0.015483770655								4.30790735173	-0.488061730394	10.0791095698	4.32062889586	-0.361306601899	9.89190064302
2010-06-28 mir-239::GFP-2 2-1	8.40010724064	9.14970965124		813.828235985	-74.4205094378	8.63013228347				0.00887546486665								5.00892238015	-0.732283135821	10.2652253902	5.29489103677	-0.0804684515425	11.0745439257
2010-06-28 mir-239::GFP-2 2-2	8.39967127555	11.3500915079		1131.86040725	-24.1626070367	10.7214333609				0.0145579117188								5.56185905625	-0.0795629550284	11.3532949654	5.89095494151	-0.466027752885	11.2283248467
2010-06-28 mir-239::GFP-2 2-5	11.4578747269	11.7457878735		1169.91403122	1.20769835138	11.3454010185				0.00915124617942								5.43081538702	0.00438756583549	11.3611459623	5.82547491633	-0.356919157239	11.2796690504
2010-06-28 mir-239::GFP-2 2-8	11.4302707679	10.5692760907		953.215270507	-28.349498707	10.0109431894				0.0198618813971								5.2324190847	0.0721213679789	11.3069317443	5.10618783965	-0.313142612571	10.6632364824
2010-06-28 mir-239::GFP-3 1-1	9.37908182924	11.3012258645		1225.94023454	-24.8961478436	11.0388629882				0.0222220110293								5.68554846901	-0.434533238906	11.0388689051	5.61432350803	-0.5391927381	10.8992480522
2010-06-28 mir-239::GFP-3 1-2	9.37985391974	11.2727441005		995.374985058	4.5892495026	10.795512961				0.0255836127987								5.61121594781	0.241690868012	11.7432483904	4.95107592511	-0.339854389138	10.4933488956
2010-06-28 mir-239::GFP-3 1-4	9.3804280659	10.3437001574		993.453931718	-41.7477818831	9.89407679576				0.0130001622801								5.36508204753	-0.519922248554	10.7343972936	5.68277856072	-0.456747332697	11.0464518904
2010-06-28 mir-239::GFP-3 1-6	10.3629585123	11.3617316669		1141.27266457	-4.44328330727	11.1353440735				0.0159516245382								5.44387796679	-0.237541923988	11.1003022255	5.64918173004	-0.521445736689	10.9494320189
2010-06-28 mir-239::GFP-3 1-7	12.4069087795	11.5120398032		1116.54324947	-24.1054752231	10.6685497721				0.0148306964071								5.62628004792	0.285722198942	11.802118488	5.46803869034	-0.0814108287792	11.2327412474
2010-06-28 mir-239::GFP-3 2-2	8.39182878413	10.6953257777		917.435628741	33.7996951066	11.0847976856				0.0193183989034								4.85648924845	-0.6163290903	10.2947350624	5.47016778418	-0.368626653163	10.9410960805
2010-06-28 mir-239::GFP-3 2-6	11.4486602403	11.6408192176		1007.42363516	8.75296623029	10.9183716236				0.0173257782611								6.22898696691	0.0161414253955	11.8957626556	5.85686852762	-0.925500533816	10.727302477
2010-06-28 mir-239::GFP-3 2-8	10.3641808674	11.1111385921		1119.96403347	-36.3265858893	10.4446441025				0.027011077701								6.21305454622	-0.310440612209	11.5217161887	5.3648159073	-0.50247953774	10.7074254111
2010-06-28 mir-239::GFP-4 1-2	10.358050653	11.9906044041		1039.78084325	-4.10977831179	10.7840664139				0.0232886084003								6.10835465334	0.204955852243	12.0271782833	6.66459769076	-0.529278174451	11.8748153019
2010-06-28 mir-239::GFP-4 2-4	11.4409816051	11.5410784291		984.571105094	-8.17490668055	10.5109862014				0.022962696376								6.46296773196	-0.118800238492	11.8983946483	5.74202022401	0.0828936555357	11.6525482531
2010-06-28 mir-239::GFP-4 2-5	11.440457823	11.1069260645		1082.64454912	-38.4411921057	10.2722799259				0.0178375618892								6.20195878241	0.0161777674812	11.8781427723	4.94338253083	-0.263285219179	10.564548719
2010-06-28 mir-239::GFP-4 2-6	8.38851735782	8.16594745904		861.421212384	-93.7036641599	8.42556301461				0.0324370003885								5.03648796588	-0.976906077766	10.0108589368	3.44183424126	-0.778781299814	8.65733815222
2010-06-28 mir-239::GFP-4 2-7	12.3988652032	12.6874133144		1167.89183597	16.4879453195	11.6333012708				0.0082729761449								5.81627500423	0.289737300659	11.9307327836	6.80850946452	0.197780215772	12.7503268188
2010-06-28 mir-239::GFP-4 2-8	8.38231528552	8.62027168857		891.950885611	-103.56812387	8.34270672281				0.0175430016052								5.33007174997	-0.927120748469	10.258122015	4.70006370924	-1.17890026161	9.40491098954
2010-07-28 mir-71::GFP-1 1-2	12.443904607	9.55540482667	10.2177741844	1067.36474237	-66.0187880757	9.68596271882	0.0132658444444	0.000953203818275	11.17069768			-0.542027617494	-0.642168055482	9.69379638884	0.146734111111	-0.022592587172	9.54980640594	4.67478652445	-0.500312195822	10.3051898187	4.89466112384	-1.40527773109	9.35237754349
2010-07-28 mir-71::GFP-1 1-3	9.96305908122	8.53752437114	9.46275589869	872.981605322	-66.3046654514	8.99532250198	0.0137985666667	0.000758561435332	11.1109933384			-0.948526083596	-0.67449328598	9.18765479607	0.146467777778	-0.0251531113137	9.47588868722	4.59893906047	-0.667202173365	10.0698053424	3.5369199956	-0.963741065652	8.55567032966
2010-07-28 mir-71::GFP-1 1-4	9.42669290056	9.42462204229	9.58907752052	947.143806665	-55.1206823836	9.47265163309	0.0154509111111	0.00205417342899	9.9937836022			-1.02584785057	-0.579830854517	9.25879115326	0.135803222222	-0.0161867017609	9.42692409547	4.81664818928	-0.512848991102	10.3839237042	4.64600250831	-0.913819585153	9.62619182621
2010-07-28 mir-71::GFP-1 1-5	8.40681643076	8.80062425874	8.95732221822	960.641362122	-78.2732299907	9.073200648	0.0140317444444	0.00206689487915	10.4010390672			-0.727179716031	-0.775659777372	9.26602680622	0.142657422222	-0.0250742735825	9.37681384724	4.1945586765	-0.492328761217	10.0002958182	4.22380477449	-0.99008507877	9.16013823846
2010-07-28 mir-71::GFP-1 1-6	9.42693825434	9.61217063015	9.37781065317	987.906070503	-34.6873757248	10.0108436424	0.0167647888889	0.00301610544543	9.13893234668			-0.562204356409	-0.404325658674	10.0663103792	0.152369333333	-0.0173265247963	9.8368579969	5.27088620577	-0.811655806705	10.3480155219	3.9874869597	-0.532690311824	9.41047562032
2010-07-28 mir-71::GFP-1 1-7	15.9851930631	11.9110159146	13.1585761475	1236.99692359	15.7912704316	11.8634170182	0.0123279222222	0.000357742547238	11.7361766372			1.2116634258	0.429005428152	13.4246156913	0.220179333333	0.00978855415154	12.3445527232	5.15830698217	-0.495932193005	10.6260014239	6.34447213414	0.133714131281	12.2582841408
2010-07-28 mir-71::GFP-1 1-8	9.42749611728	9.78414172268	10.578333215	979.652001126	-47.6822158326	9.73084992104	0.0122044555556	0.000809065549029	11.550681423			-0.12637023338	-0.328456212186	10.677416121	0.163818222222	-0.0117480826248	10.2863692922	5.39788115253	-0.752303573587	10.4970810022	5.068563546	-1.06441847936	9.86067049231
2010-07-28 mir-71::GFP-1 2-1	8.98882651417	8.53620569569	9.20553686403	816.122085845	-48.5448340858	9.13781902677	0.0139032444444	0.00136609663302	10.782369321			-1.48085939553	-0.485615798123	8.90878981587	0.114889377778	-0.0177838022822	8.83014007582	3.96712389871	-0.433909251401	9.91673662244	3.5791071165	-0.795105475616	8.76683486395
2010-07-28 mir-71::GFP-1 2-2	8.9877031362	9.50053507642	9.88535926988	1011.88867754	-51.2323203023	9.77592629955	0.0131856888889	0.00165703668393	10.8486736017			-0.431253910892	-0.573125242983	9.93175085146	0.147061222222	-0.0177396139795	9.68518730029	4.28441414344	-0.250285765019	10.3285130978	4.44528471401	-1.08419424441	9.26752510926
2010-07-28 mir-71::GFP-1 2-3	11.4198364131	9.92873942144	10.9341561544	987.494093262	-37.4741223142	9.95558569997	0.0120907777778	0.000547927044669	11.7119469677			-0.256977581315	-0.541497361685	10.1782551453	0.156671222222	-0.0174932887493	9.94668340791	5.14605452798	-0.364811756411	10.7639930153	4.50002716384	-0.865670521817	9.54122817376
2010-07-28 mir-71::GFP-1 2-4	12.9718212671	10.5250986134	11.3990015841	1062.60368313	-17.4403295825	10.6071241705	0.0123648555556	0.000782863227088	11.5168039668			-0.0800572964877	-0.446203046496	10.5334297703	0.173529333333	-0.0124249099233	10.5264478823	5.01977432164	-0.232343398623	10.8289791692	4.95038840131	-0.957878131165	9.86095097445
2010-07-28 mir-71::GFP-1 2-5	11.4193201961	10.7259892909	11.6701991687	1069.61435788	-36.5357903483	10.2631429438	0.0113436444444	0.000550687813315	11.9282820621			0.373248635895	-0.31309042889	11.2590434998	0.185097111111	-0.0129744556115	10.8191284548	5.1376933164	-0.371943158699	10.7505892249	6.13818333386	-0.633974987852	11.2839002796
2010-07-28 mir-71::GFP-1 2-6	10.4523069981	9.59116791535	10.6501412625	930.168453594	-58.6295736116	9.34507159724	0.0121633111111	0.000366926704612	11.779632077			-0.0758174734392	-0.420803398307	10.580328817	0.17345	-0.0144194888594	10.4722688454	4.18687977488	0.277025031507	10.8519233175	4.61309899457	-0.9347022184	9.57459931022
2010-07-28 mir-71::GFP-1 2-7	11.4188502416	10.6356455306	12.3458298767	1164.69438733	-15.5661546431	11.0031380459	0.0146207888889	-0.000710984171345	11.5925477392			0.35777767996	-0.317158788126	11.2350671536	0.183483666667	-0.00885098016277	10.8839584812	5.07053598262	-0.886453796996	10.1338211052	5.57051795761	-0.801091617292	10.5912587622
2010-07-28 mir-71::GFP-1 2-8	10.4518135597	8.57159857226	8.16037965265	885.990023886	-61.1050943736	9.14156400215	0.0159372444444	0.00328052769169	9.25029632245			-0.622713754574	-0.546979000755	9.76206250511	0.154323	-0.0203787266039	9.80902626607	4.9675525652	-0.736297582153	10.2337242228	2.99826059168	-0.903833664548	8.12176372996
2010-07-28 mir-71::GFP-2 1-1	10.9443482754	9.91891233505	10.4173053194	985.957576447	-42.4012527792	9.85503815578	0.0121758977778	0.00141886041927	11.2597689737			0.132551274366	-0.501194336972	10.678756686	0.176956888889	-0.0184530072811	10.4600424936	5.08324802725	-0.653097001125	10.4019607537	5.31322786078	-0.85389447485	10.3007757904
2010-07-28 mir-71::GFP-2 1-2	11.397667271	11.1318661987	12.040736323	970.805385466	4.9728246534	10.716321219	0.0109853522222	0.000852941495988	11.8843572145			0.754754215479	0.157084707091	12.4644801042	0.203349666667	0.00743549540908	11.8364333354	5.67171947536	-0.0767160406534	11.4282482299	5.26872624495	-0.329748343636	10.7956699395
2010-07-28 mir-71::GFP-2 1-3	11.9870404102	10.7487971646	11.0182333581	1087.64180931	-31.1023943678	10.4315891092	0.0116094477778	0.00190720442572	11.1851777622			0.0322834874189	-0.466128510565	10.6253836603	0.148658	-0.00865739970174	9.96468199696	5.61906044539	-0.755968127978	10.6375203043	5.88726684154	-0.352389423143	11.3410998324
2010-07-28 mir-71::GFP-2 1-4	9.40873032257	8.75487933563	9.33484785964	821.701469654	-43.3771027322	9.25726148247	0.0126530066667	0.00144339271952	11.1087170152			-1.04277643561	-0.482393187982	9.40175796958	0.136275555556	-0.0179982506243	9.39216564898	4.74713440776	-0.754535015166	10.0693952561	3.79784179116	-0.967470865467	8.79170192791
2010-07-28 mir-71::GFP-2 1-5	8.97090452779	9.84257433293	10.6698291638	875.690576824	-42.3068453764	9.46821516025	0.0107926444444	0.000799712384459	11.9666259864			-0.714443337379	-0.514498931342	9.71389906162	0.142650988889	-0.0199271655419	9.51102103962	5.49650164355	-0.283836332139	11.0831398076	4.7113317558	-0.86678306161	9.73432614082
2010-07-28 mir-71::GFP-2 1-6	11.3980726805	11.0391375025	11.914710727	1055.1482798	-16.5411818933	10.5982074884	0.0110679211111	0.000746968354213	11.9123016019			0.751200194161	-0.395505634672	11.5428671371	0.185072777778	-0.0141967431356	10.7865717792	5.01960941782	0.00657465849099	11.0948972	5.87814842285	-0.623222685982	11.055862575
2010-07-28 mir-71::GFP-2 1-7	10.945669979	9.50804814389	10.3781073599	906.340789503	-55.912882407	9.31354216582	0.0116562111111	0.000729077794283	11.7496725379			-0.793685283927	-0.495003223558	9.65807278639	0.145381333333	-0.0180300859282	9.63301680442	5.33741754672	-0.371751093942	10.881303876	4.31733595767	-0.900471240106	9.33772036653
2010-07-28 mir-71::GFP-2 1-8	11.9875332272	11.0609622299	12.0255947984	1098.66534063	-12.9545909889	10.8208363291	0.0110141766667	0.000753697081279	11.9246590853			1.18835579024	-0.0955961047499	12.5274951011	0.199146888889	-0.00179753725982	11.4838336336	5.55570579836	-0.555112909911	10.8197683846	5.66062312836	-0.140443003236	11.3494237703
2010-07-28 mir-71::GFP-2 2-1	13.9494406575	11.5985438037	12.4729041725	1023.08509925	-1.06044290995	10.7840966869	0.0115468111111	0.000793203657094	11.750080778			1.04565565785	0.156294935574	12.7869619347	0.211219222222	0.00177416699515	11.8975013281	5.48837480896	-0.00415935715665	11.389238912	6.52278659242	-0.244316203623	12.0357581142
2010-07-28 mir-71::GFP-2 2-2	10.9481870882	10.1300885184	10.6837369495	888.626057484	-25.9109967618	9.83037485628	0.0122988455556	0.00150677525829	11.18080527			-0.24349306027	-0.371766879551	10.4751266409	0.160104222222	-0.00769634196912	10.2935743114	5.13058725573	-0.415566288417	10.6973734653	5.27962151745	-0.257699488929	10.8793359953
2010-07-28 mir-71::GFP-2 2-3	10.4342898452	10.2661348334	10.9850619484	996.764326259	-11.564840751	10.488510184	0.0126461444444	0.00121833821391	11.2211532291			0.220925975384	-0.250905733381	11.1927646601	0.176010111111	-0.00671159454584	10.7414519801	5.26064586689	-0.522638333281	10.6631339268	4.59202662043	-0.648909092215	9.84737711662
2010-07-28 mir-71::GFP-2 2-4	10.9475619761	10.5603872234	11.3581475825	1022.59048573	-1.53939357096	10.7731059035	0.0112525711111	0.00103071824998	11.7192614438			0.711535821359	-0.0130594893347	12.1338257247	0.195528444444	0.000451684464245	11.446515654	4.87993373221	-0.559573721198	10.3732486557	5.51911443565	-0.720857958376	10.6260253671
2010-07-28 mir-71::GFP-2 2-5	12.4238668797	11.8859113588	12.880862616	1179.56623381	8.24119593348	11.5152222894	0.0114132222222	0.000732237693924	11.81892083			1.38041207194	0.0393824243388	12.9654185764	0.216571111111	0.00522875237891	12.1297397148	5.4546534778	-0.180681797387	11.170654493	6.06580287297	0.00426026477409	11.8697936317
2010-07-28 mir-71::GFP-2 2-6	11.3987849395	10.7354248285	11.7487439252	975.141017739	-21.9824341399	10.2111563115	0.0108556722222	0.000614631640867	12.039082999			0.3581346588	-0.25183702676	11.3439408358	0.188518	-0.00548729282725	11.1053953044	4.7904404924	0.241837085441	11.2071124773	5.39581648754	-0.273790935303	10.9696953956
2010-07-28 mir-71::GFP-2 2-7	9.94730549635	10.0972060427	11.2189499495	1005.68221417	-28.2595628825	10.197604034	0.01251497	0.000486373592528	11.6185564199			0.20196486223	-0.464962553529	10.8161869715	0.182064555556	-0.0139266157759	10.7137809624	5.05160831021	-0.539278896408	10.5080191519	4.75005879423	-0.405771665958	10.2411870887
2010-07-28 mir-71::GFP-2 2-8	12.4235901283	11.8662650948	13.0326421567	1105.57534659	8.0713593633	11.2511556959	0.0116119444444	0.000442777732386	11.9030610513			0.709128151337	-0.0147582735113	12.1283247423	0.203943888889	-0.00177167521832	11.611829083	6.11780573235	-0.407293746978	11.3516380213	6.10214334864	0.250704025527	12.1551221075
2010-07-28 mir-71::GFP-3 1-1	10.9427264165	9.36388457095	9.75291620194	881.137044052	-30.5244963311	9.71490272786	0.0150095333333	0.00171221607376	10.2901887651			-1.03012722079	-0.345243738746	9.64359414068	0.132554444444	-0.0161162348606	9.34253591068	4.08701332505	-0.580005475761	9.83240061256	5.23238450913	-1.0320050438	10.0443920436
2010-07-28 mir-71::GFP-3 1-2	10.9430308761	9.60382339932	10.2470983083	923.529100191	-43.8902027033	9.60625515091	0.0125847	0.00128743295122	11.2051505304			-0.527946000298	-0.427187133451	10.0664774684	0.150358888889	-0.0166800230804	9.80037602105	5.10473531622	-0.942756820733	10.0934759344	5.24336031339	-0.465594725727	10.6334860651
2010-07-28 mir-71::GFP-3 1-3	13.440117398	11.6044431174	12.8135645732	1136.8383383	3.40644873266	11.2712758036	0.0112712222222	0.000165511661887	12.1383937842			0.690617857916	0.111648694419	12.3176387708	0.199189888889	0.00265521538323	11.6012250085	5.54409365121	-0.066242786597	11.3565184415	5.75098055917	-0.649087721105	10.9125272665
2010-07-28 mir-71::GFP-3 1-4	9.94435814978	8.87138181002	9.66066222603	833.4539049	-24.0299556332	9.67223445438	0.0135927555556	0.00127046430638	10.9197633332			-1.25154146552	-0.260377757609	9.53807719681	0.128037888889	-0.0119257769766	9.33206134277	3.8394354574	-1.12615810295	9.06251272891	4.94622422578	-0.425308840109	10.4015345292
2010-07-28 mir-71::GFP-3 1-5	11.9857142445	10.7731332666	11.8775454077	1029.19375947	-28.2995636065	10.2797002298	0.0112268555556	0.000274919016803	12.0976333311			-0.258638820715	-0.415699799137	10.3853113258	0.158257333333	-0.0124706837985	10.1199088848	5.87036171186	-0.352472075712	11.2509986374	5.40502789656	-0.703995796992	10.5383919296
2010-07-28 mir-71::GFP-3 1-6	13.4403480483	12.0738156891	13.2118571336	1142.18284789	0.77307855925	11.2392684664	0.0107800288889	0.000351874436319	12.1900608845			1.03540115555	-0.0768194350726	12.3884274539	0.212785333333	-0.00392612032833	11.7902484362	6.27904707643	-0.157037717465	11.7356440711	6.14593614566	-0.0159622246524	11.9227815264
2010-07-28 mir-71::GFP-3 1-7	9.41253101075	9.29517226551	9.83615044687	929.43966656	-80.1412241963	8.92716068971	0.0133058555556	0.00119843024593	11.0387043908			-0.324546495246	-0.584240766093	10.0320646099	0.165286222222	-0.0196901176536	10.1179860203	5.00307928606	-0.128923375004	10.9332246449	4.37178253064	-1.09079427042	9.19321370639
2010-07-28 mir-71::GFP-3 1-8	10.944125285	9.92658023354	10.5625460755	911.390919794	-38.7698905177	9.66233492559	0.0155184222222	0.00131926630575	10.3347403411			-0.55928340223	-0.424584643654	10.0359185945	0.164309444444	-0.0132189864152	10.2610055672	5.22813584406	-0.425531081617	10.7500167908	4.88053374086	-0.350538995444	10.417582977
2010-07-28 mir-71::GFP-3 2-1	11.3957295606	8.94418968239	9.31399780791	837.095315269	-37.1034801046	9.43264818311	0.0149185444444	0.00193432868565	10.207706735			-0.488692866431	-0.309935476155	10.3048824414	0.145607666667	-0.0109343625211	9.82427541406	4.02034724915	-0.550471542222	9.82172553412	4.31837504611	-0.61151372307	9.63405820792
2010-07-28 mir-71::GFP-3 2-2	12.4195906214	11.2727997231	11.5395364785	1051.95055345	-22.4770469111	10.4723284388	0.0139064888889	0.00180719951502	10.5649698265			-0.201765336924	-0.306668004704	10.6296786784	0.171988111111	-0.00866569252204	10.5836849509	6.25848800109	-0.203519182013	11.6704554031	5.65089579829	-0.5132271145	10.9594089924
2010-07-28 mir-71::GFP-3 2-3	13.441201454	11.2597096645	12.3318400715	1166.29161416	-15.7653293574	11.0049219914	0.01113893	0.000519511872583	12.0032274376			1.03009974708	-0.34906594625	11.9304214643	0.215245111111	-0.015081217947	11.5643036556	5.77325338454	-0.630939611296	10.8774850233	5.71865699404	-0.163161952789	11.3795454944
2010-07-28 mir-71::GFP-3 2-4	9.9473724685	10.1642163958	10.7719084031	945.545596722	-1.31444612021	10.5058976138	0.0135354	0.0015283195115	10.8099423725			-0.148030334049	-0.38948460377	10.5519603641	0.167239777778	-0.00620832804923	10.5218119444	5.40980307867	-0.44769960585	10.8440352832	3.94431698244	-0.565604059343	9.33714733901
2010-07-28 mir-71::GFP-3 2-5	11.3960417433	10.165913692	11.1309955674	1009.38131395	-23.3672776436	10.3051010092	0.0114261666667	0.000696604972471	11.8326346281			0.567566696142	-0.590190026506	11.0151684818	0.194432888889	-0.0179840413354	10.9361277424	5.1114190459	-0.497283468459	10.5938600241	4.77781278803	-0.721040378222	9.94442015906
2010-07-28 mir-71::GFP-3 2-6	11.3946595861	10.5862167779	11.1531186894	1110.60599542	-29.9057162646	10.5356336127	0.0129913777778	0.00138272445918	11.0398975148			0.997349704306	-0.432423385103	11.7555411878	0.203643222222	-0.00943629011408	11.4037452299	4.7407001541	-0.262490873903	10.6130627173	5.38720101338	-0.584340377354	10.644321158
2010-07-28 mir-71::GFP-3 2-7	12.4189963116	11.2649701287	11.5007083616	1195.3691739	-33.9043382934	10.7571844149	0.0126303966667	0.00181183607491	10.9345054981			0.83725755579	-0.386692201582	11.6532909088	0.205618444444	-0.0116161619802	11.3992599424	5.18124038534	-0.023860397301	11.1666194419	5.96887836788	-0.719393422637	11.0409541247
2010-07-28 mir-71::GFP-3 2-8	11.9863584486	10.600761788	11.4489497178	1040.13537475	-41.4329166109	10.0646890202	0.0132474444444	0.000790383309824	11.2559566931			0.381938707498	-0.409756358748	11.1081882317	0.199965666667	-0.0178433229408	11.0866505504	5.07603166024	0.141365787983	11.2818483469	5.14684626897	-0.536246351594	10.4725458846
2010-07-28 mir-71::GFP-4 1-1	9.94202489614	8.988316797	9.1700203789	852.696785534	-45.0648643392	9.33392028366	0.0158817555556	0.00216440010791	9.81416036546			-1.03042274051	-0.28920790048	9.7363209133	0.132471711111	-0.0145133596073	9.38218704192	3.55915397351	-0.307718978823	9.79067492942	4.80822716405	-0.81376802405	9.877588128
2010-07-28 mir-71::GFP-4 1-2	13.4342172513	12.0818539684	13.0410571692	1253.15719507	7.62608302594	11.7627236762	0.0130430777778	0.000712541324889	11.3537002931			1.87681302759	0.131010674138	13.6701091769	0.249486888889	0.00927503002063	13.1090165593	5.32552745065	-0.0430027132726	11.2395831107	6.13033150398	-0.267173383159	11.6516404238
2010-07-28 mir-71::GFP-4 1-3	14.4156225034	11.6292438275	13.5918773952	1114.63581843	18.3731057549	11.481993991	0.0117254088889	-0.000912526919269	12.5350645966			1.13402219365	0.393881167995	13.2798666749	0.208437555556	0.0125015656044	12.1037365121	5.68530434081	-0.673831510888	10.7722602566	6.02287741701	0.238239663177	12.0695178224
2010-07-28 mir-71::GFP-4 1-4	11.3898183346	10.4019964303	11.7042635004	882.331254997	-11.7871358568	10.0808886779	0.0123322888889	0.000178693671051	11.8227656434			-0.506699273983	-0.0711703831015	10.6813444323	0.159663888889	-0.000300405710646	10.4749762896	5.30530148648	-0.324062583791	10.9134183487	5.2164129101	-0.183246433255	10.8973419997
2010-07-28 mir-71::GFP-4 1-5	11.9826825944	12.2811074579	13.2400525832	1195.19171228	27.5865114225	11.9438107804	0.0124879444444	0.000793298189374	11.4758193994			1.72067420019	0.333155671191	13.8320072347	0.236823555556	0.00952930949899	12.7795494912	5.94031999918	-0.0654295726444	11.616320168	5.73359729563	-0.18543747422	11.3705080736
2010-07-28 mir-71::GFP-4 1-6	10.9421324622	11.205745573	11.6542000814	1113.72890536	-16.9282575549	10.7972065125	0.0124317444444	0.00158496314223	11.1037152698			1.02724222549	-0.199960671272	12.1748519662	0.215199555556	-0.000748556669423	11.9372839907	5.87223224113	-0.46787068714	11.123729074	5.68951571033	-0.379646185621	11.1314603534
2010-07-28 mir-71::GFP-4 1-7	10.9424622906	9.96504622412	10.6002025594	938.811741111	-35.6239464635	9.81972323368	0.012855	0.00115841225628	11.1897060029			0.140741020441	-0.494080904191	10.6996853337	0.186796777778	-0.0171453095905	10.7553499743	5.15668358956	-0.178150168232	10.9787783708	4.64209187922	-1.03107597011	9.50273343733
2010-07-28 mir-71::GFP-4 1-8	10.942859113	10.2894467981	10.6415962484	924.266629197	-24.1352792317	9.99027836834	0.0130472488889	0.00170281308839	10.8665474197			-0.0378949302768	-0.438151482242	10.593730191	0.185258333333	-0.0108893006063	10.8778456688	5.61628536624	-0.39169080825	11.0413154002	5.09640126735	-0.839181826507	10.1165044099
2010-07-28 mir-71::GFP-4 2-1	12.9427045677	11.065651334	11.9255346776	1035.39023688	-18.9542370474	10.4819777788	0.0132494666667	0.000690614481173	11.3043251769			0.269105675139	-0.0248630738204	11.6217688898	0.174077888889	-0.00357838645239	10.7719677505	5.49811660025	-0.166454351877	11.2148952072	6.0377910712	-0.759722754324	11.0630739241
2010-07-28 mir-71::GFP-4 2-2	12.4142947678	11.9190262934	13.1836969821	1186.98463606	5.9852701657	11.4978121842	0.0124132333333	0.000177389962169	11.7998208658			1.47545282708	-0.0419228160381	12.9361862444	0.214312777778	-0.00238508280541	11.8710219033	5.34247620197	0.00730580849517	11.3066740516	6.04061378633	-0.160974851764	11.6777301028
2010-07-28 mir-71::GFP-4 2-3	10.4306689859	9.98017583474	10.8521471875	899.320022625	-48.7898721146	9.42632637304	0.0117329	0.000774982647846	11.7048019125			0.325068596802	-0.15788244931	11.4631613487	0.191793444444	-0.00802882716064	11.1259779595	5.03607206647	-0.131257111963	10.9521837664	5.20167443715	-0.45691669559	10.6040385982
2010-07-28 mir-71::GFP-4 2-4	9.94604089322	9.61101113367	10.1147416675	962.794935437	-53.2273498539	9.56437147012	0.0135729844444	0.00146283982125	10.8311231381			0.14176465364	-0.48057815207	10.7232480031	0.196091333333	-0.0120141902809	11.1360032594	5.26871090891	-0.431847480736	10.7694956779	4.22280076095	-0.785583561273	9.36826408294
2010-07-28 mir-71::GFP-4 2-5	10.9437524181	10.5478870792	11.1613054184	1050.13102841	-42.4672282896	10.0799493225	0.0138091555556	0.00113579908894	10.9227933064			0.609369511199	-0.603400565712	11.0397598643	0.198846333333	-0.0168184935991	11.083697302	5.26942558954	-0.256487651767	10.9652188676	5.63247114309	-0.756327353424	10.6939669507
2010-07-28 mir-71::GFP-4 2-6	6.41441669593	5.97627411234	6.23449909811	652.593881022	-121.536470102	7.15214290011	0.0163891571429	0.00214884560375	9.67395316898			-1.48288684232	-0.623054375197	8.67829626585	0.133066857143	-0.014601283411	9.39568772723	2.66437822466	-1.49924503599	7.87930705107	3.39151776969	-0.726462176616	8.66456875963
2010-07-28 mir-71::GFP-4 2-7	9.94502248113	10.5268795199	11.1041532121	968.947097454	-18.8789217249	10.2492472289	0.012857	0.00137371710395	11.0834707465			0.454768459002	-0.464224314083	11.0988007589	0.191279555556	-0.00963900889518	11.0703007411	4.70764314944	0.309099719551	11.2279065612	4.89847122678	-0.684472430968	10.092712778
2010-07-28 mir-71::GFP-4 2-8	12.9423995188	11.7472298039	12.6518706974	1227.13362482	-1.84362349465	11.4881622838	0.0122792588889	0.000855774043037	11.5059658304			1.16097909212	-0.158265511079	12.392951232	0.209033333333	-0.00228415666729	11.7335317042	5.67366642116	-0.179750951892	11.3147950871	5.44936913634	-0.187016561173	11.1076258839
2010-07-29 mIs10::GFP-2 1-2	9.69434678712			894.82401627	-52.938283629	9.33038318098	0.01463324	0.00307463089119	9.73127578858									5.54357124605	-0.204014890618	11.2027733264
2010-07-29 mIs10::GFP-2 1-3	8.68657178521			1034.65131531	-26.744834099	10.3289542445	0.0146245	0.0021431284981	10.1909210899									5.98064408629	0.0913202747045	11.8172028624
2010-07-29 mIs10::GFP-2 1-5	10.6781782449			1002.15634843	0.623880158388	10.7428519941	0.01385642	0.000813240072744	11.0673053733									5.75669436193	-0.226151826749	11.3173804185
2010-07-29 mIs10::GFP-2 1-6	11.706271933			1108.24755163	-32.468190423	10.4778453797	0.01364362	0.00212614169122	10.4850525569									4.98508075974	-0.951755336822	10.0052735678
2010-07-29 mIs10::GFP-2 1-7	10.6787449456			1013.11013293	-45.6069240514	9.88884534456	0.01673394	0.00105853546427	10.1085224097									5.58676465964	-0.000404512084468	11.4577081955
2010-07-29 mIs10::GFP-2 1-8	9.69582365006			883.075477942	-27.9689691845	9.77107646741	0.01297902	0.0013472981227	11.0608822645									6.13557642378	-0.0868195705105	11.7200847622
2010-07-29 mIs10::GFP-2 2-1	8.68930761629			899.04366491	-82.2651588454	8.77901882892	0.01826048	0.00389077351891	8.27392812877									5.42948484289	-0.986799376582	10.2566292337
2010-07-29 mIs10::GFP-2 2-2	10.6805045301			1018.28724859	-11.6275439803	10.5631589672	0.01281758	0.0010017127003	11.2775031917									5.97852894624	-0.297081451241	11.3833509038
2010-07-29 mIs10::GFP-2 2-3	9.6971736015			936.012959276	-37.9300447419	9.7653330396	0.01432432	0.0018174533504	10.4381960474									6.19265384672	0.0110810370458	11.8663878744
2010-07-29 mIs10::GFP-2 2-4	11.7072178292			907.409478911	42.0849363167	11.2094292546	0.0141725	0.00148609867611	10.6450308371									4.80035273546	-0.552681890664	10.3289238208
2010-07-29 mIs10::GFP-2 2-5	8.68814831848			879.361728184	-67.0821965426	9.00279740947	0.01663268	0.00270115830308	9.33197261194									5.44833660262	-0.778845560773	10.5004953916
2010-07-29 mIs10::GFP-2 2-7	8.68809052291			919.743322979	-33.702831718	9.78960736974	0.01610708	0.0028271370892	9.42329577777									4.63938382265	-0.982423533703	9.74524566768
2010-07-29 mIs10::GFP-2 2-8	9.69621704706			870.066012917	-86.7335740977	8.59060934946	0.01617296	0.00223122619176	9.6965207488									5.43961777139	-0.361223359333	10.9598042205
2010-07-29 mIs10::GFP-3 1-2	10.6731032382			987.234461237	-45.5925309714	9.7979221495	0.0140215	0.00116899663578	10.8446327774									5.46251513421	-0.560968606146	10.7523570607
2010-07-29 mIs10::GFP-3 1-3	8.68205962636			924.207040312	-85.6401463151	8.80254585303	0.0163801	0.0032707412287	9.12606525249									4.79966345792	-0.0463223879406	10.8922846648
2010-07-29 mIs10::GFP-3 1-4	10.6736608273			943.181808458	-50.1593707322	9.5544791376	0.01504442	0.00218380956126	10.0486076933									5.73974408808	-0.252610678889	11.2768441438
2010-07-29 mIs10::GFP-3 1-5	8.68259072702			946.299697545	-77.558847278	9.03644532751	0.01437866	0.00149644412492	10.5798860327									2.78586488993	-1.57605979914	7.87315684395
2010-07-29 mIs10::GFP-3 1-6	9.69226173197			946.479631117	-30.3547232135	9.94848639747	0.01626706	0.00251385979233	9.53041163145									4.54416319208	-0.22959645317	10.5212711321
2010-07-29 mIs10::GFP-3 1-7	9.69255631716			1049.58780265	-48.2680498574	9.96603368421	0.01516392	0.00209997749135	10.0549267074									5.69484227436	-0.236891054884	11.2650082556
2010-07-29 mIs10::GFP-3 1-8	9.69363421749			848.720839715	-26.5741568383	9.67692123739	0.0144687	0.000733744643984	10.9279166259									5.25397928678	-0.298736983019	10.9080832229
2010-07-29 mIs10::GFP-3 2-1	9.69579751982			933.56638231	-48.3592757564	9.55534455682	0.01486664	0.00214626792648	10.1188289844									5.20039825655	-0.158002205882	11.0297757062
2010-07-29 mIs10::GFP-3 2-2	9.69547122333			988.424756451	-28.0988386544	10.1398818261	0.01406622	0.00133481642295	10.7502332106									5.43475550353	-0.276328717497	11.0511540071
2010-07-29 mIs10::GFP-3 2-3	9.69521860426			975.852096942	2.43325204862	10.6850752889	0.01356964	0.0015879778622	10.7706909467									5.45911537485	-0.632819505774	10.6701325144
2010-07-29 mIs10::GFP-3 2-4	9.69486872079			982.262508096	-17.5253151518	10.3223137103	0.01343434	0.000424238645329	11.3811728629									6.15356293032	0.208964281295	12.0611808207
2010-07-29 mIs10::GFP-3 2-6	10.6760852835			1124.12222784	13.4741206645	11.4208411499	0.01329892	0.0015693589608	10.8587062672									5.74569470191	-0.249909071402	11.2837404369
2010-07-29 mIs10::GFP-3 2-7	9.69430998749			997.733735744	-64.4909724858	9.47004080575	0.01909506	0.00423567164452	7.86151383052									4.69697584946	-0.111726020362	10.7523637258
2010-07-29 mIs10::GFP-3 2-8	9.69395864264			922.943567733	-47.3543977679	9.53730547117	0.01708436	0.00307266081101	9.01806758322									5.32584785889	-0.362617765532	10.883913784
2010-07-29 mIs10::GFP-4 1-2	11.6973292163			944.803835814	-22.2582798206	10.0989042626	0.01485316	0.00188679986323	10.2500805207									5.24335248333	-0.692420236	10.4627889307
2010-07-29 mIs10::GFP-4 1-3	9.68929402713			864.720054304	-83.3275755283	8.63752931913	0.01825982	0.00323700280997	8.5949331091									5.81260205802	-0.459936294142	11.0936010509
2010-07-29 mIs10::GFP-4 1-4	11.6976850583			1050.28341704	4.98227011294	10.9966309418	0.01385922	0.00112502308642	10.9134940966									4.96543707533	-0.605954181177	10.3774741582
2010-08-19 mir-246::GFP-1 1-1	11.2476935817	10.4919798578		986.505079198	-42.576397131	9.85358622891					0.012424207081							6.14522869952	-0.174641180602	11.6286057273	4.57217582418	-0.493422756687	9.98807356683
2010-08-19 mir-246::GFP-1 1-2	10.5717707117	11.1794137488		1008.4198928	9.10877639888	10.9287529266					0.0233877018143							5.84509196456	-0.273198024429	11.3227557719	5.09719246321	-0.244603443183	10.7250309456
2010-08-19 mir-246::GFP-1 1-3	9.42260621065	11.5281296826		986.952434525	11.3920622391	10.8971741535					0.00949054622012							6.15633483359	0.192589481667	12.044759306	5.13315131458	-0.605979572291	10.388673431
2010-08-19 mir-246::GFP-1 1-4	12.2972297555	10.6590054606		1067.83023593	-20.3663253578	10.5690511332					0.00363950979793							5.50624203199	-0.422617017946	10.9349774365	5.06160331918	-0.712112477219	10.2144122926
2010-08-19 mir-246::GFP-1 1-5	10.5727463084	10.9393882147		1093.51752719	-27.640796861	10.5191343623					0.0247867813							5.81382271226	-0.411946639958	11.1478332087	5.16348388169	-0.00756183298346	11.0282796901
2010-08-19 mir-246::GFP-1 1-6	10.5730293415	10.5600380096		907.559746469	-22.2535138567	9.96772619579					0.00658822967617							6.11648474578	0.068707581892	11.880783481	4.54006803138	-1.01839215815	9.42191699963
2010-08-19 mir-246::GFP-1 2-2	7.43954875321	9.01593201416		976.640997106	-58.2241247046	9.51669650582					-0.00687504821434							5.08497852983	-1.25870165411	9.72877471308	4.13683631116	-0.378371895752	9.70551021156
2010-08-19 mir-246::GFP-1 2-4	9.42483713151	10.0320938222		1006.39251059	-81.2734552849	9.17652692514					0.0110450856898							5.63634650636	-0.552914842556	10.8749068807	5.79823670178	-0.530382802204	11.0773104282
2010-08-19 mir-246::GFP-1 2-5	10.5731432668	11.1463266397		1037.82996705	-23.8220943667	10.3965893017					0.00554100673977							5.95517015572	-0.00783625061386	11.690151213	5.24026705878	-0.223223863161	10.8784028357
2010-08-19 mir-246::GFP-2 1-7	8.33204309688	9.23392682289		1031.39934479	-29.4110987185	10.2660127341					0.0139593067568							4.81548676806	-1.32177725972	9.48245528525	3.9311087224	-0.60304623523	9.28673132326
2010-08-19 mir-246::GFP-2 1-8	9.41967699654	9.5975181137		992.436378746	-83.9721040985	9.07523238444					0.000359744623502							5.22260466318	-0.765337797679	10.3680413903	5.25818801482	0.103615297717	11.2289827834
2010-08-19 mir-246::GFP-2 2-6	8.33247374248	10.5711436096		1028.48918591	-19.2660626001	10.4516337548					-0.00504028803982							5.76589648873	-1.03065129982	10.427614881	5.8319038417	-0.452390374156	11.1879845554
2010-08-19 mir-246::GFP-3 1-3	11.2341560762	11.1668295873		958.16723502	15.7103719772	10.8790951496					0.00851182095556							5.50358072072	0.26844318617	11.7027066486	4.20882948357	0.364659731178	10.5312411797
2010-08-19 mir-246::GFP-3 1-7	12.2797039992	11.3408498466		902.653125388	59.4167420949	11.5273037719					0.0322583920092							4.04068709163	0.193007964932	10.662850628	5.51047514226	0.544480402441	11.9115580146
2010-08-20 mir-239::GFP-1 1-1	10.1811078859	11.9972800913		881.265643901	73.9284348577	11.732110284				0.00932277841213								5.83760891668	-0.126557366232	11.4811448679	5.54927084432	0.614758176295	12.0190602198
2010-08-20 mir-239::GFP-1 2-1	12.2282935455	13.787787325		1060.44667498	128.824907484	13.4235787338				-0.00431761040111								4.74622420479	1.07965555317	12.1110989688	6.52511034558	0.661564584169	12.9639178391
2010-08-20 mir-239::GFP-2 1-1	12.2214991398	12.1806584686		922.272548289	33.8396703911	11.1026176704				0.0146237353317								5.42817912097	0.586060122157	12.0070927322	6.39857674532	0.387734199971	12.5676865241
2010-08-20 mir-239::GFP-2 1-7	7.26124879369	9.22111900728		898.086363925	-69.7274730185	9.01771962604				0.00633341635212								5.22447633908	-0.604965748211	10.5478322684	4.69893687706	-1.05780742546	9.52766060453
2010-08-20 mir-239::GFP-3 1-4	12.2126154668	12.4382201217		1014.03594215	72.0024007957	12.1628835				0.00165088943448								5.02329299997	0.276728355164	11.3981094962	6.15755213937	0.500653318928	12.4615620259
2010-08-20 mir-239::GFP-3 1-8	11.2113747845	12.0088928811		956.797915775	60.1906712306	11.7330847287				0.0103243664764								5.01642235764	0.740792784169	11.910337519	4.66792006072	0.717120869264	11.3135444281
2010-08-20 mir-239::GFP-3 2-1	8.34377359591	11.6831383845		1116.41513779	21.7976557325	11.5543858196				-0.00189592964201								5.5134335733	-0.411532670184	10.9520184065	6.22730427963	-0.62295395325	11.3770880621
2010-08-20 mir-239::GFP-3 2-3	8.34347465462	11.4755159579		1086.57355	-17.6489258846	10.6875805546				0.0464294649444								6.16698716644	-0.247767046566	11.5614000655	6.19859388829	-0.817480433931	11.151845004
2010-08-20 mir-239::GFP-3 2-5	10.1662402627	10.4043076773		814.057370725	-3.15165105273	10.0069833815				0.0180620030611								5.08106585551	0.342060779021	11.5086036267	4.4180415145	-0.219156655691	10.1267549462
2010-08-20 mir-239::GFP-3 2-7	8.3427285681	11.3693458404		852.531129308	28.3417180626	10.7506546126				0.018019073339								5.30862008571	0.96176471188	12.3473044286	4.62637904808	-0.603991322532	9.9248710768
2010-08-20 mir-239::GFP-4 1-7	12.1949256598	10.5691528776		1052.69989716	-22.5797533833	10.4729865329				-0.00259817748453								4.36735146572	0.389847665544	11.0954679359	4.19923678847	0.264667602074	10.4202078652
2010-08-20 mir-239::GFP-4 2-5	10.1488948702	11.5460148035		1075.65851148	-18.2386735936	10.6377228165				0.00351898375413								5.27088810099	0.649358687196	11.9747984474	5.07428363206	0.486966950531	11.451810085
2010-09-07 mir-239::GFP-1 1-1	10.4976910415	10.8909528819		1111.54139211	-29.4512214563	10.5477057872				0.0318391489518								4.54792480975	-0.308654631611	10.4357008458	6.51606560941	-0.383631813872	11.8871666662
2010-09-07 mir-239::GFP-1 1-4	12.3677092494	11.8651928443		1150.80053512	-18.8204336951	10.8913350284				0.0216110703159								5.8130590169	0.0921253157754	11.7085983349	5.63453989688	0.985839676837	12.4767739324
2010-09-07 mir-239::GFP-1 1-6	6.37555641451	7.51509549554		855.612506585	-66.9272812155	8.92208224856				0.0206045989785								3.93884241563	-2.05302075554	8.09544092526	4.51252567239	-1.51326517325	8.89072266776
2010-09-07 mir-239::GFP-1 1-7	12.3680081199	11.312476846		1213.07330612	-10.5983428087	11.2695712458				0.00653949242349								5.95513741444	-0.397561409207	11.2561863142	4.45086011552	0.130716133234	10.5145748927
2010-09-07 mir-239::GFP-1 1-8	11.4920983652	11.5100015644		1168.28102064	11.0658123615	11.5299836322				0.0121777153324								5.89887972237	-0.578325394102	11.0181537344	5.0666069557	0.163443974275	11.1140367985
2010-09-07 mir-239::GFP-1 2-3	11.4935543197	11.6688875813		1159.14525325	5.17602668636	11.3840651215				0.0139739066545								5.75293775367	-0.41082609372	11.1092983611	5.8830113815	-0.193524595232	11.4995854311
2010-09-07 mir-239::GFP-1 2-4	10.4999062115	11.5719495578		1229.68993566	2.37910968438	11.5787038338				0.0122609415173								5.40651102529	-0.371364374892	10.9268804911	5.08229149077	0.477687659976	11.4496854406
2010-09-07 mir-239::GFP-1 2-5	10.4995353058	11.0750016115		1141.94334234	17.9170690283	11.5694367171				0.0149685304756								4.77074168771	-0.248821691918	10.6479120951	5.0090443638	-0.830319059262	10.0452641012
2010-09-07 mir-239::GFP-1 2-6	10.4992585095	10.734997393		1046.06292372	-32.6696119706	10.2547811555				0.0177139533805								5.47035771942	-0.448353799664	10.8828735645	5.60507964932	-0.0149119056796	11.4266895062
2010-09-07 mir-239::GFP-1 2-7	11.4923106451	11.7226139011		1294.23321035	33.334251039	12.4038673967				0.00931109395838								5.33647514744	-1.11414852085	10.0540580204	5.95001253755	-0.280394702038	11.4723724575
2010-09-07 mir-239::GFP-1 2-8	7.39080805305	8.99281833534		1091.29571129	-73.6637161387	9.62270294049				0.0300070443884								4.22367840005	-0.699078976156	9.78911462531	3.90279371948	-0.862407523364	8.99557525861
2010-09-07 mir-239::GFP-2 1-3	11.4876441388	12.2227478769		1308.28530931	38.3083612806	12.5494342923				0.0112871858322								4.90206490934	-0.556719068108	10.3908878186	6.44315330891	-0.000704610219934	12.2115861375
2010-09-07 mir-239::GFP-2 1-4	13.4369862523	10.9211783871		1231.57289656	-7.7511732323	11.3897472145				0.0073159360966								5.51832077432	-1.03331042687	10.2628868588	5.45584010505	-0.955508889703	10.3279938251
2010-09-07 mir-239::GFP-2 1-6	12.3645059809	11.8692566824		1228.75566072	36.3874586287	12.2320366444				0.013698845379								5.55396193376	-0.811588868568	10.5330531281	5.96010215272	-0.322596488353	11.438506853
2010-09-07 mir-239::GFP-2 1-7	11.4886671586	11.0709368629		1136.55194841	4.18187561365	11.2852381693				0.0137433978837								5.25990108056	-0.584427655963	10.5938473198	5.40146222239	-0.485013624568	10.7589656889
2010-09-07 mir-239::GFP-2 1-8	8.32894032334	10.7149912991		1100.28232787	23.711821963	11.534482606				0.0033787197027								4.14731771425	-0.827533706801	9.5961909302	5.59201837848	-0.141325268295	11.2854590819
2010-09-07 mir-239::GFP-2 2-1	8.33099479032	8.83199462795		978.67897076	-62.6651370279	9.43813343194				0.022735815574								4.44344506055	-0.944249177011	9.65972394857	4.33021722197	-1.17200876486	9.0719857192
2010-09-07 mir-239::GFP-2 2-2	10.4973536817	11.8275860001		1159.7673372	3.56069848899	11.3550693087				0.00202341360259								5.71313418267	0.255803015352	11.8255555827	5.19574180528	-0.32626185901	10.7321452479
2010-09-07 mir-239::GFP-2 2-3	14.482565161	12.7601754737		1299.34116944	56.0690978897	12.8608302888				0.0161933777652								5.11800733715	-0.365912245014	10.7444414924	6.63981093526	0.411517220489	12.8137454839
2010-09-07 mir-239::GFP-2 2-4	12.3651699904	9.99403770534		1196.44973468	-16.5800241766	11.0954870056				0.0306607820967								3.7850178002	-1.07475516381	9.08419109781	4.93713051693	-0.0510800953879	10.7757254021
2010-09-07 mir-239::GFP-2 2-5	9.42766215846	8.72210232157		1075.47814525	-72.4944472826	9.58952851666				0.0213053102279								4.50021251304	-1.37294485116	9.21948045255	4.44890887875	-1.32986540434	9.01972267967
2010-09-07 mir-239::GFP-2 2-7	9.42731190177	11.6523356291		1194.26887779	-4.780369042	11.3156255369				0.0064731066325								5.90802494517	-0.460028011941	11.1558487106	5.81389428662	-0.20280033429	11.4265696765
2010-09-07 mir-239::GFP-2 2-8	10.4960967184	11.7390368699		1219.96795042	-24.1223267067	11.0327539134				0.0145733963254								5.3963237221	0.346400871485	11.7194271885	5.63663383413	-0.334705495104	11.1287902942
2010-09-07 mir-239::GFP-3 1-1	11.4829089248	11.0052667454		1146.17597055	19.0880733447	11.6069644842				0.0139176738204								4.6569001192	-0.460918133611	10.3373664793	4.90533250562	-0.156051712048	10.6391903239
2010-09-07 mir-239::GFP-3 1-2	8.32571898568	12.0160025953		1213.23813268	21.3522926705	11.8870480564				0.0138257778441								5.64795485704	-0.743982589715	10.6697454765	6.60985384777	0.0358106104624	12.4021476413
2010-09-07 mir-239::GFP-3 1-3	7.39871866357	7.23316394025		807.792946114	-60.1892786821	8.88363385382				0.0045641267212								3.06669194086	-1.17050733244	8.50821720578	2.75799492565	-0.928297004122	7.87589960951
2010-09-07 mir-239::GFP-3 1-4	9.42427139181	11.1419470742		1129.6610978	7.57377126986	11.3264407345				0.00834898179597								4.87255613452	-0.41173350046	10.5330423187	5.27867812773	0.227541823746	11.374499809
2010-09-07 mir-239::GFP-3 1-5	8.32664419044	9.5998599004		1092.14869521	-67.3760039495	9.74711112614				0.0204868368367								4.68691024036	-0.651251164006	10.1450469604	5.08109299933	-1.2505599978	9.68190730035
2010-09-07 mir-239::GFP-3 1-7	11.48359105	11.7554084116		1444.25925824	31.1236239111	12.8899651679				0.0006251168499								4.30242245024	-0.90160398753	9.61506280817	5.68122354316	-0.119586579638	11.3896802487
2010-09-07 mir-239::GFP-3 2-1	10.4937695493	11.1721389088		1113.55042354	-13.9597403081	10.8538929177				0.0247308173393								5.02074353225	0.211850095258	11.3242042924	4.82041857715	0.222250233678	10.9478495641
2010-09-07 mir-239::GFP-3 2-2	8.32859258489	11.8030115042		1315.98202262	36.444145147	12.5405681627				0.0146743194783								4.43958602401	-0.458729949522	10.1978088366	5.45998154508	0.136037659206	11.4476185731
2010-09-07 mir-239::GFP-3 2-3	10.4931303374	11.7349769452		1219.24202503	41.5700880129	12.2985700659				0.00629917928348								4.23589518397	-0.153078412438	10.4050471023	5.59307238046	-0.0520324270891	11.3777062713
2010-09-07 mir-239::GFP-3 2-4	11.4844198486	11.6815030185		1207.55237701	7.67122295829	11.6028570132				0.0125183901532								4.86109929709	0.141851028231	11.1419507792	5.70652869893	-0.673053498451	10.8471675883
2010-09-07 mir-239::GFP-3 2-5	12.359494852	13.1254935459		1302.02283738	55.4395141177	12.8581261992				0.00761525820799								5.77079381711	0.190558229015	11.7905831899	6.1994038199	-0.25328362714	11.7293316296
2010-09-07 mir-239::GFP-3 2-6	10.4921398241	11.730612135		1244.22113457	-28.0982674677	11.0414698136				0.00798998900743								4.96595693446	0.43030939215	11.5316522217	5.75656753864	-0.0459931531779	11.5341677267
2010-09-07 mir-239::GFP-4 1-1	12.3546449239	10.7838939379		1186.88494702	-15.2779727185	11.0869147896				0.0156187787309								5.0949426435	-0.560571898117	10.5126251056	4.94051080946	-0.445374557029	10.3757707548
2010-09-07 mir-239::GFP-4 1-2	12.3549762111	12.8593458763		1204.98797262	42.6980770599	12.2701093627				0.0134769298424								6.8470987837	-0.486613761399	11.739841999	6.66689339198	-0.277417529694	12.1343864986
2010-09-07 mir-239::GFP-4 1-5	11.4772557227	11.3035083022		1246.50074889	31.7093400976	12.2042566903				0.0121523708485								4.75864985353	-1.26558380047	9.50788695363	6.15397989197	-0.312013549773	11.6275412575
2010-09-07 mir-239::GFP-4 1-6	11.4776174839	11.0712655054		1278.78087822	6.65758071914	11.8343369836				0.0155785024705								4.76856019576	-0.916328862636	9.90324393991	5.71958848755	-0.956439050992	10.5694855669
2010-09-07 mir-239::GFP-4 1-7	13.4238250143	11.4214970567		1281.31122074	10.9234416414	11.925619707				0.0499815894199								5.04636601171	-0.925176756176	10.0749118482	5.65682486282	0.154556802223	11.6474916659
2010-09-07 mir-239::GFP-4 1-8	10.4871346269	10.4473910688		1183.33948835	10.0946725192	11.5643079783				0.0585021962704								3.97734346202	-1.21969340513	9.04847464871	5.70886434442	-0.347252151784	11.182360328
2010-09-07 mir-239::GFP-4 2-1	13.4248640664	10.8271364484		1193.99900174	-19.2991547355	11.0343488039				0.0297534288427								5.00047783595	-0.700930268563	10.2946178575	4.99775022289	0.537699277712	11.4333194996
2010-09-07 mir-239::GFP-4 2-3	10.4885547119	11.4572310718		1126.96117111	-30.996120619	10.5722255878				0.0269726484637								5.40940153611	0.528401314922	11.9306225711	5.247012917	-0.0959304087034	11.0147276725
2010-09-07 mir-239::GFP-4 2-4	12.3581073605	11.3781268569		1196.25661422	29.4158338662	11.9828842782				0.0228429670334								5.32991107821	-0.972749682285	10.2072110233	5.41659468703	-0.0526028103629	11.2149015152
2010-09-07 mir-239::GFP-4 2-5	11.4815758849	12.0161540786		1259.32311099	-6.37451955807	11.514135427				0.0234501857781								5.56848442017	0.366921561369	11.8547668097	5.02989570661	0.104675332488	11.0202157083
2010-09-07 mir-239::GFP-4 2-6	8.32360147429	11.1157487834		1173.32146339	-28.2614158265	10.7884276189				0.00943989206954								4.45811987377	0.281094809435	11.0336844688	5.6470741364	-0.501606624096	10.9677749275
2010-09-07 mir-239::GFP-4 2-8	12.3575949665	12.2840965342		1274.76141731	36.1117256591	12.3888642109				0.0149625541535								4.73481261943	-0.218354364575	10.6583600256	6.07141368395	0.75224010287	12.6395628946
2010-09-08 mir-246::GFP-1 1-2	6.4124094202	9.09530362435		1180.69347688	-95.8952468484	9.50855175147					0.0127409855505							4.56975877642	-1.19611442702	9.46181598639	4.94321963137	-1.00706329921	9.80408246828
2010-09-08 mir-246::GFP-1 1-3	8.42256998424	8.79182397081		1086.13314321	-67.1847846034	9.72960080228					0.0204380292613							4.48303113336	-1.15570747698	9.45013925387	3.76912932771	-0.980955323602	8.75152458471
2010-09-08 mir-246::GFP-1 1-5	11.3553426634	10.4961569768		1162.97100681	29.1986044878	11.8613719936					0.0367759863893							4.60816935157	-1.23773074282	9.44057552825	4.79900570789	-0.702840076118	9.98250609726
2010-09-08 mir-246::GFP-1 1-6	9.48838369788	10.3061446242		1026.64235094	-42.2737139315	10.0008977341					0.00627251110689							5.79329323794	-0.344250902604	11.2097956676	4.6176778567	-0.786862725949	9.72993509623
2010-09-08 mir-246::GFP-1 1-7	9.48875108247	9.8267442578		1056.91671019	-48.4283293007	9.98877042673					0.0151136325513							5.20906736412	-0.632376336427	10.5072433656	4.41675875397	-0.756352312407	9.57643522683
2010-09-08 mir-246::GFP-1 2-1	10.4864758877	10.0222172165		1104.49514747	-29.4245410152	10.5233858148					0.000250047065582							4.35637178671	-0.715885615106	9.85710361111	5.23689393634	-0.842601943651	10.2421518075
2010-09-08 mir-246::GFP-1 2-3	7.32840931106	8.67551855179		1043.5049379	-56.5930796559	9.78385623927					0.0209815599336							3.37280460716	-1.05099835405	8.84130123492	4.00067321916	-0.0187129965532	9.94800264716
2010-09-08 mir-246::GFP-1 2-4	8.42409300461	9.12602125186		952.008438658	-65.3774654261	9.29176174057					-0.000397172973706							5.47655867683	-0.927453843262	10.3534664058	3.72837045952	-0.30894714346	9.40100900534
2010-09-08 mir-246::GFP-1 2-5	10.4858376391	11.7014104768		1086.96140213	25.8765894355	11.5293286808					0.0471530611806							6.24023929139	-0.00838376183156	11.8758071566	4.87690588714	-1.01223762608	9.73783621749
2010-09-08 mir-246::GFP-1 2-6	11.3559998893	10.4940076888		1054.36583009	-16.6021985082	10.5942715798					0.0258993471213							5.97028941521	-0.399092736308	11.2643816341	3.75175026313	-0.443434218673	9.28502268026
2010-09-08 mir-246::GFP-2 1-3	10.4777621907	11.334281625		1176.80314269	11.9179613237	11.5764737104					0.0206053719276							5.85355372444	-0.582572003155	10.9838090736	5.02249840084	-0.759661112198	10.1298603872
2010-09-08 mir-246::GFP-2 1-4	11.3476727488	11.0764398189		1149.81857325	-26.3449833269	10.7425916624					0.0312333239996							5.83514452018	-0.312488606864	11.2725075577	5.23950257768	-0.680669462046	10.4100828854
2010-09-08 mir-246::GFP-2 1-5	11.3479574729	10.6161744566		1275.07160773	-0.270279999706	11.6875017158					0.0379173063879							4.62650786906	-0.460101750145	10.3184170441	3.57567325183	-0.471866658886	9.09410464939
2010-09-08 mir-246::GFP-2 1-6	10.4788424964	9.46937883879		936.001596821	-66.231396037	9.21885670574					0.0101862846664							5.62759007983	-0.301052370023	11.1496242614	3.92348452007	-1.07977207773	8.79239683186
2010-09-08 mir-246::GFP-2 1-7	8.42299559745	8.55032983653		1114.7388594	-109.042056652	9.02225314736					0.00559582905333							3.18932914409	-0.365164689686	9.48506604609	3.8799198989	-0.259614176916	9.59074608464
2010-09-08 mir-246::GFP-2 1-8	12.4128342535	11.1257449977		1228.47406211	10.2485100101	11.7263590361					0.0291596727298							4.86133769991	-0.412652202156	10.5246892004	4.95890606875	-0.834041925202	9.99537036957
2010-09-08 mir-246::GFP-2 2-1	10.4807858842	10.3819470946		1167.18357101	-24.8768337916	10.8321428422					0.0263417472301							4.5539605641	-0.32478195842	10.4216874987	4.21054319944	-0.106274579214	10.0514105932
2010-09-08 mir-246::GFP-2 2-2	9.48445885161	10.6784987892		1128.10255479	37.3859779012	11.8965550613					0.0396795340938							3.17679878685	-0.645762312005	9.16444432661	5.2279794848	0.525791439218	11.6327780475
2010-09-08 mir-246::GFP-2 2-3	8.42428336209	9.32451849012		1015.02214906	-32.1887107725	10.1546603347					0.0139439701992							4.42705797426	-0.946972363331	9.64598438582	4.15432362205	-0.586815547511	9.50850634064
2010-09-08 mir-246::GFP-2 2-4	10.4803093431	10.862803276		1210.3882982	8.47269332581	11.6283270824					0.0255445864264							4.62240636491	-0.960654771827	9.75839116615	5.44136597161	-0.258301568357	11.0273991414
2010-09-08 mir-246::GFP-2 2-5	6.41063637448	10.0970405742		1104.02127577	-25.1323897328	10.604587528					0.00346654929151							4.09941130708	-0.574382100651	9.84676292014	5.09918456676	-0.403206980604	10.5647319265
2010-09-08 mir-246::GFP-2 2-8	15.4036923178	10.6640115399		995.760883593	-13.9660598447	10.4386112498					0.0285852597829							5.82015335826	-0.543113215819	11.0059209046	5.21602272466	-0.590721025853	10.480448256
2010-09-08 mir-246::GFP-3 1-2	9.47536885419	9.84803809387		1064.19962845	-4.63388794154	10.8600131883					0.0126477291938							4.23794127442	-0.654794129148	9.84774347815	3.99032440762	-0.525050916958	9.42089311922
2010-09-08 mir-246::GFP-3 1-6	10.4713750623	10.1345540503		1135.04122915	-25.4756832572	10.7072918613					0.0247078564796							5.00198339412	-0.649861626821	10.3524645036	4.25011684887	-0.83211705765	9.34580535482
2010-09-08 mir-246::GFP-3 1-7	13.445037152	10.4097967539		983.026971321	-13.2983175773	10.406622071					0.0283893110967							5.06540077348	-0.522459289404	10.5357591805	5.20404618277	-0.223395737725	10.8449322135
2010-09-08 mir-246::GFP-3 2-2	9.47701071114	10.5119760424		1278.85352198	-32.141893586	11.0854612796					0.0178748615984							4.3451545114	-0.651805948143	9.92112435565	5.23016672194	-0.705019653927	10.3766095517
2010-09-08 mir-246::GFP-3 2-3	6.40757085443	9.21837903608		1164.54498233	-52.9412363435	10.2809815715					0.00360399150995							2.36240114528	-0.826984259987	8.43052945035	5.60577537412	-0.447503876189	10.9851180716
2010-09-08 mir-246::GFP-3 2-5	9.47677724052	9.05913684376		984.673293806	-57.2581279751	9.56365829904					0.010706325329							4.83231834694	-0.95395911435	9.90300403689	4.38746922942	-1.28782539219	9.00622097382
2010-09-08 mir-246::GFP-3 2-7	10.4721509482	10.0542275356		1117.55430281	-62.3434532802	9.93382282217					0.0216031079745							5.53261957905	-0.537744681995	10.8240225682	4.42434392135	-0.583850953572	9.75974470684
2010-09-08 mir-246::GFP-3 2-8	9.47622749014	10.9361573936		1154.6229788	-19.5942833294	10.8898662502					0.0268312921427							6.02418461161	-0.509639430583	11.1765076613	4.49742441395	-0.334958663334	10.0813482871
2010-09-08 mir-246::GFP-4 1-1	10.4628547069	10.024387479		994.402369541	-9.42658022375	10.5214703241					0.0247858405527							4.65847862169	-0.594746303519	10.1893855217	4.53936072184	-0.384878965955	10.0688666321
2010-09-08 mir-246::GFP-4 1-3	10.4631665872	11.3819391142		1076.15591285	-21.4029343539	10.5783810986					0.0128261719019							6.12271543686	0.00781746301419	11.8170559131	5.34710360466	-0.259791663678	10.9392281321
2010-09-08 mir-246::GFP-4 1-5	11.3319620206	9.66899168812		1173.75801602	-18.3162783042	10.9819848221					0.0104522533406							3.46665337771	-0.802260943485	9.17958172366	4.45791057342	-0.798197061571	9.57148757406
2010-09-08 mir-246::GFP-4 1-7	8.40840699822	9.15756803025		1080.33691969	-54.8498130424	9.94733242633					0.0210264877659							4.135414835	-0.660302141101	9.77461924542	3.68243165703	-0.553299224392	9.10899575269
2010-09-08 mir-246::GFP-4 2-2	9.47007281712	9.1941976132		990.031473876	-46.4419079344	9.79138088375					0.0116664132393							4.94267303215	-0.928674479259	10.0032637693	3.89268744083	-0.776814388119	9.0737817319
2010-09-08 mir-246::GFP-4 2-4	10.4643775186	11.3262741219		1169.12073109	5.75881799152	11.4304769822					0.0282737278021							4.85349037954	-0.0251230491089	10.951060063	5.32380039246	-0.636828762034	10.532386587
2010-09-08 mir-246::GFP-4 2-5	10.4640802047	10.3955261803		1132.4094892	-26.9381690843	10.6697787053					0.0127046742942							5.03378192215	-0.367286815743	10.6878776619	4.39473878369	-0.629806559162	9.685553634
2010-09-08 mir-246::GFP-4 2-7	10.4638912735	11.1945494534		1167.87481225	-31.7735814883	10.7014182906					0.0504486131418							5.15817568721	0.212033146957	11.4142069594	5.07797480302	-0.0692598800163	10.8866081537
2010-09-08 mir-246::GFP-4 2-8	7.33087000729	8.95982277792		1093.72932909	-62.4756901386	9.84729639476					0.00594413156364							4.30618839402	-1.12328619828	9.37068914583	4.00111883541	-0.616416122212	9.3374187898
